# Supplementary material for: Unmixing of fluorescence spectra to resolve quantitative time-series measurements of gene expression in plate readers
Source: BMC Biotechnol. 2014 Feb 3;14:11. doi: 10.1186/1472-6750-14-11 (PMC3917901; doi:10.1186/1472-6750-14-11)
Supplement: Additional file 1 — Python software that implements our correction methodology and the data from Figures 1 and 2. [file 1472-6750-14-11-S1.zip]

Archive with 13 entries (13 files):
- GALannotation.txt
- GALdata.txt
- GALdata.xls
- GlyGlu.txt
- GlyGlu.xlsx
- GlyGluannotation.txt
- README.pdf
- corrODparams.pkl
- dilutiondata.txt
- gaussianprocess.py
- genutils.py
- platereader.py
- processGAL.py
