# Supplementary material for: Unmixing of fluorescence spectra to resolve quantitative time-series measurements of gene expression in plate readers
Source: BMC Biotechnol. 2014 Feb 3;14:11. doi: 10.1186/1472-6750-14-11 (PMC3917901; doi:10.1186/1472-6750-14-11)
Supplement: Additional file 1 — Python software that implements our correction methodology and the data from Figures 1 and 2. [file 1472-6750-14-11-S1.zip › GALannotation.txt]

water 2% raf 		media 		WT	WT	GAL1		GAL2	GAL3	GAL3	GAL7	GAL10	GAL80	GAL80
water 	 		media		WT	WT	GAL1		GAL2	GAL3	GAL3	GAL7	GAL10	GAL80	GAL80
water 1% gal		media 		WT	WT	GAL1		GAL2	GAL3	GAL3	GAL7	GAL10	GAL80	GAL80		
water 	 		media		WT	WT	GAL1		GAL2	GAL3	GAL3	GAL7	GAL10	GAL80	GAL80
water 0.1% gal		media 		WT	WT	GAL1		GAL2	GAL3	GAL3	GAL7	GAL10	GAL80	GAL80		
water 	 		media		WT	WT	contaminated	GAL2	GAL3	GAL3	GAL7	GAL10	GAL80	GAL80
water 0.01% gal		contaminated 	WT	WT	GAL1		GAL2	GAL3	GAL3	GAL7	GAL10	GAL80	GAL80		
water 	    		media		WT	WT	GAL1		GAL2	GAL3	GAL3	GAL7	GAL10	GAL80	GAL80
