# Supplementary material for: Unmixing of fluorescence spectra to resolve quantitative time-series measurements of gene expression in plate readers
Source: BMC Biotechnol. 2014 Feb 3;14:11. doi: 10.1186/1472-6750-14-11 (PMC3917901; doi:10.1186/1472-6750-14-11)
Supplement: Additional file 1 — Python software that implements our correction methodology and the data from Figures 1 and 2. [file 1472-6750-14-11-S1.zip › GALdata.txt]

OD																																																																																																
485-525mGain																																																																																																
485-585mGain																																																																																																
0s	0.1586	0.1616	0.3399	0.3501	0.3711	0.3789	0.3779	0.3775	0.3568	0.3398	0.3353	0.3305	0.1673	0.1619	0.3363	0.3229	0.3478	0.3579	0.3643	0.373	0.338	0.3266	0.3277	0.3208	0.1559	0.161	0.3384	0.3186	0.3473	0.3462	0.3576	0.3524	0.3385	0.3231	0.323	0.3167	0.1543	0.1623	0.3234	0.3109	0.3485	0.356	0.358	0.3466	0.3399	0.3216	0.3238	0.3296	0.1499	0.1626	0.3521	0.3203	0.3629	0.3716	0.3792	0.3877	0.3577	0.3307	0.3334	0.3473	0.1426	0.1496	0.3474	0.3389	0.478	0.3728	0.3939	0.3726	0.3095	0.2996	0.3398	0.3547	0.1389	0.1489	0.3425	0.344	0.3851	0.3784	0.3807	0.3317	0.3101	0.3003	0.3511	0.3567	0.1364	0.1443	0.3371	0.3386	0.3859	0.3893	0.4171	0.3312	0.3052	0.2968	0.3522	0.3604
1128s	0.065	0.0691	0.2543	0.2562	0.2957	0.3097	0.3101	0.311	0.3153	0.2938	0.2935	0.2949	0.0658	0.0679	0.253	0.252	0.2914	0.3078	0.3076	0.306	0.3154	0.2892	0.2968	0.2936	0.0634	0.0679	0.259	0.2564	0.2978	0.3038	0.3111	0.3086	0.3092	0.286	0.2878	0.2846	0.0642	0.0673	0.2557	0.2549	0.2964	0.3067	0.3119	0.3071	0.3124	0.2842	0.2877	0.2851	0.0634	0.0673	0.2579	0.2539	0.2973	0.3092	0.3162	0.3135	0.3214	0.2891	0.2918	0.2875	0.0632	0.0666	0.2531	0.255	0.5007	0.3102	0.3229	0.3168	0.3227	0.2926	0.2964	0.2928	0.0635	0.0678	0.2553	0.2564	0.298	0.3074	0.3172	0.3146	0.3209	0.2929	0.2918	0.2884	0.0642	0.0702	0.2549	0.2549	0.297	0.3066	0.3232	0.3215	0.3132	0.2883	0.291	0.2918
2256s	0.065	0.0687	0.2561	0.2618	0.2993	0.3193	0.3119	0.3152	0.3278	0.3075	0.3078	0.3073	0.0658	0.0684	0.2572	0.2581	0.2987	0.3196	0.3145	0.3132	0.322	0.2996	0.3102	0.3076	0.0632	0.0682	0.2571	0.2552	0.2932	0.3051	0.3104	0.3088	0.3092	0.2892	0.2929	0.2916	0.0639	0.067	0.2556	0.2543	0.2925	0.3062	0.3121	0.3088	0.3122	0.2884	0.2934	0.2917	0.0631	0.0671	0.2599	0.2568	0.2962	0.3095	0.3144	0.3138	0.3233	0.2915	0.3016	0.2981	0.0629	0.0664	0.2555	0.2564	0.4756	0.3094	0.3176	0.3143	0.3228	0.295	0.3031	0.3002	0.0632	0.0677	0.2529	0.2568	0.2951	0.3074	0.314	0.3134	0.3215	0.2949	0.3039	0.3016	0.0638	0.0706	0.2545	0.2553	0.2932	0.307	0.3189	0.3228	0.3153	0.2897	0.3001	0.2981
3384s	0.0647	0.0688	0.2699	0.2758	0.3154	0.3487	0.3306	0.3348	0.3504	0.3232	0.3291	0.3324	0.0656	0.0682	0.2701	0.2707	0.314	0.3458	0.331	0.3266	0.3448	0.3123	0.33	0.3257	0.0632	0.0678	0.2554	0.2532	0.291	0.3044	0.3087	0.3076	0.3131	0.2886	0.2947	0.2932	0.0637	0.0669	0.2551	0.255	0.2915	0.3061	0.3101	0.3073	0.3164	0.2876	0.2942	0.2914	0.0631	0.0673	0.2651	0.2577	0.2967	0.3111	0.316	0.3145	0.327	0.2936	0.3072	0.3031	0.0627	0.0663	0.2581	0.2586	0.4867	0.3122	0.3208	0.3162	0.3264	0.2968	0.3098	0.3083	0.063	0.0673	0.2552	0.2573	0.2947	0.3081	0.3144	0.315	0.3228	0.2939	0.3103	0.3068	0.0636	0.0706	0.2562	0.2586	0.2922	0.3084	0.3195	0.325	0.3161	0.2924	0.3052	0.3038
4513s	0.0648	0.0688	0.295	0.3028	0.3458	0.3711	0.3563	0.3599	0.3697	0.3496	0.3541	0.3546	0.0653	0.0685	0.2889	0.2939	0.3406	0.3695	0.3554	0.3508	0.3663	0.3371	0.3559	0.3516	0.0628	0.0681	0.2574	0.2531	0.2901	0.303	0.3093	0.3084	0.3191	0.2887	0.2994	0.2957	0.0636	0.0675	0.256	0.2556	0.2916	0.3062	0.3103	0.3058	0.3206	0.2873	0.2975	0.2954	0.0631	0.0673	0.2729	0.2608	0.2978	0.3143	0.3186	0.318	0.3315	0.2948	0.3114	0.3084	0.0625	0.0668	0.2619	0.2615	0.4771	0.3141	0.321	0.3168	0.3306	0.2986	0.3148	0.3141	0.0628	0.0677	0.2562	0.2602	0.2943	0.3093	0.316	0.3169	0.3242	0.2943	0.3163	0.3145	0.0635	0.0709	0.2583	0.2611	0.2933	0.3107	0.3216	0.3284	0.3177	0.2926	0.3107	0.3079
5641s	0.0647	0.069	0.3171	0.3246	0.3722	0.3889	0.384	0.3804	0.3903	0.3738	0.3714	0.3746	0.0654	0.0686	0.3165	0.3194	0.3642	0.3878	0.384	0.3813	0.3863	0.3592	0.3728	0.3684	0.063	0.0681	0.2628	0.2597	0.2915	0.3074	0.3103	0.309	0.3245	0.2895	0.3031	0.2988	0.0635	0.0675	0.2598	0.2581	0.293	0.3102	0.3139	0.3102	0.3263	0.2886	0.3016	0.2985	0.063	0.0675	0.2794	0.2657	0.3012	0.3182	0.3213	0.32	0.3368	0.2973	0.3204	0.3148	0.0626	0.0677	0.2682	0.2664	0.4525	0.3203	0.3266	0.3213	0.3364	0.3026	0.3262	0.3251	0.063	0.0678	0.2598	0.2634	0.2962	0.3095	0.3156	0.3176	0.3277	0.2941	0.3232	0.3198	0.0635	0.0716	0.2618	0.264	0.2934	0.3108	0.3214	0.3398	0.3212	0.293	0.3168	0.312
6769s	0.0647	0.0694	0.3419	0.3471	0.3937	0.4134	0.4053	0.4031	0.4063	0.3928	0.3951	0.3957	0.0656	0.0687	0.3391	0.3405	0.3838	0.4125	0.4047	0.4001	0.4047	0.3782	0.3964	0.3924	0.0628	0.0682	0.2713	0.2698	0.2958	0.3115	0.3151	0.315	0.3332	0.2929	0.3131	0.3042	0.0635	0.0681	0.2686	0.2634	0.2965	0.3155	0.3172	0.3145	0.3344	0.2924	0.3103	0.3056	0.0629	0.0677	0.2858	0.272	0.3047	0.3238	0.3332	0.3254	0.3458	0.3021	0.3318	0.3275	0.0625	0.0676	0.274	0.2734	0.4812	0.3256	0.3297	0.3254	0.3448	0.3051	0.3368	0.3389	0.0629	0.068	0.2622	0.2653	0.2979	0.3171	0.3187	0.322	0.3329	0.295	0.334	0.3318	0.0637	0.0719	0.2647	0.275	0.2954	0.3181	0.3314	0.3505	0.3266	0.3015	0.3276	0.3243
7897s	0.0646	0.0695	0.36	0.3648	0.4182	0.4362	0.4296	0.4271	0.4275	0.4153	0.4182	0.4178	0.0653	0.0688	0.3587	0.3597	0.4066	0.4365	0.4289	0.425	0.4261	0.401	0.4194	0.4153	0.0625	0.0687	0.2802	0.2776	0.2997	0.3195	0.3283	0.3278	0.3439	0.2974	0.3246	0.3159	0.0634	0.0675	0.2779	0.2704	0.3018	0.3252	0.3248	0.322	0.3437	0.2971	0.3215	0.316	0.0627	0.0678	0.2974	0.28	0.3085	0.3344	0.346	0.3409	0.3571	0.3155	0.3489	0.3454	0.0624	0.0677	0.2854	0.2799	0.4803	0.3389	0.3397	0.3351	0.3546	0.3147	0.352	0.3526	0.0628	0.0682	0.2644	0.2688	0.2994	0.3291	0.3304	0.3341	0.3387	0.3022	0.3438	0.3422	0.0635	0.0716	0.2679	0.2834	0.299	0.3272	0.34	0.3619	0.3324	0.3092	0.3401	0.3375
9025s	0.0647	0.0693	0.3798	0.3835	0.4402	0.4593	0.4528	0.4495	0.4493	0.4374	0.4403	0.4407	0.0654	0.0691	0.3786	0.3787	0.4286	0.4599	0.4525	0.4483	0.4478	0.4224	0.4417	0.437	0.0626	0.0688	0.2942	0.2873	0.3039	0.3377	0.3386	0.3389	0.3557	0.3029	0.3376	0.3293	0.0633	0.0675	0.2879	0.277	0.3066	0.3384	0.3332	0.3306	0.3536	0.3016	0.3339	0.3309	0.0625	0.0677	0.3153	0.2947	0.3155	0.3551	0.3554	0.3528	0.3699	0.3261	0.3631	0.3581	0.0624	0.0676	0.2996	0.292	0.4753	0.3544	0.352	0.3466	0.3672	0.3271	0.3675	0.3675	0.0628	0.0686	0.2684	0.2784	0.3024	0.3339	0.3365	0.3424	0.3458	0.3095	0.3526	0.3494	0.0634	0.0717	0.2768	0.2918	0.3022	0.336	0.3478	0.3695	0.3402	0.3165	0.348	0.3478
10153s	0.0646	0.0695	0.4002	0.403	0.4624	0.4823	0.4752	0.4726	0.4704	0.459	0.4626	0.463	0.0654	0.0689	0.3984	0.3989	0.4514	0.4835	0.4758	0.4721	0.4701	0.4441	0.4644	0.4598	0.0626	0.0687	0.3076	0.3035	0.3092	0.3508	0.3464	0.3473	0.3687	0.3141	0.3518	0.3432	0.0635	0.0683	0.3004	0.2881	0.314	0.3503	0.3443	0.3418	0.3664	0.3111	0.3475	0.3433	0.0627	0.0681	0.3223	0.3086	0.33	0.37	0.368	0.366	0.385	0.3372	0.3796	0.3745	0.0625	0.0677	0.3094	0.305	0.56	0.3714	0.364	0.3603	0.3823	0.3389	0.3853	0.3839	0.0629	0.0682	0.2737	0.2865	0.3055	0.3414	0.342	0.3515	0.3535	0.3152	0.3612	0.357	0.0637	0.0723	0.2869	0.2999	0.31	0.3439	0.3547	0.376	0.3473	0.3229	0.3544	0.3519
11281s	0.0648	0.0695	0.4212	0.4235	0.4866	0.5065	0.4991	0.4965	0.4919	0.4819	0.4862	0.487	0.0654	0.0695	0.4193	0.4197	0.4742	0.5078	0.4997	0.4955	0.4915	0.4672	0.4873	0.4829	0.0626	0.0688	0.3162	0.3145	0.3165	0.3628	0.3561	0.3588	0.3826	0.3252	0.3675	0.3577	0.0634	0.0681	0.3091	0.3017	0.3245	0.3631	0.3543	0.3519	0.3792	0.3219	0.3617	0.3576	0.0627	0.0682	0.3357	0.3213	0.3421	0.3858	0.3823	0.3787	0.4014	0.3511	0.3941	0.3882	0.0625	0.0681	0.323	0.3187	0.4669	0.3862	0.3773	0.3727	0.3973	0.3525	0.4002	0.3982	0.0629	0.0686	0.2838	0.2951	0.3126	0.3494	0.3495	0.3605	0.3621	0.3213	0.3697	0.3649	0.0635	0.0724	0.2929	0.3078	0.3181	0.3502	0.3624	0.382	0.3558	0.3288	0.3629	0.3579
12409s	0.0645	0.0696	0.4416	0.4436	0.5098	0.5294	0.5232	0.5199	0.5119	0.5035	0.5091	0.509	0.0653	0.0692	0.4409	0.4405	0.4981	0.5315	0.5245	0.5198	0.5131	0.4895	0.5098	0.5057	0.0626	0.0684	0.3273	0.3254	0.3307	0.3772	0.3684	0.3692	0.3977	0.3362	0.3829	0.3733	0.0634	0.0683	0.3191	0.314	0.3354	0.3764	0.3652	0.3626	0.3929	0.3333	0.3764	0.3728	0.0625	0.068	0.3481	0.3351	0.3541	0.403	0.3955	0.3923	0.4181	0.3628	0.4104	0.4038	0.0624	0.0677	0.3361	0.3313	0.4798	0.4007	0.391	0.3866	0.4131	0.3637	0.417	0.4157	0.0628	0.0685	0.2919	0.2983	0.3213	0.359	0.3559	0.3681	0.3693	0.3275	0.3776	0.372	0.0635	0.0721	0.3012	0.3152	0.3263	0.3591	0.3697	0.3882	0.3634	0.3355	0.3699	0.363
13537s	0.0647	0.07	0.4628	0.4638	0.5327	0.5522	0.548	0.5439	0.533	0.5262	0.5323	0.5313	0.0653	0.0693	0.4619	0.4622	0.5213	0.5556	0.5492	0.5448	0.5352	0.5125	0.5334	0.5293	0.0626	0.0686	0.3369	0.3368	0.3405	0.3939	0.3802	0.3819	0.413	0.3474	0.3975	0.3869	0.0634	0.0682	0.3288	0.3261	0.3444	0.3918	0.3771	0.3746	0.4079	0.3445	0.3891	0.3866	0.0628	0.0681	0.3615	0.3488	0.3661	0.4152	0.4063	0.4051	0.4363	0.3765	0.4276	0.4207	0.0624	0.0681	0.3511	0.3464	0.4855	0.4126	0.404	0.4006	0.4301	0.3772	0.4348	0.4331	0.0628	0.0689	0.2979	0.304	0.3284	0.3676	0.3639	0.3755	0.3765	0.3334	0.3844	0.3783	0.0635	0.0721	0.3089	0.3234	0.3327	0.3677	0.3779	0.3955	0.3712	0.3425	0.377	0.3687
14665s	0.0646	0.07	0.4838	0.4838	0.5557	0.5752	0.5715	0.5676	0.5539	0.5475	0.5543	0.5534	0.0653	0.0692	0.4837	0.4825	0.545	0.5795	0.5731	0.5687	0.5574	0.5346	0.5553	0.5528	0.0626	0.0683	0.3488	0.3491	0.3486	0.4065	0.3939	0.3961	0.4273	0.3588	0.4148	0.403	0.0635	0.0683	0.3396	0.3379	0.3541	0.4038	0.3913	0.3874	0.4227	0.3556	0.4048	0.4018	0.0624	0.0682	0.3758	0.3609	0.3785	0.4305	0.4191	0.4171	0.4509	0.3878	0.4448	0.4379	0.0623	0.0676	0.3636	0.3584	0.471	0.4281	0.4157	0.4121	0.4448	0.3901	0.4534	0.4508	0.0627	0.0688	0.3025	0.3094	0.3346	0.3771	0.3724	0.3825	0.3834	0.3402	0.3906	0.3841	0.0636	0.072	0.3142	0.3315	0.3374	0.3756	0.3851	0.4018	0.3785	0.3496	0.383	0.3757
15793s	0.0648	0.0703	0.5051	0.5035	0.5778	0.5974	0.5954	0.591	0.5741	0.5698	0.5765	0.5757	0.0654	0.0691	0.5045	0.5032	0.568	0.6033	0.5965	0.5924	0.5787	0.5573	0.5773	0.5754	0.0626	0.0684	0.3625	0.3642	0.3589	0.4217	0.4059	0.4077	0.4421	0.3718	0.4335	0.4218	0.0633	0.0685	0.3528	0.3508	0.3637	0.4164	0.4022	0.3986	0.436	0.3683	0.4221	0.4204	0.0628	0.0687	0.3901	0.3743	0.3897	0.4483	0.4349	0.4338	0.4665	0.4032	0.4609	0.4544	0.0625	0.0678	0.3771	0.3712	0.565	0.4464	0.4309	0.4274	0.4606	0.4037	0.4693	0.4664	0.0629	0.0685	0.3094	0.3158	0.3398	0.3858	0.3792	0.3907	0.3902	0.3475	0.3963	0.3897	0.0636	0.0725	0.3201	0.3399	0.344	0.3842	0.3926	0.407	0.3853	0.3572	0.3881	0.3814
16921s	0.0645	0.0698	0.5241	0.5221	0.5993	0.6189	0.6173	0.6132	0.5938	0.5914	0.598	0.5972	0.0653	0.0693	0.5246	0.5237	0.5891	0.6247	0.6187	0.6146	0.5993	0.5788	0.5986	0.5969	0.0624	0.0685	0.3768	0.379	0.3706	0.439	0.4201	0.4227	0.4592	0.3842	0.454	0.442	0.0633	0.0681	0.366	0.3646	0.3747	0.4325	0.4155	0.4117	0.4513	0.3808	0.4409	0.4398	0.0626	0.0684	0.4044	0.3881	0.4004	0.4635	0.4484	0.4482	0.4812	0.4173	0.4748	0.4681	0.0622	0.0679	0.3919	0.386	0.5332	0.4621	0.4456	0.4427	0.4748	0.4191	0.483	0.48	0.0628	0.0687	0.3151	0.3223	0.3465	0.3933	0.3865	0.3964	0.3972	0.354	0.4012	0.3941	0.0634	0.0724	0.3282	0.3485	0.3506	0.3907	0.3993	0.4123	0.3919	0.3645	0.3931	0.3826
18049s	0.0645	0.0696	0.545	0.5419	0.6222	0.6399	0.64	0.6354	0.6136	0.613	0.6188	0.6188	0.0653	0.0694	0.544	0.5435	0.6106	0.6464	0.6405	0.6369	0.619	0.5998	0.619	0.618	0.0624	0.0684	0.392	0.3947	0.3815	0.4578	0.4356	0.4384	0.4771	0.3985	0.4753	0.4633	0.0633	0.0681	0.3796	0.3786	0.3853	0.4503	0.4312	0.4268	0.4687	0.3942	0.4611	0.4609	0.0623	0.0678	0.4192	0.403	0.4131	0.4773	0.4625	0.4624	0.4942	0.4319	0.4853	0.4787	0.0632	0.0686	0.4084	0.402	0.5344	0.4778	0.4611	0.4579	0.4891	0.4342	0.4945	0.4916	0.0635	0.0699	0.3228	0.331	0.354	0.4024	0.3937	0.4029	0.4031	0.3614	0.4055	0.397	0.0634	0.0725	0.3363	0.3573	0.3577	0.3987	0.406	0.418	0.3979	0.371	0.3953	0.3854
19177s	0.0648	0.07	0.5652	0.5608	0.6426	0.6601	0.6614	0.6568	0.6321	0.6331	0.6398	0.6384	0.0653	0.0692	0.5649	0.5634	0.6317	0.6673	0.6619	0.6584	0.6393	0.6208	0.6385	0.6394	0.0625	0.0685	0.4083	0.4111	0.3924	0.478	0.4523	0.4554	0.4961	0.415	0.4981	0.4861	0.0633	0.0683	0.3947	0.3953	0.3946	0.4699	0.4482	0.4424	0.4868	0.4099	0.4833	0.4838	0.0625	0.0681	0.4352	0.4179	0.4276	0.4898	0.4751	0.4753	0.506	0.4456	0.4941	0.488	0.0624	0.068	0.4222	0.4166	0.4691	0.4904	0.475	0.4716	0.5018	0.4483	0.5042	0.5008	0.0627	0.0686	0.3276	0.3356	0.3587	0.4086	0.3991	0.4071	0.408	0.3671	0.4082	0.3994	0.0633	0.0726	0.3427	0.3654	0.3633	0.4058	0.4116	0.4223	0.4033	0.3771	0.3979	0.3873
20305s	0.0647	0.0697	0.5855	0.5808	0.6645	0.6792	0.6822	0.6778	0.6508	0.6529	0.6591	0.6579	0.0652	0.0687	0.5844	0.5827	0.653	0.6878	0.6824	0.6793	0.658	0.6412	0.6578	0.6596	0.0626	0.0681	0.4271	0.4305	0.4051	0.5004	0.4714	0.4751	0.5173	0.4324	0.5235	0.5106	0.0635	0.0688	0.4123	0.4131	0.4065	0.4909	0.4663	0.4598	0.5068	0.4267	0.5064	0.5078	0.0625	0.0685	0.4485	0.4317	0.4416	0.5002	0.4862	0.4871	0.5162	0.4577	0.5015	0.4961	0.0623	0.0677	0.4352	0.4308	0.5588	0.5012	0.4873	0.4838	0.5121	0.461	0.5118	0.5082	0.0626	0.0685	0.3346	0.3422	0.3649	0.4137	0.4048	0.4113	0.4135	0.372	0.4107	0.4024	0.0635	0.0726	0.3506	0.3715	0.3695	0.4113	0.4174	0.4259	0.4077	0.3825	0.4002	0.3898
21433s	0.0645	0.0694	0.6047	0.5992	0.6839	0.6984	0.7027	0.6986	0.6687	0.6733	0.6789	0.6768	0.0653	0.0694	0.6023	0.6011	0.6716	0.7067	0.7018	0.6995	0.6768	0.66	0.6767	0.6786	0.0625	0.0686	0.448	0.4522	0.4199	0.5247	0.4919	0.4963	0.5399	0.4511	0.5504	0.5375	0.0634	0.0681	0.4309	0.4326	0.42	0.5132	0.4863	0.4793	0.5285	0.4456	0.5317	0.5341	0.0627	0.0679	0.4597	0.442	0.454	0.5077	0.4947	0.4961	0.5244	0.4677	0.5081	0.5017	0.0623	0.068	0.4461	0.4419	0.6983	0.5098	0.4965	0.4936	0.5199	0.4717	0.5173	0.5146	0.0627	0.0691	0.3412	0.3495	0.3712	0.4166	0.4107	0.4147	0.4182	0.3777	0.4127	0.4048	0.0635	0.0725	0.3578	0.3801	0.3756	0.4137	0.421	0.428	0.4131	0.3879	0.4027	0.3916
22561s	0.0646	0.0695	0.6242	0.6174	0.7035	0.7168	0.7218	0.7176	0.6864	0.6914	0.6972	0.6949	0.0653	0.0694	0.621	0.62	0.6906	0.7251	0.721	0.7189	0.6947	0.679	0.6949	0.6972	0.0625	0.0687	0.4696	0.4731	0.4347	0.5503	0.5136	0.518	0.5637	0.4713	0.5788	0.5657	0.0633	0.0681	0.4505	0.453	0.4338	0.5371	0.5075	0.4993	0.5507	0.4653	0.5583	0.5626	0.0628	0.0677	0.4688	0.451	0.4646	0.5143	0.5019	0.504	0.5311	0.4762	0.5127	0.5076	0.0624	0.068	0.455	0.4509	0.7027	0.517	0.5045	0.5019	0.5274	0.4802	0.5221	0.5199	0.0627	0.0693	0.3473	0.3567	0.3766	0.4197	0.416	0.4165	0.4225	0.3826	0.4148	0.4074	0.0635	0.0725	0.364	0.3842	0.381	0.4169	0.4245	0.4292	0.4172	0.3921	0.405	0.3937
23689s	0.0647	0.0699	0.6424	0.6348	0.7212	0.7344	0.7406	0.7352	0.7028	0.7095	0.7142	0.7126	0.0655	0.0694	0.6387	0.6374	0.7081	0.7439	0.7396	0.7368	0.7122	0.6967	0.7124	0.7153	0.0624	0.0684	0.4924	0.4958	0.4497	0.5762	0.5362	0.5415	0.5885	0.4918	0.6084	0.5957	0.0633	0.068	0.4715	0.4752	0.4488	0.5621	0.5305	0.5206	0.5744	0.4859	0.5867	0.5922	0.0626	0.0682	0.4764	0.4582	0.4742	0.5199	0.5083	0.5102	0.5373	0.4837	0.5178	0.5125	0.0624	0.0683	0.463	0.4596	0.7021	0.5226	0.5111	0.5083	0.5326	0.4878	0.5272	0.5239	0.0627	0.069	0.353	0.3627	0.3816	0.4213	0.4186	0.4183	0.4253	0.3873	0.4168	0.4095	0.0633	0.0722	0.3704	0.3871	0.386	0.419	0.4262	0.4299	0.4209	0.3949	0.4076	0.3946
24817s	0.0649	0.0699	0.6598	0.6515	0.7383	0.7502	0.7574	0.7528	0.7181	0.7263	0.7309	0.7287	0.0654	0.0693	0.6564	0.6547	0.726	0.7607	0.7565	0.7554	0.7289	0.7141	0.7284	0.7325	0.0626	0.0684	0.5158	0.5204	0.4663	0.6059	0.5615	0.5671	0.6152	0.5147	0.6404	0.6281	0.0629	0.0678	0.4939	0.4989	0.4637	0.5886	0.5543	0.5437	0.5989	0.5085	0.6163	0.6237	0.0621	0.0675	0.4822	0.4644	0.4816	0.5242	0.5127	0.5152	0.5409	0.489	0.5211	0.515	0.0621	0.0674	0.4684	0.4658	0.6504	0.5273	0.5166	0.5138	0.5379	0.4937	0.5304	0.5274	0.0625	0.0689	0.3575	0.3681	0.3855	0.4235	0.4206	0.4195	0.4281	0.3911	0.4184	0.4117	0.0634	0.0723	0.3759	0.3897	0.3905	0.4208	0.4284	0.4309	0.4237	0.3976	0.4094	0.3962
25945s	0.0645	0.0694	0.6768	0.6675	0.7546	0.7657	0.7741	0.7693	0.7333	0.7424	0.7462	0.745	0.0654	0.069	0.6727	0.6709	0.7421	0.7754	0.7724	0.7708	0.7443	0.7302	0.7443	0.7484	0.0624	0.0684	0.5417	0.5463	0.4832	0.6353	0.5863	0.5931	0.6425	0.5391	0.6729	0.661	0.0634	0.0684	0.5183	0.5242	0.4807	0.6167	0.5797	0.5682	0.6253	0.5317	0.6466	0.6557	0.0623	0.0679	0.488	0.4709	0.4898	0.5296	0.5178	0.5206	0.5453	0.4946	0.5245	0.5192	0.062	0.0673	0.4746	0.472	0.6159	0.5324	0.522	0.5194	0.5423	0.4995	0.5347	0.5312	0.0625	0.0692	0.3625	0.3731	0.3897	0.4263	0.4227	0.4218	0.4321	0.3945	0.4205	0.414	0.0634	0.0726	0.3796	0.3916	0.395	0.4233	0.4301	0.4318	0.4276	0.4003	0.4119	0.3978
27073s	0.0648	0.0696	0.6929	0.6832	0.7709	0.7807	0.7897	0.7848	0.7472	0.758	0.7621	0.7597	0.0653	0.0691	0.6886	0.6871	0.7574	0.7907	0.7874	0.7866	0.7593	0.7454	0.7589	0.7635	0.0624	0.0686	0.5684	0.5736	0.502	0.6665	0.6136	0.6213	0.6711	0.5638	0.7072	0.696	0.0631	0.0683	0.5429	0.5497	0.4988	0.6456	0.6065	0.5934	0.6517	0.5566	0.6787	0.69	0.0622	0.068	0.4934	0.475	0.4955	0.5327	0.5218	0.5243	0.5492	0.499	0.5271	0.5225	0.0618	0.0676	0.4792	0.4772	0.6053	0.5357	0.5266	0.5232	0.5456	0.5032	0.5375	0.5347	0.0626	0.0688	0.3667	0.3754	0.3921	0.4276	0.4247	0.4228	0.4339	0.3972	0.4219	0.4154	0.0631	0.0718	0.3812	0.3933	0.3968	0.4253	0.432	0.433	0.4297	0.403	0.4136	0.3994
28202s	0.0649	0.0695	0.7088	0.6985	0.7853	0.7942	0.8038	0.7996	0.7615	0.7726	0.7769	0.7739	0.0654	0.0696	0.7035	0.702	0.7721	0.8054	0.8021	0.8006	0.7734	0.7602	0.7728	0.7784	0.0624	0.0686	0.5969	0.6024	0.5222	0.6988	0.6429	0.6503	0.7003	0.5907	0.7425	0.7317	0.0632	0.0676	0.5696	0.5783	0.5171	0.6758	0.6345	0.6196	0.6802	0.5832	0.712	0.7245	0.0621	0.0676	0.4959	0.4786	0.4998	0.5349	0.5247	0.5272	0.5522	0.5025	0.5297	0.5247	0.0624	0.0679	0.4827	0.4811	0.7444	0.5383	0.5294	0.5265	0.5484	0.5076	0.5397	0.5372	0.0625	0.0692	0.3725	0.3799	0.3962	0.4304	0.4266	0.4252	0.4366	0.4002	0.4236	0.4183	0.0634	0.0722	0.3849	0.396	0.4007	0.4275	0.434	0.4347	0.4324	0.4062	0.4158	0.4011
29330s	0.0649	0.0698	0.7235	0.713	0.8001	0.8076	0.8183	0.8141	0.7754	0.7867	0.7907	0.788	0.0652	0.0689	0.7185	0.7172	0.7854	0.8189	0.8155	0.8148	0.7869	0.7746	0.7861	0.7921	0.0623	0.0683	0.6265	0.6324	0.5425	0.733	0.672	0.6811	0.7308	0.6184	0.7779	0.7686	0.0632	0.0681	0.5971	0.6068	0.5363	0.7074	0.6631	0.6477	0.708	0.6109	0.7464	0.7612	0.0624	0.068	0.5003	0.4833	0.5048	0.5387	0.528	0.5309	0.5549	0.5062	0.5328	0.5274	0.0622	0.068	0.4863	0.4852	0.7431	0.5414	0.5332	0.5302	0.5516	0.5105	0.5424	0.5392	0.0626	0.0697	0.3771	0.383	0.399	0.4326	0.4281	0.4267	0.4386	0.4024	0.4256	0.4197	0.0634	0.0725	0.3871	0.3978	0.4033	0.429	0.4358	0.4353	0.4342	0.4088	0.4173	0.4027
30458s	0.0651	0.0697	0.7382	0.7272	0.8131	0.8189	0.83	0.8264	0.7866	0.7997	0.8027	0.801	0.0652	0.069	0.7325	0.7315	0.7985	0.832	0.829	0.8281	0.8002	0.788	0.7992	0.8059	0.0624	0.0681	0.6573	0.6633	0.5643	0.768	0.7028	0.7128	0.7625	0.6481	0.8154	0.8072	0.0633	0.0689	0.6257	0.6376	0.558	0.739	0.6924	0.6761	0.7367	0.6394	0.7799	0.7979	0.0624	0.0681	0.5034	0.4867	0.5091	0.5417	0.531	0.534	0.5575	0.5093	0.5348	0.5293	0.0622	0.0676	0.4902	0.4892	0.7486	0.5442	0.5364	0.5334	0.5546	0.5143	0.5453	0.5418	0.0628	0.0695	0.3799	0.3854	0.4007	0.4339	0.4298	0.4283	0.4405	0.4049	0.4279	0.4219	0.0635	0.0725	0.3893	0.3999	0.4056	0.4316	0.4374	0.4357	0.4364	0.4109	0.4197	0.4042
31586s	0.0649	0.0697	0.7523	0.7412	0.826	0.8315	0.8428	0.8388	0.7985	0.8121	0.8158	0.8132	0.0652	0.0688	0.7456	0.7451	0.811	0.8434	0.8404	0.8392	0.8117	0.7995	0.8117	0.8177	0.0625	0.0684	0.6881	0.6949	0.5873	0.8027	0.7339	0.7441	0.7923	0.6782	0.8531	0.8458	0.0631	0.0687	0.6545	0.6689	0.579	0.7715	0.7236	0.7052	0.7653	0.6692	0.8151	0.836	0.0622	0.0681	0.5056	0.4893	0.5124	0.544	0.5334	0.5365	0.5596	0.512	0.5366	0.5315	0.0621	0.0677	0.4931	0.4924	0.7525	0.5472	0.5389	0.5359	0.5568	0.5166	0.5469	0.5435	0.0626	0.0697	0.384	0.3878	0.4031	0.4364	0.4317	0.4299	0.4421	0.4072	0.4293	0.4239	0.0638	0.0724	0.3918	0.4016	0.4084	0.4341	0.4398	0.4373	0.4382	0.4143	0.4219	0.4058
32714s	0.065	0.07	0.7651	0.7531	0.837	0.8424	0.8544	0.8502	0.8097	0.8236	0.8269	0.8242	0.0652	0.0692	0.7581	0.7574	0.8227	0.855	0.8519	0.8508	0.8239	0.8117	0.8222	0.8289	0.0623	0.0683	0.7197	0.7263	0.6112	0.8386	0.765	0.7765	0.8225	0.7079	0.8918	0.8864	0.0631	0.0682	0.6839	0.6995	0.6009	0.8045	0.7541	0.7343	0.7939	0.6984	0.85	0.8754	0.0621	0.068	0.5076	0.4914	0.5149	0.5454	0.5349	0.5381	0.5614	0.5141	0.5375	0.5325	0.0618	0.0676	0.4952	0.4948	0.762	0.5487	0.5413	0.538	0.5585	0.519	0.5481	0.5449	0.0624	0.0694	0.3868	0.3902	0.405	0.4379	0.4331	0.4311	0.4434	0.4092	0.4303	0.4257	0.063	0.0719	0.3926	0.4029	0.4095	0.4353	0.4409	0.4381	0.4397	0.416	0.4232	0.4076
33842s	0.0649	0.0698	0.7785	0.7659	0.8486	0.8529	0.8652	0.8615	0.8202	0.8349	0.838	0.8348	0.0652	0.069	0.7704	0.7701	0.8332	0.8652	0.8625	0.8618	0.8348	0.8228	0.8331	0.8401	0.0624	0.0681	0.7519	0.759	0.6354	0.876	0.7965	0.8082	0.8531	0.7396	0.9322	0.9293	0.0633	0.0685	0.7137	0.7319	0.6241	0.8385	0.785	0.7631	0.8227	0.7296	0.8869	0.916	0.0622	0.0681	0.5097	0.4938	0.5176	0.548	0.5371	0.5406	0.5631	0.5164	0.5395	0.5345	0.0621	0.0679	0.4975	0.497	0.7708	0.5508	0.5429	0.5403	0.56	0.521	0.5497	0.5464	0.0626	0.0701	0.3886	0.3923	0.4066	0.4397	0.4342	0.4327	0.4442	0.4115	0.4318	0.4274	0.0635	0.0724	0.3949	0.4048	0.4114	0.4373	0.4425	0.4391	0.4407	0.418	0.4252	0.4087
34970s	0.0651	0.0698	0.7908	0.7776	0.8586	0.8628	0.8751	0.8717	0.8303	0.8464	0.849	0.8458	0.0651	0.0689	0.7824	0.7818	0.8435	0.8762	0.8732	0.8721	0.8455	0.8339	0.8436	0.8506	0.0625	0.068	0.7865	0.7925	0.6616	0.9145	0.8293	0.8413	0.8832	0.7709	0.9718	0.9707	0.0633	0.0687	0.7441	0.7654	0.6484	0.8729	0.8158	0.7933	0.8516	0.7599	0.924	0.9576	0.0624	0.0682	0.5117	0.4961	0.5203	0.5497	0.539	0.5425	0.5647	0.5183	0.5406	0.5362	0.0622	0.0676	0.4999	0.4996	0.7592	0.5535	0.5456	0.5425	0.562	0.5234	0.5512	0.5484	0.0627	0.0704	0.3912	0.3949	0.4085	0.4413	0.4364	0.4344	0.4465	0.4138	0.4341	0.4295	0.0633	0.0727	0.3974	0.4075	0.4137	0.4395	0.4444	0.4404	0.4428	0.4207	0.4273	0.4107
36098s	0.0647	0.0698	0.8023	0.7882	0.8684	0.8716	0.8842	0.8808	0.8397	0.8562	0.8584	0.8551	0.0652	0.0688	0.7939	0.7934	0.8529	0.8847	0.8822	0.8818	0.855	0.8435	0.8527	0.8603	0.0623	0.0681	0.8194	0.826	0.6878	0.9534	0.8606	0.8738	0.9137	0.8016	1.0069	1.0067	0.0632	0.0686	0.7746	0.7981	0.6726	0.907	0.8478	0.8232	0.8794	0.7913	0.9607	0.995	0.0622	0.0682	0.5133	0.4979	0.5223	0.551	0.5402	0.5443	0.5664	0.5195	0.5416	0.5371	0.0621	0.0676	0.5012	0.501	0.7541	0.5541	0.5468	0.5435	0.5631	0.525	0.5521	0.5489	0.0625	0.0703	0.393	0.3964	0.4101	0.4428	0.4374	0.4356	0.4474	0.4154	0.435	0.4313	0.0632	0.0721	0.3987	0.4083	0.4149	0.4409	0.4456	0.4412	0.4438	0.4222	0.4288	0.4119
37226s	0.0648	0.0698	0.8131	0.799	0.8775	0.8811	0.8932	0.8903	0.8497	0.8662	0.8677	0.8648	0.0652	0.0692	0.804	0.8032	0.8612	0.8935	0.8907	0.8902	0.864	0.8525	0.8619	0.8697	0.0622	0.0683	0.8531	0.8584	0.7139	0.9899	0.8924	0.9065	0.9433	0.8327	1.0363	1.0368	0.0629	0.0677	0.8045	0.8318	0.6968	0.9417	0.8779	0.8519	0.9059	0.8216	0.9936	1.0255	0.0621	0.0678	0.514	0.4989	0.5235	0.5514	0.5414	0.5449	0.5668	0.5207	0.5428	0.5377	0.062	0.0677	0.5022	0.5024	0.7658	0.5557	0.5483	0.5448	0.5638	0.5264	0.553	0.5505	0.0625	0.0707	0.3958	0.3993	0.4123	0.4451	0.4393	0.437	0.4487	0.4176	0.4367	0.4328	0.0632	0.072	0.4004	0.41	0.4166	0.443	0.4473	0.4421	0.4456	0.4243	0.4305	0.4132
38354s	0.0645	0.0694	0.8238	0.8085	0.8859	0.8891	0.9016	0.8986	0.8578	0.8752	0.8765	0.8727	0.0652	0.0689	0.8136	0.8131	0.8695	0.901	0.8982	0.8985	0.8723	0.8608	0.8699	0.8778	0.0624	0.0683	0.8847	0.89	0.7403	1.0205	0.9239	0.9391	0.9726	0.8638	1.0591	1.0605	0.0629	0.0684	0.835	0.8637	0.7213	0.974	0.9083	0.8813	0.9332	0.8517	1.0204	1.0505	0.0621	0.0677	0.5154	0.5009	0.5255	0.5532	0.5424	0.5459	0.5679	0.5221	0.5435	0.5386	0.062	0.0672	0.5037	0.5037	0.763	0.557	0.5492	0.5458	0.5653	0.5275	0.5538	0.5507	0.0625	0.0707	0.3967	0.4004	0.4132	0.4462	0.4403	0.4379	0.4497	0.419	0.4379	0.4342	0.0633	0.0722	0.4018	0.4116	0.4175	0.4438	0.4485	0.4419	0.4458	0.426	0.4315	0.4145
39482s	0.0648	0.0698	0.8345	0.8186	0.8936	0.8969	0.9093	0.9062	0.8657	0.884	0.885	0.8813	0.0652	0.069	0.8225	0.8232	0.8779	0.9099	0.9063	0.9067	0.8816	0.8697	0.879	0.8866	0.0624	0.0682	0.9128	0.9168	0.7671	1.0464	0.9548	0.9694	1.0003	0.8957	1.0781	1.0804	0.0631	0.0679	0.8647	0.8952	0.7462	1.0033	0.9397	0.9102	0.9608	0.8834	1.0442	1.0718	0.0624	0.0679	0.5165	0.5025	0.5272	0.5547	0.5439	0.5472	0.5696	0.5233	0.545	0.5398	0.0622	0.0674	0.5048	0.505	0.7851	0.5583	0.5502	0.5473	0.5663	0.5286	0.555	0.5519	0.0626	0.0711	0.3987	0.4029	0.4154	0.4486	0.4418	0.4394	0.451	0.4209	0.4394	0.4359	0.0633	0.0723	0.4033	0.4131	0.4189	0.4462	0.45	0.4435	0.4472	0.4279	0.4335	0.4153
40610s	0.0648	0.0692	0.8444	0.8273	0.9013	0.9047	0.9162	0.9144	0.8736	0.8915	0.8936	0.8898	0.0652	0.0689	0.8309	0.8319	0.8848	0.9165	0.9134	0.9138	0.8885	0.8772	0.886	0.8942	0.0624	0.0685	0.938	0.9407	0.7947	1.0664	0.9843	0.9988	1.0248	0.9263	1.0945	1.0974	0.0631	0.0683	0.8921	0.9225	0.7707	1.0277	0.9689	0.9395	0.9871	0.9139	1.0639	1.0888	0.0622	0.0678	0.5179	0.503	0.528	0.5556	0.5444	0.5483	0.5701	0.5241	0.5457	0.5409	0.0622	0.0679	0.5058	0.506	0.779	0.5589	0.551	0.548	0.5663	0.5297	0.5552	0.5521	0.0625	0.072	0.4003	0.4048	0.4173	0.4505	0.4439	0.4414	0.4526	0.4227	0.4414	0.438	0.0633	0.0722	0.4052	0.4145	0.4204	0.4478	0.4514	0.4442	0.4486	0.4298	0.4354	0.4167
41738s	0.065	0.0698	0.8541	0.837	0.9081	0.9114	0.9228	0.921	0.8808	0.8986	0.9007	0.8967	0.0653	0.0692	0.8395	0.8402	0.8921	0.9242	0.9211	0.921	0.896	0.8853	0.8936	0.9019	0.0625	0.0685	0.9578	0.9603	0.8221	1.0824	1.0102	1.0244	1.0465	0.9565	1.1082	1.1113	0.0634	0.0684	0.9159	0.9469	0.7959	1.0469	0.9965	0.9669	1.0109	0.943	1.0794	1.1041	0.0625	0.0683	0.5189	0.5046	0.5294	0.5569	0.5455	0.5493	0.5713	0.5253	0.547	0.5418	0.0623	0.068	0.5069	0.5077	0.7837	0.5603	0.5523	0.5489	0.5674	0.5308	0.5566	0.5533	0.0626	0.0718	0.4016	0.4063	0.4186	0.4518	0.4453	0.4424	0.4533	0.4239	0.4428	0.4396	0.0636	0.0725	0.4064	0.4161	0.4218	0.4497	0.4529	0.4453	0.4499	0.4315	0.4367	0.4177
42866s	0.0648	0.0697	0.862	0.8453	0.9148	0.9181	0.9296	0.9283	0.8879	0.9059	0.9079	0.9047	0.0654	0.0694	0.8477	0.8486	0.8991	0.931	0.9274	0.928	0.9035	0.8921	0.9011	0.9088	0.0625	0.0685	0.9761	0.978	0.8494	1.0955	1.0342	1.0468	1.066	0.9843	1.1206	1.1221	0.0634	0.0687	0.9364	0.9673	0.8207	1.0627	1.021	0.9926	1.0325	0.9712	1.093	1.1157	0.0623	0.0678	0.5195	0.5054	0.5305	0.5576	0.5466	0.5499	0.5717	0.5262	0.5477	0.5425	0.0625	0.0681	0.5078	0.5084	0.7476	0.5613	0.5533	0.5495	0.5678	0.5319	0.5576	0.5544	0.0629	0.0726	0.4032	0.4087	0.4204	0.4544	0.4472	0.4442	0.4552	0.4257	0.444	0.4412	0.0638	0.0725	0.4086	0.4181	0.4239	0.4515	0.4543	0.4462	0.4513	0.4334	0.4386	0.419
43994s	0.0648	0.0695	0.87	0.8527	0.9209	0.9238	0.9351	0.9338	0.8943	0.9122	0.9142	0.9105	0.0652	0.0693	0.8546	0.8566	0.9044	0.937	0.9328	0.9334	0.9099	0.8976	0.9077	0.9149	0.0622	0.0684	0.9922	0.9937	0.8768	1.1069	1.0536	1.065	1.0829	1.0096	1.1297	1.131	0.063	0.068	0.9536	0.9848	0.8451	1.076	1.041	1.0149	1.0516	0.9971	1.1046	1.1258	0.0623	0.0676	0.5201	0.5061	0.5305	0.5584	0.5472	0.5505	0.5719	0.5269	0.5479	0.5427	0.0622	0.0678	0.5082	0.5093	0.7668	0.5622	0.5537	0.5501	0.5688	0.5323	0.5582	0.555	0.0628	0.0727	0.4048	0.4104	0.4217	0.4553	0.4481	0.4448	0.4558	0.4274	0.4456	0.4426	0.0634	0.0724	0.4095	0.4194	0.4247	0.453	0.4556	0.4465	0.4519	0.4351	0.4397	0.4199
45122s	0.0648	0.0696	0.877	0.8598	0.9267	0.9297	0.9408	0.9395	0.9006	0.9183	0.921	0.9167	0.0652	0.0692	0.8615	0.8637	0.9101	0.942	0.9373	0.9386	0.9158	0.9037	0.913	0.9211	0.0623	0.0684	1.0052	1.0067	0.9015	1.1145	1.0702	1.0818	1.0976	1.0304	1.1372	1.138	0.0627	0.0675	0.9693	1.0003	0.8686	1.0877	1.0591	1.0346	1.0678	1.0191	1.114	1.1332	0.0621	0.0677	0.5202	0.5062	0.531	0.5589	0.5472	0.5506	0.5726	0.5273	0.5486	0.5434	0.0619	0.0677	0.5086	0.5091	0.7671	0.5625	0.5535	0.5502	0.5686	0.5327	0.5582	0.5551	0.0623	0.0729	0.4063	0.4122	0.423	0.4577	0.4494	0.4462	0.4564	0.428	0.4458	0.4437	0.0629	0.0716	0.4104	0.4198	0.4253	0.454	0.4561	0.4474	0.453	0.436	0.4411	0.4208
46250s	0.0647	0.0692	0.8847	0.8671	0.9318	0.9349	0.9461	0.9446	0.9062	0.9245	0.9262	0.9228	0.0651	0.0692	0.8686	0.8704	0.9151	0.9472	0.9429	0.9441	0.9211	0.9093	0.9193	0.9272	0.0623	0.0683	1.0177	1.0195	0.9237	1.1214	1.0864	1.0964	1.1109	1.0493	1.1426	1.1436	0.063	0.0678	0.9829	1.0149	0.8912	1.0979	1.0751	1.0517	1.0835	1.0391	1.1222	1.1404	0.0621	0.0675	0.5205	0.5071	0.532	0.5595	0.5477	0.5515	0.5728	0.5278	0.549	0.5443	0.0619	0.0679	0.5091	0.51	0.7952	0.5632	0.5548	0.5512	0.5695	0.5338	0.5594	0.5557	0.0625	0.0734	0.4071	0.4137	0.4239	0.458	0.4505	0.447	0.4574	0.4297	0.4477	0.4453	0.0633	0.0722	0.4122	0.4218	0.427	0.4557	0.4578	0.4483	0.4542	0.438	0.4427	0.4217
47378s	0.0651	0.0701	0.8913	0.8741	0.9376	0.941	0.9514	0.9501	0.9121	0.9295	0.9325	0.9287	0.0654	0.0691	0.8749	0.8775	0.9206	0.9528	0.9484	0.9496	0.9274	0.9156	0.925	0.9335	0.0624	0.0683	1.0296	1.0314	0.9447	1.128	1.0996	1.1098	1.1245	1.0665	1.1492	1.1499	0.0632	0.068	0.9957	1.0272	0.9123	1.1058	1.09	1.0675	1.097	1.0568	1.1291	1.1464	0.0623	0.0681	0.5219	0.5087	0.5332	0.5608	0.5492	0.5526	0.5742	0.5294	0.5508	0.5455	0.0623	0.0682	0.5104	0.5112	0.7888	0.5646	0.556	0.5524	0.5706	0.5345	0.5605	0.5569	0.0627	0.0743	0.4089	0.4156	0.4255	0.4596	0.4521	0.4487	0.4588	0.4316	0.4494	0.447	0.0635	0.072	0.4132	0.423	0.4284	0.4574	0.459	0.4488	0.455	0.4399	0.4442	0.4232
48506s	0.0652	0.0697	0.8973	0.8807	0.942	0.9456	0.9558	0.9549	0.9171	0.9347	0.9382	0.9348	0.0655	0.0696	0.8811	0.8838	0.9251	0.958	0.9538	0.9543	0.9328	0.9211	0.9308	0.9389	0.0629	0.069	1.0404	1.0423	0.9625	1.1335	1.1127	1.1222	1.1355	1.0813	1.1531	1.1546	0.0633	0.0683	1.0068	1.0393	0.9314	1.1125	1.1034	1.0805	1.1099	1.0724	1.1346	1.1507	0.0625	0.0681	0.5229	0.509	0.5341	0.5618	0.5498	0.5532	0.5743	0.5301	0.5513	0.5463	0.0625	0.0684	0.511	0.5119	0.7974	0.5655	0.5565	0.5528	0.5707	0.5352	0.5612	0.5576	0.0629	0.075	0.4104	0.4171	0.427	0.4614	0.4533	0.4495	0.4604	0.433	0.4512	0.4488	0.0637	0.0725	0.4148	0.4247	0.4296	0.4586	0.4608	0.4499	0.4564	0.4413	0.4461	0.4237
49634s	0.0651	0.0695	0.9033	0.8867	0.9466	0.9504	0.9597	0.959	0.9219	0.9398	0.9433	0.9394	0.0652	0.0691	0.8872	0.8892	0.9297	0.9626	0.9573	0.9591	0.9376	0.926	0.9359	0.9442	0.0625	0.0682	1.0505	1.0513	0.9784	1.1373	1.1237	1.1317	1.144	1.0944	1.1556	1.157	0.0631	0.0682	1.0177	1.0498	0.9479	1.1187	1.1154	1.0927	1.1215	1.0861	1.1383	1.1545	0.0623	0.0679	0.5234	0.5105	0.5347	0.5628	0.5503	0.5534	0.5748	0.5306	0.5513	0.5467	0.062	0.0675	0.5117	0.5123	0.7776	0.566	0.5569	0.5532	0.5719	0.5356	0.5611	0.5584	0.0625	0.0751	0.4116	0.4182	0.4277	0.4627	0.4544	0.4505	0.4607	0.4339	0.4512	0.4497	0.0634	0.072	0.4159	0.4258	0.4307	0.4598	0.4612	0.4495	0.4571	0.4426	0.4463	0.4245
50762s	0.065	0.0696	0.9092	0.8925	0.9514	0.9556	0.9637	0.9633	0.9263	0.9444	0.9479	0.9439	0.0652	0.0693	0.8922	0.8947	0.9333	0.9662	0.9614	0.9632	0.942	0.9297	0.9405	0.9487	0.0624	0.0683	1.0597	1.0605	0.9915	1.1402	1.1327	1.1405	1.1511	1.1061	1.1581	1.1591	0.063	0.0683	1.0265	1.0584	0.9622	1.1225	1.1249	1.1041	1.1307	1.0975	1.1408	1.1571	0.0623	0.0681	0.524	0.5105	0.535	0.5635	0.5505	0.5542	0.5749	0.5309	0.5525	0.5473	0.0622	0.0681	0.5122	0.5129	0.7968	0.567	0.5575	0.5536	0.5716	0.536	0.5624	0.5592	0.0627	0.0762	0.4129	0.42	0.4293	0.4638	0.4558	0.4516	0.4619	0.4353	0.4533	0.4511	0.0634	0.0717	0.4172	0.4269	0.4315	0.4611	0.4628	0.4498	0.4576	0.4442	0.4486	0.4257
51890s	0.0647	0.0695	0.9142	0.8978	0.9549	0.9594	0.9674	0.9674	0.9313	0.9485	0.9526	0.9488	0.0652	0.0696	0.8977	0.9	0.9372	0.9702	0.9648	0.9667	0.9459	0.934	0.9448	0.9534	0.0624	0.0685	1.0678	1.0687	1.0042	1.1427	1.1412	1.1478	1.1573	1.1168	1.1594	1.1614	0.0629	0.0676	1.0344	1.0669	0.975	1.126	1.1338	1.1134	1.1391	1.1083	1.1425	1.1589	0.0622	0.0677	0.5235	0.5102	0.5351	0.5639	0.551	0.5545	0.5756	0.5312	0.5528	0.5479	0.062	0.0678	0.5122	0.5137	0.8043	0.5676	0.5581	0.5541	0.5717	0.5367	0.5627	0.5597	0.0626	0.0767	0.4133	0.4207	0.4301	0.4645	0.4567	0.4523	0.4622	0.4362	0.4537	0.4525	0.0631	0.0713	0.4181	0.4278	0.4327	0.4624	0.4636	0.4509	0.4585	0.4455	0.4493	0.4265
53018s	0.0649	0.0693	0.9195	0.9034	0.959	0.9634	0.9704	0.9714	0.9352	0.953	0.9567	0.9532	0.0651	0.0695	0.9026	0.9048	0.9409	0.974	0.9682	0.97	0.9503	0.938	0.9489	0.9573	0.0624	0.0685	1.0754	1.0765	1.0155	1.1443	1.148	1.154	1.1619	1.1258	1.1608	1.1626	0.063	0.0679	1.043	1.0745	0.9873	1.1276	1.1417	1.1226	1.1465	1.1184	1.1439	1.1606	0.0622	0.0674	0.5241	0.5113	0.5361	0.5648	0.5516	0.5552	0.5759	0.5318	0.5536	0.5488	0.062	0.068	0.513	0.5142	0.8025	0.5685	0.5586	0.5546	0.5724	0.5377	0.5636	0.561	0.0626	0.0777	0.4149	0.4228	0.4316	0.4662	0.4576	0.4533	0.4633	0.4374	0.4552	0.4538	0.0632	0.0717	0.4193	0.4293	0.4337	0.4637	0.4647	0.4511	0.4595	0.4469	0.4507	0.4273
54147s	0.065	0.0699	0.9253	0.908	0.9622	0.9675	0.9735	0.9752	0.9389	0.9565	0.9607	0.9575	0.0652	0.0687	0.9077	0.91	0.9447	0.9787	0.9722	0.9742	0.9547	0.9419	0.9532	0.9623	0.0624	0.0677	1.0812	1.0817	1.0257	1.1451	1.1527	1.1582	1.1659	1.1331	1.1615	1.1632	0.0631	0.0682	1.0507	1.082	0.9984	1.1288	1.1486	1.1297	1.1528	1.1267	1.1449	1.1621	0.0622	0.0682	0.5257	0.5124	0.5367	0.5659	0.5525	0.5563	0.5766	0.5325	0.5542	0.5497	0.0621	0.0677	0.5141	0.5153	0.807	0.5693	0.5594	0.5551	0.5735	0.5379	0.5644	0.5609	0.0628	0.0785	0.4161	0.4235	0.4331	0.4675	0.4588	0.4547	0.4637	0.4389	0.4556	0.455	0.0632	0.0714	0.4208	0.4302	0.4345	0.465	0.4656	0.4516	0.4602	0.4484	0.4516	0.4286
55275s	0.0648	0.0691	0.9292	0.9127	0.9653	0.9711	0.9766	0.9781	0.9428	0.9601	0.9644	0.9612	0.0651	0.0695	0.9113	0.9142	0.947	0.9811	0.9748	0.9768	0.958	0.9455	0.9571	0.966	0.0623	0.0685	1.0865	1.0881	1.0344	1.1459	1.1568	1.1624	1.1685	1.139	1.1625	1.1642	0.0628	0.0679	1.0573	1.0884	1.0084	1.1293	1.1535	1.1355	1.1567	1.1336	1.1449	1.1621	0.0622	0.0674	0.5255	0.5122	0.5369	0.5662	0.552	0.5561	0.5761	0.5328	0.5546	0.5498	0.0618	0.0674	0.5143	0.5155	0.7881	0.5698	0.5596	0.5553	0.5735	0.5382	0.5648	0.5619	0.0623	0.0791	0.4168	0.4248	0.4335	0.4682	0.4601	0.4553	0.4648	0.4396	0.4571	0.4558	0.0629	0.0715	0.4214	0.4312	0.4358	0.466	0.4669	0.4518	0.4608	0.4497	0.4527	0.4286
56403s	0.0647	0.0693	0.9342	0.918	0.9687	0.9744	0.9797	0.9813	0.9467	0.9639	0.9683	0.9651	0.0652	0.069	0.9155	0.9182	0.9498	0.984	0.9778	0.9797	0.9613	0.9485	0.9607	0.9692	0.0624	0.0682	1.0917	1.0928	1.0432	1.1461	1.1605	1.1653	1.1707	1.1442	1.1629	1.1646	0.0632	0.0685	1.0639	1.0947	1.0181	1.1306	1.1583	1.141	1.1608	1.1401	1.1461	1.163	0.0622	0.0677	0.5267	0.5137	0.5376	0.5673	0.5534	0.5571	0.577	0.5337	0.5555	0.5509	0.062	0.0673	0.5147	0.5163	0.7951	0.5708	0.5605	0.556	0.5742	0.5386	0.5656	0.5627	0.0627	0.0802	0.4178	0.4259	0.4349	0.4694	0.4612	0.4564	0.4656	0.4408	0.4582	0.4575	0.0632	0.0715	0.4224	0.4324	0.4364	0.4672	0.468	0.4521	0.4614	0.4509	0.4539	0.4296
57531s	0.0647	0.0697	0.9384	0.9223	0.9714	0.9777	0.9827	0.9844	0.9498	0.9675	0.9715	0.9689	0.0651	0.069	0.9192	0.9229	0.9532	0.9885	0.9814	0.983	0.9658	0.9527	0.9648	0.9731	0.0622	0.068	1.0954	1.0965	1.0515	1.1463	1.1631	1.1678	1.1721	1.1482	1.1637	1.1652	0.0629	0.0673	1.0694	1.0998	1.0274	1.1312	1.1617	1.1455	1.1641	1.1455	1.1455	1.1633	0.062	0.0675	0.5269	0.514	0.5377	0.5681	0.5539	0.5581	0.5775	0.5345	0.5563	0.5515	0.0618	0.0672	0.5149	0.5164	0.7788	0.5712	0.5609	0.5561	0.5744	0.5393	0.5661	0.5628	0.0624	0.0812	0.4191	0.4276	0.4362	0.4709	0.4622	0.4575	0.4664	0.4418	0.459	0.4584	0.0631	0.0708	0.4235	0.4332	0.4375	0.4686	0.4688	0.4533	0.4627	0.4518	0.4549	0.4306
58659s	0.0648	0.0695	0.9416	0.9263	0.9744	0.9802	0.9846	0.987	0.9526	0.9702	0.9748	0.9726	0.0651	0.0686	0.9234	0.9264	0.9553	0.9906	0.9833	0.9851	0.9678	0.9545	0.9673	0.9758	0.0624	0.0681	1.0995	1.1008	1.0587	1.1467	1.165	1.1693	1.1733	1.1514	1.1636	1.1655	0.0632	0.0687	1.0747	1.1044	1.0355	1.131	1.1645	1.148	1.1654	1.1491	1.1465	1.1638	0.0622	0.0678	0.5277	0.5142	0.5388	0.569	0.554	0.5586	0.5778	0.5349	0.5569	0.5524	0.0621	0.0676	0.5167	0.5182	0.7596	0.5727	0.5619	0.5576	0.5753	0.5404	0.567	0.5645	0.0626	0.0825	0.4199	0.4283	0.4366	0.4717	0.4626	0.4582	0.4671	0.4428	0.4603	0.4602	0.0631	0.0716	0.4245	0.4342	0.4383	0.4693	0.4697	0.4532	0.4632	0.453	0.4558	0.4311
59787s	0.0651	0.0697	0.945	0.9301	0.9765	0.9829	0.9872	0.9895	0.956	0.9737	0.9787	0.9755	0.0652	0.0695	0.9267	0.9306	0.9577	0.9935	0.9863	0.9879	0.9712	0.9583	0.9713	0.9795	0.0625	0.0683	1.1035	1.1042	1.066	1.148	1.1667	1.1706	1.1743	1.154	1.1645	1.1662	0.063	0.0682	1.0795	1.1085	1.043	1.1311	1.1659	1.1502	1.1664	1.1519	1.1457	1.1643	0.0623	0.0678	0.5285	0.5152	0.5392	0.5695	0.5547	0.5591	0.5784	0.5357	0.5578	0.553	0.062	0.0676	0.5165	0.5184	0.7779	0.5733	0.5623	0.5578	0.5753	0.5409	0.5681	0.5647	0.0628	0.0837	0.4213	0.43	0.4381	0.4728	0.464	0.4596	0.4675	0.4445	0.4611	0.4614	0.0632	0.0713	0.4258	0.4356	0.4397	0.4708	0.4716	0.4542	0.4643	0.4547	0.4576	0.432
60915s	0.0649	0.0694	0.9496	0.9344	0.9796	0.9861	0.99	0.992	0.9593	0.9767	0.982	0.9793	0.0652	0.0688	0.9303	0.9345	0.9605	0.9967	0.9889	0.9908	0.9744	0.961	0.9745	0.9828	0.0623	0.068	1.1072	1.108	1.0724	1.1482	1.1681	1.1716	1.1755	1.1558	1.165	1.1668	0.063	0.0682	1.0845	1.1121	1.049	1.1319	1.1678	1.152	1.1685	1.1548	1.146	1.1647	0.0621	0.0679	0.53	0.5167	0.5402	0.571	0.5562	0.5602	0.5795	0.5368	0.5585	0.5542	0.0619	0.0673	0.5172	0.5191	0.7507	0.5743	0.563	0.5587	0.5762	0.5417	0.5687	0.5658	0.0626	0.0846	0.4222	0.4311	0.439	0.4741	0.4654	0.4608	0.4687	0.4454	0.4623	0.4625	0.0633	0.0712	0.427	0.4367	0.4405	0.472	0.472	0.454	0.4648	0.4559	0.4584	0.4327
62043s	0.0649	0.0692	0.9522	0.9378	0.9814	0.9886	0.9918	0.9945	0.9619	0.9794	0.9843	0.982	0.0652	0.0694	0.9336	0.9379	0.9624	0.9988	0.9909	0.9929	0.9766	0.9634	0.978	0.9856	0.0623	0.0683	1.1092	1.1105	1.0785	1.1482	1.1685	1.1724	1.1755	1.1569	1.1649	1.167	0.063	0.0684	1.0885	1.1156	1.0558	1.1313	1.1685	1.1528	1.1685	1.1563	1.1461	1.1656	0.0623	0.0675	0.5296	0.5164	0.5405	0.5715	0.5561	0.5603	0.5794	0.5369	0.5588	0.5541	0.0621	0.0675	0.5173	0.5193	0.7254	0.5747	0.5632	0.5595	0.576	0.542	0.5688	0.5662	0.0624	0.0861	0.4232	0.4327	0.4401	0.4758	0.4662	0.4617	0.4697	0.4464	0.4634	0.464	0.0633	0.071	0.4279	0.4373	0.4413	0.4725	0.4732	0.4546	0.4654	0.4568	0.4595	0.4328
63171s	0.065	0.0699	0.9553	0.9414	0.9834	0.9911	0.9934	0.9963	0.9649	0.9815	0.9871	0.9845	0.0651	0.0692	0.9361	0.9413	0.9641	1.001	0.9926	0.9951	0.979	0.9655	0.9804	0.9883	0.0622	0.0684	1.1117	1.1128	1.0838	1.1482	1.1693	1.1727	1.1761	1.1582	1.1649	1.1673	0.063	0.068	1.0917	1.1181	1.0615	1.1315	1.1695	1.1536	1.1688	1.1572	1.1464	1.1656	0.0622	0.0678	0.5302	0.5173	0.5417	0.5724	0.5571	0.5613	0.5801	0.5379	0.5603	0.5555	0.062	0.0678	0.5184	0.5201	0.7263	0.5759	0.5642	0.56	0.5765	0.543	0.5704	0.5674	0.0624	0.0875	0.4244	0.4336	0.441	0.4757	0.4671	0.4624	0.4698	0.4473	0.4644	0.4651	0.0631	0.0708	0.4286	0.4389	0.4428	0.4743	0.4745	0.4556	0.467	0.4583	0.4611	0.4342
64299s	0.0649	0.0695	0.9581	0.9449	0.9857	0.9936	0.995	0.9987	0.9678	0.9836	0.9897	0.9874	0.0651	0.0691	0.9401	0.9443	0.9655	1.0038	0.9951	0.9971	0.9817	0.9679	0.9832	0.9907	0.0622	0.0685	1.1136	1.1149	1.0886	1.1488	1.1696	1.1736	1.1769	1.1589	1.166	1.1678	0.0629	0.0681	1.0937	1.1197	1.067	1.1317	1.1701	1.1539	1.1689	1.1582	1.1463	1.1661	0.0621	0.0679	0.5311	0.5181	0.542	0.5727	0.5576	0.5616	0.5805	0.5386	0.5611	0.5561	0.062	0.0678	0.5188	0.5207	0.747	0.5768	0.5648	0.5607	0.5769	0.5438	0.5711	0.5681	0.0626	0.089	0.4255	0.4355	0.4425	0.4779	0.4682	0.4636	0.4714	0.4486	0.4657	0.4664	0.0632	0.0707	0.4292	0.4397	0.4437	0.4755	0.4757	0.4559	0.4677	0.4592	0.4624	0.4344
65427s	0.0649	0.0696	0.961	0.9478	0.9871	0.9953	0.9966	1	0.9694	0.9862	0.992	0.9898	0.0651	0.0693	0.9428	0.9469	0.9674	1.0058	0.9969	0.9987	0.9837	0.9698	0.9861	0.993	0.0624	0.0685	1.1154	1.1162	1.0927	1.1487	1.1696	1.1735	1.1765	1.1594	1.1658	1.1679	0.0632	0.0683	1.0962	1.1217	1.0726	1.1319	1.1704	1.1542	1.1691	1.1585	1.146	1.1661	0.0622	0.0678	0.5317	0.5188	0.5425	0.5738	0.5583	0.5627	0.5809	0.5392	0.5618	0.5568	0.062	0.0681	0.5197	0.5218	0.7283	0.5775	0.5658	0.5616	0.5774	0.5442	0.5715	0.5689	0.0626	0.091	0.4264	0.4364	0.4437	0.4788	0.4696	0.4648	0.4719	0.4499	0.4664	0.4676	0.0631	0.0707	0.4298	0.441	0.4447	0.4764	0.477	0.4563	0.4684	0.4604	0.463	0.4354
66555s	0.0649	0.0696	0.964	0.9511	0.989	0.9977	0.9986	1.0023	0.9723	0.9886	0.9947	0.9925	0.0653	0.0691	0.9456	0.9502	0.9691	1.0082	0.9989	1.0006	0.9865	0.9725	0.9887	0.9959	0.0623	0.0681	1.1168	1.1179	1.0969	1.1493	1.1702	1.1735	1.1768	1.1601	1.166	1.1683	0.0631	0.0684	1.0976	1.1236	1.0775	1.1322	1.1712	1.1548	1.1695	1.1595	1.146	1.1663	0.0623	0.0679	0.5324	0.5198	0.5435	0.5754	0.5588	0.563	0.5814	0.5398	0.5624	0.558	0.062	0.0677	0.5207	0.5231	0.8163	0.5786	0.5666	0.5623	0.5786	0.5455	0.5725	0.5699	0.0627	0.0925	0.4266	0.4368	0.4445	0.4793	0.4705	0.4655	0.4722	0.4505	0.4674	0.4689	0.0634	0.0705	0.4304	0.442	0.445	0.4774	0.4778	0.4567	0.4693	0.4618	0.4643	0.4361
67683s	0.065	0.0699	0.9664	0.9541	0.9908	0.9999	1.0005	1.004	0.9746	0.9907	0.9967	0.9948	0.0652	0.0693	0.9483	0.9527	0.9709	1.0097	1.0004	1.0024	0.9883	0.9741	0.9906	0.9976	0.0624	0.0681	1.1179	1.1189	1.1001	1.1491	1.1701	1.1738	1.1766	1.1599	1.1659	1.1683	0.0633	0.068	1.099	1.1247	1.0821	1.1322	1.171	1.1552	1.1698	1.1601	1.1459	1.1662	0.0624	0.0679	0.5333	0.521	0.5444	0.5762	0.5601	0.5645	0.5826	0.5409	0.5634	0.5588	0.0622	0.0676	0.5207	0.5234	0.7858	0.579	0.5666	0.5626	0.5787	0.5458	0.5725	0.5705	0.0629	0.0951	0.429	0.4389	0.4463	0.482	0.472	0.4671	0.4738	0.4522	0.4684	0.4703	0.0634	0.0704	0.4313	0.4431	0.4467	0.4787	0.4793	0.4579	0.4708	0.4632	0.4653	0.437
68811s	0.065	0.0698	0.9685	0.9564	0.9923	1.0019	1.0015	1.0057	0.9765	0.9927	0.9989	0.9971	0.0652	0.0691	0.9496	0.9549	0.9721	1.0113	1.0019	1.0038	0.9902	0.9755	0.993	0.9998	0.0623	0.068	1.1182	1.1194	1.1034	1.1495	1.1704	1.1738	1.1766	1.1602	1.1656	1.1683	0.063	0.068	1.0995	1.1252	1.0858	1.1319	1.1711	1.1545	1.1695	1.1601	1.1457	1.1666	0.0621	0.0681	0.5344	0.5215	0.5451	0.5768	0.5608	0.5651	0.583	0.5414	0.5642	0.5595	0.0621	0.0678	0.5217	0.5241	0.8213	0.5798	0.5672	0.5636	0.5791	0.5467	0.5732	0.5708	0.0628	0.0973	0.4294	0.4399	0.4473	0.4829	0.4733	0.4682	0.4754	0.4532	0.4698	0.4716	0.0634	0.0704	0.4313	0.4438	0.4469	0.48	0.4799	0.4581	0.4715	0.4643	0.4663	0.437
69939s	0.0651	0.0694	0.9702	0.9585	0.9935	1.0034	1.0028	1.0073	0.9784	0.9945	1.0009	0.9993	0.0655	0.0689	0.9519	0.9569	0.9725	1.0124	1.0027	1.0051	0.992	0.9769	0.995	1.0014	0.0624	0.0683	1.1184	1.1197	1.1053	1.1488	1.1699	1.1738	1.1765	1.16	1.1652	1.1677	0.063	0.0681	1.1	1.1263	1.089	1.1319	1.1713	1.1549	1.1694	1.1605	1.1458	1.1669	0.0621	0.068	0.5347	0.522	0.5461	0.5776	0.5611	0.5652	0.5832	0.5419	0.565	0.5599	0.0621	0.0677	0.5221	0.5249	0.8105	0.5804	0.5679	0.5642	0.5796	0.5471	0.5737	0.5717	0.0626	0.0996	0.4299	0.4405	0.4483	0.4839	0.474	0.469	0.476	0.4543	0.471	0.473	0.0633	0.0703	0.4326	0.4454	0.4474	0.4809	0.481	0.4586	0.4722	0.466	0.4679	0.438
71067s	0.0652	0.0695	0.9724	0.9612	0.9948	1.0048	1.0041	1.009	0.98	0.9968	1.0029	1.0011	0.0654	0.069	0.9545	0.9597	0.9744	1.0143	1.0048	1.0067	0.994	0.9787	0.9973	1.0033	0.0627	0.068	1.1186	1.1202	1.1076	1.1489	1.1701	1.1737	1.1768	1.1601	1.1654	1.168	0.063	0.0683	1.1008	1.1267	1.0913	1.1315	1.1713	1.1547	1.1693	1.161	1.1454	1.1669	0.0622	0.0679	0.5354	0.5227	0.5465	0.5785	0.5615	0.566	0.5837	0.5428	0.5659	0.5606	0.0622	0.0676	0.5229	0.5258	0.7936	0.5815	0.5686	0.5648	0.5804	0.5476	0.5749	0.5726	0.0629	0.1036	0.4308	0.4417	0.4495	0.4852	0.4754	0.4703	0.4772	0.4555	0.4723	0.4742	0.0634	0.0703	0.4328	0.4465	0.4482	0.4823	0.4822	0.4593	0.4734	0.467	0.4688	0.4386
72195s	0.0649	0.0695	0.9745	0.963	0.996	1.0063	1.0053	1.0101	0.9817	0.9983	1.0039	1.0027	0.0652	0.0693	0.9559	0.9613	0.9753	1.016	1.0059	1.0078	0.9955	0.9799	0.9989	1.0049	0.0624	0.0683	1.1195	1.1207	1.1091	1.1488	1.1701	1.1739	1.1768	1.1603	1.1654	1.1681	0.063	0.0679	1.1006	1.1264	1.093	1.1309	1.1712	1.1543	1.1692	1.1602	1.1452	1.1663	0.062	0.0677	0.5355	0.5227	0.5469	0.5789	0.5622	0.5667	0.5843	0.5436	0.5665	0.5613	0.062	0.0675	0.5233	0.5263	0.7884	0.5822	0.5693	0.565	0.5806	0.5482	0.5753	0.573	0.0628	0.1068	0.4315	0.4425	0.4506	0.4866	0.4766	0.471	0.4779	0.4565	0.4732	0.4754	0.0631	0.0696	0.4331	0.4473	0.4484	0.4831	0.4831	0.4597	0.4737	0.4679	0.4696	0.4392
73323s	0.065	0.0699	0.976	0.9655	0.9973	1.008	1.0068	1.0114	0.9833	0.9999	1.0061	1.0043	0.065	0.0688	0.9581	0.9631	0.9763	1.0169	1.0066	1.009	0.9971	0.9815	1.0007	1.0061	0.0624	0.0678	1.1195	1.1204	1.1108	1.1483	1.1698	1.1737	1.1765	1.1597	1.165	1.1678	0.0629	0.0682	1.1008	1.1267	1.0945	1.1306	1.1711	1.1543	1.1693	1.1604	1.1449	1.1662	0.0619	0.0679	0.5368	0.5238	0.5478	0.5799	0.563	0.5672	0.5852	0.5442	0.567	0.5618	0.062	0.0677	0.5238	0.5271	0.7995	0.5828	0.5697	0.5658	0.581	0.5489	0.5762	0.574	0.0625	0.1139	0.4321	0.4427	0.4512	0.4869	0.4776	0.472	0.4784	0.4575	0.4742	0.4766	0.0631	0.0695	0.4329	0.4481	0.4487	0.4844	0.4842	0.46	0.4749	0.469	0.4715	0.4396
74451s	0.065	0.0694	0.9777	0.9673	0.9983	1.0089	1.008	1.0124	0.9852	1.0016	1.0078	1.0065	0.0651	0.0691	0.9602	0.9651	0.9773	1.0188	1.0086	1.0108	0.9991	0.9829	1.0029	1.0091	0.0625	0.0681	1.1195	1.1211	1.1123	1.1485	1.1704	1.1736	1.1765	1.1601	1.1652	1.1677	0.0631	0.0683	1.1014	1.1266	1.0962	1.1307	1.1715	1.1541	1.1694	1.1606	1.1448	1.1666	0.0621	0.0676	0.5372	0.5245	0.5485	0.5809	0.5634	0.5679	0.5856	0.5449	0.5678	0.563	0.0622	0.0676	0.5252	0.5281	0.7981	0.5837	0.5709	0.5667	0.5819	0.5499	0.5768	0.5747	0.0629	0.1186	0.4329	0.4438	0.4522	0.4889	0.4788	0.4734	0.4796	0.459	0.4759	0.4782	0.0634	0.0699	0.4343	0.4493	0.4495	0.4857	0.4857	0.461	0.4764	0.4708	0.4728	0.4406
75579s	0.0649	0.0698	0.9792	0.9688	0.9994	1.0106	1.009	1.0133	0.9867	1.0028	1.0092	1.0074	0.0654	0.0695	0.9611	0.9665	0.9777	1.0194	1.0097	1.0116	1.0001	0.9843	1.0044	1.01	0.0625	0.0684	1.1192	1.1205	1.1128	1.1479	1.1696	1.1734	1.1759	1.1596	1.1644	1.1673	0.0629	0.0679	1.1007	1.1266	1.0966	1.13	1.1705	1.1535	1.1687	1.1602	1.1436	1.1663	0.0622	0.0677	0.5378	0.5254	0.5493	0.5814	0.5641	0.5689	0.5865	0.5453	0.5683	0.5634	0.0622	0.0684	0.5253	0.5281	0.8013	0.5846	0.5713	0.5671	0.5818	0.5508	0.5774	0.5757	0.0628	0.1215	0.4338	0.4449	0.4534	0.4907	0.4801	0.4747	0.4808	0.46	0.4763	0.4795	0.0633	0.0691	0.4346	0.4501	0.4498	0.4873	0.4867	0.4619	0.4774	0.4717	0.4738	0.4409
76707s	0.0653	0.0694	0.9807	0.971	1.0005	1.0115	1.0104	1.015	0.9882	1.0045	1.0108	1.0092	0.0653	0.0695	0.9632	0.9686	0.9789	1.0214	1.0107	1.0125	1.0015	0.9855	1.0061	1.0118	0.0626	0.0681	1.119	1.1206	1.113	1.1478	1.1694	1.1729	1.1762	1.1597	1.1641	1.1671	0.063	0.0683	1.1007	1.1275	1.0979	1.1302	1.1706	1.1537	1.1687	1.1601	1.1441	1.167	0.0625	0.0676	0.5386	0.5262	0.5503	0.5822	0.5645	0.5691	0.5863	0.5459	0.5685	0.5643	0.0621	0.0677	0.5259	0.5292	0.8005	0.5855	0.5722	0.5678	0.5828	0.5513	0.5779	0.5759	0.0627	0.123	0.4335	0.4446	0.4533	0.4906	0.4809	0.4753	0.4812	0.4611	0.478	0.4807	0.0633	0.0695	0.4348	0.4512	0.4499	0.4878	0.4875	0.4615	0.4776	0.473	0.4748	0.4413
77835s	0.0649	0.0693	0.9822	0.9729	1.0017	1.0131	1.011	1.0162	0.9901	1.0058	1.0124	1.0108	0.0652	0.0694	0.9646	0.9705	0.9799	1.0218	1.0118	1.0142	1.0032	0.9867	1.008	1.0134	0.0623	0.0683	1.1201	1.1212	1.1145	1.1485	1.1701	1.1736	1.1764	1.16	1.1645	1.1676	0.0629	0.0681	1.1005	1.1274	1.0984	1.1305	1.1709	1.1534	1.1689	1.1605	1.1435	1.1662	0.0624	0.0676	0.5392	0.527	0.5509	0.5832	0.5654	0.5701	0.5874	0.5471	0.5701	0.5652	0.0621	0.0681	0.5269	0.5299	0.808	0.5864	0.5729	0.5686	0.5831	0.5522	0.5792	0.577	0.0627	0.1266	0.4342	0.4457	0.454	0.4918	0.4817	0.4761	0.4819	0.462	0.479	0.482	0.0633	0.069	0.4355	0.4518	0.4504	0.489	0.4887	0.4619	0.4788	0.4741	0.4763	0.4418
78963s	0.0649	0.0697	0.9835	0.9742	1.0023	1.014	1.0117	1.0165	0.991	1.0068	1.0136	1.0119	0.0652	0.0694	0.9661	0.9719	0.9808	1.0226	1.013	1.015	1.0043	0.9876	1.0095	1.0143	0.0624	0.0684	1.1197	1.121	1.1144	1.1477	1.1697	1.1727	1.1758	1.1597	1.1638	1.1669	0.063	0.0678	1.1005	1.127	1.0987	1.1298	1.1706	1.1529	1.1682	1.1595	1.143	1.1664	0.0621	0.0677	0.5398	0.5271	0.5509	0.584	0.5657	0.5704	0.5873	0.5477	0.5702	0.5657	0.0622	0.0679	0.5273	0.5305	0.8023	0.5873	0.5735	0.5693	0.5836	0.5531	0.5796	0.5779	0.0626	0.132	0.4347	0.4467	0.4548	0.4929	0.4829	0.4773	0.4829	0.4631	0.4799	0.4831	0.0634	0.069	0.4351	0.4522	0.4501	0.49	0.4899	0.4631	0.48	0.4753	0.4772	0.4423
80091s	0.0651	0.0699	0.9843	0.9761	1.003	1.0157	1.0127	1.018	0.9923	1.0081	1.0152	1.0133	0.0655	0.0694	0.9675	0.9733	0.9816	1.0241	1.0138	1.0162	1.0054	0.9885	1.0106	1.016	0.0627	0.0681	1.1197	1.1211	1.1148	1.1477	1.1697	1.1731	1.1759	1.1601	1.1639	1.1666	0.0632	0.068	1.1002	1.1269	1.0987	1.1293	1.1698	1.1527	1.1678	1.1594	1.1426	1.1655	0.0624	0.0683	0.5406	0.5286	0.5521	0.585	0.5673	0.5713	0.5884	0.5487	0.5712	0.5666	0.0623	0.0678	0.528	0.5312	0.7926	0.5879	0.5738	0.5696	0.5843	0.5534	0.5797	0.5786	0.0629	0.1371	0.4359	0.4475	0.4552	0.4945	0.4844	0.479	0.4843	0.4647	0.481	0.4849	0.0637	0.0686	0.436	0.4531	0.4511	0.4917	0.4913	0.4637	0.4811	0.4765	0.4787	0.443
81220s	0.0649	0.0692	0.9854	0.9769	1.003	1.0159	1.0132	1.0184	0.9932	1.0091	1.0162	1.0141	0.0652	0.0692	0.9681	0.9742	0.9815	1.0239	1.0141	1.0165	1.0061	0.9892	1.0111	1.0159	0.0622	0.0684	1.1197	1.1205	1.115	1.1471	1.1688	1.1722	1.1752	1.1594	1.1631	1.1666	0.0629	0.0679	1.1001	1.1267	1.0986	1.1285	1.1694	1.1525	1.1675	1.1591	1.1422	1.1657	0.0621	0.0678	0.541	0.5288	0.5522	0.5857	0.5668	0.5716	0.5882	0.5488	0.5713	0.5668	0.0619	0.0675	0.5283	0.5316	0.7998	0.5886	0.5746	0.57	0.5846	0.5535	0.5805	0.5788	0.0625	0.1408	0.4355	0.4476	0.455	0.4949	0.4851	0.4796	0.4853	0.4653	0.4822	0.486	0.0633	0.0683	0.4354	0.4533	0.4508	0.4919	0.4918	0.4633	0.4817	0.4775	0.4796	0.4431
82348s	0.0652	0.0696	0.9866	0.9786	1.0039	1.0171	1.0138	1.0191	0.9947	1.0104	1.0168	1.0152	0.0654	0.0691	0.9696	0.9758	0.9821	1.0246	1.0152	1.0177	1.0074	0.9904	1.0129	1.0174	0.0622	0.0683	1.1195	1.1205	1.1147	1.1467	1.1682	1.1719	1.1747	1.1588	1.1628	1.1657	0.0631	0.0683	1.0997	1.1265	1.099	1.1284	1.1698	1.1522	1.1679	1.1592	1.142	1.1654	0.0622	0.068	0.5421	0.5297	0.5532	0.5861	0.5677	0.572	0.5887	0.5495	0.5718	0.5676	0.0619	0.0678	0.529	0.5328	0.7958	0.5894	0.5753	0.5704	0.5852	0.5543	0.5812	0.5797	0.0628	0.1471	0.4359	0.448	0.4558	0.4962	0.4864	0.4807	0.4861	0.4668	0.4837	0.4875	0.0634	0.0681	0.4362	0.4547	0.4511	0.4932	0.4931	0.4642	0.4829	0.4786	0.481	0.4446
83476s	0.065	0.0692	0.9874	0.98	1.0045	1.0176	1.0147	1.0198	0.9953	1.0111	1.0174	1.016	0.0655	0.0693	0.9706	0.9771	0.9829	1.0258	1.0163	1.0183	1.0083	0.9909	1.0143	1.0182	0.0624	0.0685	1.119	1.1202	1.1147	1.1467	1.1683	1.1717	1.1743	1.1584	1.1627	1.1658	0.0632	0.068	1.0992	1.1265	1.0989	1.1281	1.1692	1.1517	1.1669	1.1592	1.1416	1.165	0.0619	0.0676	0.5419	0.5301	0.5537	0.5865	0.5679	0.5726	0.5893	0.55	0.5728	0.5682	0.062	0.0676	0.53	0.5335	0.8032	0.5903	0.576	0.5712	0.5857	0.5549	0.5818	0.5805	0.0628	0.1525	0.4365	0.4484	0.4563	0.4976	0.4879	0.482	0.4871	0.4678	0.4848	0.4887	0.0634	0.0682	0.437	0.4556	0.4516	0.494	0.4939	0.465	0.4838	0.4794	0.4819	0.4444
84604s	0.0649	0.0695	0.9887	0.9813	1.0056	1.0191	1.0154	1.0211	0.9967	1.0126	1.0191	1.0175	0.0652	0.0693	0.9721	0.9784	0.9832	1.0267	1.0169	1.0195	1.0095	0.992	1.0157	1.0197	0.0624	0.0685	1.1192	1.1207	1.1155	1.1467	1.1681	1.1722	1.1749	1.159	1.1629	1.1661	0.0629	0.0679	1.099	1.1261	1.0989	1.1279	1.1685	1.1517	1.1666	1.1585	1.141	1.1649	0.0622	0.0676	0.5428	0.5308	0.5545	0.5877	0.569	0.5736	0.5904	0.5512	0.5735	0.5689	0.0622	0.0682	0.531	0.5344	0.7979	0.5909	0.5769	0.5724	0.5864	0.5558	0.5828	0.5818	0.0624	0.1588	0.4371	0.4489	0.4563	0.4985	0.4886	0.4829	0.4872	0.4685	0.4859	0.4897	0.0633	0.0678	0.437	0.4565	0.4521	0.4949	0.4949	0.4657	0.4845	0.4801	0.4827	0.4452
85732s	0.0651	0.07	0.9901	0.9826	1.0064	1.0197	1.0161	1.022	0.9976	1.0138	1.02	1.0186	0.0654	0.0692	0.9728	0.9797	0.9836	1.0272	1.0174	1.0203	1.0106	0.9931	1.0162	1.0203	0.0625	0.0684	1.1186	1.1198	1.1153	1.1463	1.1678	1.1713	1.1743	1.1584	1.1627	1.1659	0.063	0.0683	1.0992	1.1263	1.0992	1.1277	1.1689	1.1517	1.1669	1.1589	1.1411	1.1648	0.0621	0.0682	0.5434	0.5314	0.5546	0.5883	0.5692	0.5741	0.5905	0.5517	0.5743	0.5697	0.0623	0.0679	0.5308	0.5346	0.7907	0.5915	0.5771	0.5725	0.5865	0.5561	0.5833	0.5815	0.0627	0.1653	0.438	0.4499	0.4574	0.5002	0.4904	0.4844	0.4885	0.4693	0.4871	0.4914	0.0633	0.0678	0.4368	0.4573	0.4518	0.495	0.4952	0.4658	0.4846	0.4801	0.4831	0.4456
86860s	0.0653	0.0697	0.9911	0.9834	1.0066	1.0202	1.0165	1.0222	0.9979	1.0144	1.0204	1.0189	0.0654	0.0691	0.9742	0.9808	0.9843	1.0288	1.0183	1.0208	1.0119	0.994	1.0176	1.0213	0.0626	0.0683	1.1182	1.1195	1.1153	1.1458	1.1678	1.1707	1.174	1.1578	1.1622	1.1652	0.0631	0.0683	1.0987	1.1253	1.0992	1.1273	1.1687	1.1513	1.1663	1.1581	1.14	1.1643	0.0621	0.0683	0.5445	0.5322	0.555	0.5888	0.5698	0.5746	0.5909	0.5523	0.5743	0.5699	0.0622	0.0678	0.5316	0.5355	0.7746	0.5923	0.5777	0.5731	0.5877	0.557	0.5832	0.5824	0.0627	0.1686	0.4382	0.4501	0.4573	0.5008	0.4914	0.4852	0.4892	0.4702	0.4876	0.4925	0.0635	0.0681	0.4369	0.4581	0.4519	0.4955	0.4958	0.466	0.4853	0.4807	0.4835	0.4465
87988s	0.0652	0.0693	0.9914	0.9846	1.0065	1.0209	1.0167	1.023	0.9989	1.0153	1.0212	1.0197	0.0651	0.0693	0.9747	0.9815	0.9847	1.0291	1.0189	1.0216	1.0122	0.9945	1.0182	1.022	0.0621	0.0685	1.1177	1.1187	1.1144	1.145	1.1669	1.1708	1.1735	1.1577	1.1618	1.1646	0.063	0.0679	1.0987	1.1254	1.0994	1.1273	1.1679	1.1511	1.1661	1.1578	1.1398	1.164	0.062	0.0679	0.5443	0.5327	0.5558	0.5893	0.5702	0.575	0.5912	0.5527	0.5748	0.5705	0.062	0.0679	0.5322	0.5358	0.7743	0.5929	0.5785	0.5738	0.5877	0.5577	0.5844	0.5836	0.0626	0.1724	0.4384	0.4507	0.4577	0.5023	0.4922	0.4858	0.4893	0.4705	0.4885	0.4938	0.0631	0.0679	0.4375	0.4589	0.4525	0.4963	0.4964	0.4668	0.4857	0.4812	0.4845	0.4472
89116s	0.0651	0.0694	0.9925	0.9856	1.0073	1.0217	1.0173	1.0233	1.0003	1.0161	1.0222	1.0209	0.0653	0.0693	0.9757	0.9826	0.9851	1.0296	1.0193	1.0218	1.0133	0.9955	1.019	1.0226	0.0622	0.0685	1.1178	1.119	1.1149	1.1453	1.167	1.1705	1.1731	1.1577	1.1616	1.1646	0.0631	0.0682	1.0981	1.1247	1.0986	1.1268	1.1676	1.1501	1.1654	1.1574	1.1398	1.1636	0.0622	0.0678	0.545	0.5331	0.5563	0.59	0.5708	0.5755	0.5918	0.5534	0.5756	0.5712	0.0621	0.0681	0.5333	0.5366	0.7742	0.5937	0.5793	0.5743	0.5883	0.5583	0.5851	0.5838	0.0627	0.1763	0.4389	0.4506	0.4582	0.503	0.4932	0.4871	0.4901	0.4712	0.4896	0.4953	0.0633	0.068	0.4374	0.4597	0.4525	0.4963	0.4969	0.4671	0.4862	0.4818	0.4849	0.4473
0s	112	244	237	232	242	259	270	264	283	292	279	279	125	221	227	237	248	277	286	273	292	290	305	305	120	230	248	242	252	277	289	286	298	297	299	299	116	253	237	247	241	293	297	314	340	313	313	296	109	238	233	249	289	279	280	287	297	306	299	276	124	243	220	230	613	285	299	278	307	306	301	278	129	238	221	217	230	268	297	327	311	295	281	262	109	248	222	222	238	252	260	316	327	308	283	268
1128s	126	293	297	297	302	341	341	335	337	343	330	345	129	248	299	301	281	324	338	357	317	333	336	336	114	277	266	286	281	338	328	339	326	302	309	320	121	313	281	285	287	340	320	339	370	314	313	335	117	296	275	267	305	309	317	325	316	295	303	317	125	301	251	269	823	332	325	317	331	316	307	311	107	298	263	280	271	299	322	318	306	290	298	302	121	313	271	267	265	304	336	325	297	301	299	307
2256s	124	306	312	324	331	367	376	365	388	347	369	358	123	254	332	295	318	347	362	359	341	343	335	336	126	272	270	287	384	462	328	341	368	319	334	330	108	300	287	272	383	452	323	350	386	325	336	336	108	304	279	265	388	429	334	335	358	322	319	302	112	294	264	280	912	461	349	331	362	320	316	330	113	292	273	275	276	350	333	340	335	311	320	304	106	309	273	266	286	355	344	334	312	309	302	328
3384s	121	303	344	340	367	378	373	393	401	374	387	373	126	245	344	319	321	385	388	376	387	368	381	379	120	265	292	279	533	615	366	343	419	384	336	338	112	296	294	288	547	628	335	359	441	399	329	349	112	294	296	270	553	626	341	338	407	375	334	320	130	300	271	280	1169	629	351	345	411	369	338	322	114	292	267	277	329	406	358	345	369	326	326	340	111	282	269	282	355	414	329	330	348	305	312	306
4512s	128	299	353	331	346	410	404	407	423	385	405	419	116	250	346	345	343	416	419	394	413	400	407	415	110	276	285	289	716	749	356	363	503	452	340	336	121	315	290	282	695	752	346	349	534	462	319	331	105	296	285	277	801	815	368	347	511	484	336	355	128	303	280	289	1409	766	368	349	473	448	323	327	111	291	284	303	446	528	348	371	409	368	341	342	113	306	265	273	445	526	343	343	394	355	317	313
5640s	119	288	375	372	408	443	428	440	450	437	424	481	119	265	360	374	373	450	443	426	443	426	448	461	116	266	298	300	934	850	373	378	592	538	361	364	108	304	299	267	878	857	346	364	625	539	350	336	105	317	286	285	1028	995	374	373	588	610	354	368	118	304	281	272	1716	935	374	357	591	603	343	349	115	290	292	290	567	632	375	369	441	404	319	356	113	293	278	279	561	620	365	364	440	404	355	300
6768s	123	307	392	410	430	460	455	482	483	458	479	508	110	247	400	383	408	477	489	457	488	443	492	482	118	275	291	308	1108	1005	398	393	706	676	380	375	102	291	286	278	1085	1035	366	377	726	631	367	358	112	296	290	295	1344	1184	389	382	714	757	390	374	124	293	277	274	1959	1173	376	382	697	751	346	358	114	311	281	298	735	747	370	372	487	477	347	341	106	301	282	277	730	736	350	363	496	459	351	321
7896s	132	295	425	423	464	515	520	497	507	505	524	525	117	254	430	416	423	503	508	489	519	472	508	491	122	271	307	315	1338	1199	373	401	840	762	387	388	123	302	298	286	1352	1173	374	378	833	716	371	367	111	289	302	297	1688	1408	384	382	835	942	380	373	123	296	263	271	2262	1396	400	380	862	876	380	382	116	297	298	304	920	890	381	378	574	542	354	349	109	294	292	280	901	906	374	382	534	564	345	340
9024s	123	308	455	427	489	531	524	512	538	517	547	554	120	247	468	457	467	511	539	539	547	498	541	523	116	260	310	303	1587	1435	389	401	974	891	392	381	111	290	310	276	1564	1401	381	388	982	838	377	382	103	315	288	285	1973	1654	392	409	1001	1102	408	413	116	301	281	286	2559	1695	414	374	1000	1099	407	403	100	301	302	273	1104	1042	358	374	640	624	366	365	121	320	269	276	1027	1091	376	389	636	652	366	354
10152s	119	288	479	453	518	543	562	550	543	545	550	566	116	246	496	464	499	559	570	557	557	525	588	556	112	252	305	299	1848	1673	421	408	1138	1032	429	403	109	297	288	284	1827	1683	416	402	1102	1005	410	390	110	307	291	276	2420	1999	431	431	1172	1357	434	431	113	290	291	278	2890	2024	427	409	1151	1316	440	426	112	287	283	274	1262	1229	371	403	720	715	372	398	109	292	265	271	1255	1244	370	398	679	799	381	359
11281s	115	293	503	498	519	560	584	588	581	574	600	596	118	259	504	484	499	572	588	577	591	532	581	566	126	266	317	332	2174	1979	428	432	1366	1209	436	450	111	301	319	296	2192	1964	422	408	1295	1203	451	443	109	295	307	289	2894	2446	437	455	1407	1680	473	456	125	308	289	287	3244	2408	450	461	1352	1611	461	458	115	304	287	285	1454	1396	398	393	830	816	402	397	109	302	260	275	1515	1420	391	413	775	893	388	374
12409s	124	287	516	524	552	592	650	604	607	585	606	640	113	241	520	510	529	611	630	614	592	567	600	592	115	274	321	333	2640	2352	444	445	1528	1421	478	473	111	307	316	316	2629	2338	440	443	1467	1408	452	454	110	296	327	308	3504	2906	504	480	1563	2065	501	476	118	306	301	300	3631	2858	471	487	1558	1983	481	474	108	308	289	295	1750	1576	411	421	900	934	401	402	105	302	267	280	1772	1602	401	432	873	982	395	371
13537s	122	290	537	534	577	603	651	634	592	612	611	629	106	245	564	517	569	615	647	651	609	605	630	621	120	267	335	341	3119	2807	476	514	1719	1708	525	507	116	301	332	331	3164	2647	491	487	1651	1703	501	492	107	297	349	338	4214	3193	521	511	1805	2465	519	498	119	288	340	331	4075	3178	520	510	1750	2388	519	511	112	310	282	285	2023	1847	416	432	990	1024	418	406	108	290	288	281	1995	1819	420	458	960	1133	414	408
14665s	123	285	550	534	608	601	657	649	620	633	631	663	121	230	546	558	551	618	661	649	644	628	629	633	104	252	352	356	3613	3098	536	524	1952	2102	522	518	114	305	347	352	3742	2994	530	518	1852	2048	525	516	99	291	362	331	4952	3559	540	539	1989	2839	529	519	117	298	350	337	4454	3551	550	533	1926	2779	533	535	109	308	300	294	2287	2096	415	441	1074	1193	426	429	108	302	274	282	2294	2006	429	463	1063	1258	414	414
15793s	128	289	571	566	635	629	678	681	635	640	648	666	119	234	592	568	594	641	687	688	650	644	659	635	106	257	385	370	4385	3471	563	575	2138	2509	574	572	116	301	365	372	4455	3281	556	527	2033	2447	552	546	99	291	386	355	5565	3921	563	568	2165	3210	550	542	127	299	362	362	4803	3930	577	546	2111	3160	556	544	112	310	286	301	2621	2402	451	462	1174	1335	434	453	106	301	300	287	2616	2256	438	470	1153	1455	414	393
16921s	121	275	569	559	625	630	690	692	633	641	657	690	118	229	582	564	575	645	689	694	656	649	656	658	106	270	388	409	5142	3886	598	595	2388	2815	600	585	107	310	381	363	4952	3601	585	582	2237	2784	588	584	108	295	394	377	6073	4100	601	624	2311	3530	553	550	124	285	372	385	5110	4254	607	620	2245	3491	544	561	115	294	300	289	2801	2666	466	487	1273	1486	442	436	103	299	285	298	2908	2462	453	463	1240	1627	435	410
18049s	126	294	589	581	638	654	714	699	642	662	664	677	117	235	596	602	620	654	689	701	664	673	656	671	119	266	428	417	5702	4248	623	664	2664	3225	626	651	123	289	413	393	5620	3977	631	605	2428	3228	620	616	106	304	399	400	6823	4427	616	632	2435	3857	590	544	119	297	392	400	5803	4490	643	618	2416	3891	596	576	115	316	290	296	3239	2870	461	490	1325	1660	433	419	101	303	291	299	3273	2745	459	512	1304	1769	443	418
19177s	124	280	602	591	654	671	716	713	666	665	662	687	120	233	601	595	610	671	706	712	663	650	686	650	112	271	444	467	6278	4703	678	692	2868	3728	684	682	102	287	424	426	6007	4274	673	651	2689	3699	644	670	111	298	421	403	7570	4629	655	637	2585	4235	593	566	120	294	408	409	6946	4720	634	652	2554	4208	589	556	119	317	293	303	3621	3066	492	517	1386	1873	437	464	103	306	303	321	3743	2927	486	516	1380	1971	463	441
20305s	115	283	622	606	652	666	713	718	667	687	690	702	123	229	615	609	635	691	756	735	688	685	680	672	111	269	477	487	6902	5142	717	736	3136	4160	750	717	107	291	474	465	6615	4724	718	696	2925	4063	718	719	114	300	428	403	8093	4698	616	641	2659	4460	586	563	125	292	419	419	6183	4933	667	655	2624	4441	608	589	114	316	302	314	3963	3178	515	521	1448	2027	451	460	107	305	296	322	4048	3054	503	514	1433	2122	459	425
21433s	125	288	624	588	668	681	722	691	677	696	671	708	109	255	623	616	626	701	759	729	683	673	687	703	111	257	528	531	7714	5724	780	802	3439	4731	791	783	114	300	488	493	7355	5198	789	758	3238	4556	751	763	106	293	436	409	8602	4965	668	659	2742	4698	599	593	121	300	432	417	6467	5108	656	645	2677	4711	603	593	113	328	313	325	4376	3296	504	528	1521	2171	444	457	112	300	315	306	4425	3168	509	551	1489	2243	463	440
22561s	124	295	635	608	663	690	727	744	699	687	705	725	113	240	636	614	657	687	753	744	690	694	713	692	116	276	554	561	8430	6314	877	851	3775	5260	871	826	114	282	523	518	7896	5675	814	795	3567	5119	810	831	112	307	434	405	9149	5085	674	661	2804	4983	607	593	120	297	427	429	6710	5311	688	694	2804	5036	616	616	112	335	328	327	4813	3412	525	549	1523	2367	458	467	115	301	316	336	4789	3244	521	528	1518	2390	457	439
23689s	129	284	645	599	669	699	764	722	712	706	705	726	112	238	642	650	663	708	746	742	704	690	719	684	113	289	605	593	9406	6942	881	934	4103	5822	900	929	118	291	578	555	8816	6169	896	881	3791	5705	849	908	111	307	449	419	9581	5243	670	691	2871	5124	592	599	123	307	437	416	7537	5424	674	703	2846	5147	618	599	104	349	333	335	5006	3427	522	548	1529	2468	481	478	101	300	328	347	4963	3366	539	546	1558	2460	457	461
24817s	121	275	652	634	711	680	755	746	692	707	720	728	120	219	674	617	649	740	781	749	724	682	729	691	106	281	624	657	10326	7712	952	983	4448	6557	1040	1030	115	287	607	620	9572	6670	960	917	4119	6423	911	972	101	311	464	440	9945	5244	695	676	2954	5333	616	605	123	311	449	442	8375	5537	719	678	2976	5326	619	620	106	356	329	341	5211	3519	546	563	1600	2571	463	466	105	306	326	358	5207	3397	542	566	1565	2567	485	460
25945s	113	293	644	631	698	701	736	756	700	720	726	728	118	238	679	656	673	704	767	751	723	711	700	719	107	272	670	714	11408	8386	1029	1086	4831	7137	1080	1109	110	288	643	663	10408	7203	1029	969	4474	7133	1020	1047	105	305	459	435	10310	5440	699	693	2969	5516	606	602	123	300	441	430	8672	5702	714	717	2980	5583	622	607	110	345	318	334	5333	3561	535	568	1595	2662	488	470	100	303	334	364	5348	3435	533	549	1596	2652	499	438
27073s	112	288	651	624	723	732	778	731	724	723	731	737	113	237	677	654	679	732	794	751	726	719	727	707	109	273	714	754	12429	9071	1131	1164	5220	7867	1158	1179	123	302	719	733	11337	7728	1099	1048	4773	7721	1111	1145	109	308	477	444	10741	5440	681	703	2997	5706	627	625	119	293	479	451	8256	5712	728	697	3053	5657	633	616	113	348	347	351	5360	3544	545	554	1579	2664	481	472	106	310	359	359	5392	3439	541	562	1570	2756	464	440
28201s	114	288	666	641	738	712	751	758	713	762	720	718	118	221	673	670	695	708	785	758	746	697	740	713	104	273	799	790	13570	9917	1232	1249	5558	8705	1276	1281	116	291	730	769	12358	8230	1180	1146	5071	8455	1149	1238	114	300	457	455	10933	5533	692	693	3013	5749	606	622	126	309	441	458	8440	5744	712	702	3027	5824	637	629	109	362	336	362	5530	3511	547	555	1594	2719	478	478	105	309	341	361	5547	3367	564	567	1607	2720	469	450
29329s	113	293	667	642	706	700	787	770	698	710	760	744	118	238	663	658	686	709	805	755	721	716	745	730	109	270	851	872	14841	10638	1327	1345	6080	9482	1351	1371	112	286	802	823	13376	8886	1271	1199	5391	9237	1202	1331	109	315	455	455	11267	5615	701	711	3045	5920	617	634	126	306	466	436	8609	5848	722	697	3054	5952	635	624	106	350	358	354	5582	3524	577	586	1588	2823	480	473	109	297	359	364	5646	3480	577	567	1614	2802	462	451
30457s	120	305	681	652	722	740	802	787	734	748	742	766	114	222	685	692	705	749	788	783	720	742	724	722	121	261	945	933	16107	11448	1389	1418	6413	10198	1485	1491	114	297	869	888	14349	9362	1354	1302	5666	9946	1310	1424	110	317	460	438	11575	5635	706	701	3026	6032	624	626	118	294	456	454	8905	5924	723	729	3061	6014	651	627	112	372	354	373	5653	3555	570	592	1555	2893	491	484	103	317	363	369	5659	3479	568	566	1557	2787	490	450
31585s	116	311	664	659	722	719	803	764	730	722	720	737	121	239	660	681	697	750	816	796	731	721	744	729	115	270	984	1007	17305	12344	1479	1539	6906	11061	1612	1627	99	290	936	926	15333	10018	1441	1391	6005	10796	1441	1535	110	315	478	437	11667	5589	712	701	3079	6045	610	621	123	298	469	471	9296	5985	713	717	3044	6084	638	618	107	382	361	364	5621	3520	586	566	1585	2870	501	480	100	303	370	389	5690	3468	571	565	1565	2912	486	445
32713s	117	287	669	669	726	712	817	766	722	752	763	771	124	220	705	675	705	739	799	809	729	713	741	747	120	266	1077	1098	18693	13176	1604	1645	7245	12042	1737	1771	114	302	989	1014	16359	10509	1555	1453	6408	11756	1485	1696	109	317	462	447	11941	5644	721	708	3038	6184	623	616	116	302	462	455	9558	5904	737	713	3103	6204	649	611	106	382	345	353	5651	3516	585	566	1528	2878	485	469	111	314	373	393	5768	3409	582	580	1582	2873	486	473
33841s	117	295	672	654	752	743	794	832	751	743	746	787	110	234	687	683	695	760	833	822	757	762	765	761	119	272	1176	1171	19959	14089	1722	1749	7784	12938	1908	1916	109	303	1075	1069	17427	11048	1654	1562	6803	12606	1619	1894	114	322	479	473	12126	5683	731	714	3081	6150	611	637	130	297	455	458	10107	5897	727	728	3079	6230	631	612	104	406	363	365	5622	3477	575	594	1552	2908	485	495	106	305	367	388	5742	3347	584	580	1558	2883	478	458
34969s	118	291	722	674	759	720	809	800	729	733	748	780	114	233	689	672	702	763	813	813	742	741	746	754	114	270	1284	1226	21361	14826	1821	1866	8138	13892	2078	2208	104	279	1136	1195	18247	11588	1767	1645	7065	13454	1750	2076	115	307	503	454	12161	5563	714	751	3067	6207	630	620	126	293	481	475	9899	5891	753	703	3125	6322	636	609	105	430	358	372	5637	3366	590	585	1532	2904	474	501	108	310	380	389	5691	3414	580	582	1527	2924	497	455
36098s	114	288	696	644	742	742	816	785	735	739	748	788	118	224	712	683	694	752	829	831	746	741	752	755	111	271	1349	1328	22895	15924	1947	2001	8586	14847	2303	2419	114	297	1222	1255	19522	12345	1893	1752	7417	14448	1914	2275	112	321	470	463	12382	5631	723	727	3074	6277	633	613	118	312	462	484	10026	5864	749	730	3053	6295	642	622	111	440	371	361	5617	3398	575	572	1538	2958	492	467	98	315	376	377	5715	3377	578	572	1497	2959	482	473
37226s	109	304	690	701	756	736	854	804	727	757	759	783	123	225	703	695	712	749	819	798	762	753	764	750	107	271	1477	1448	24409	16528	2103	2142	9085	15960	2526	2656	108	295	1295	1353	20585	12592	2031	1837	7733	15438	2112	2488	113	287	485	467	12445	5535	713	716	3047	6261	629	630	122	301	455	478	9899	5839	757	721	3081	6363	656	644	111	463	367	389	5542	3406	587	598	1481	2910	497	469	115	307	389	380	5756	3401	594	599	1525	3000	483	461
38354s	107	296	701	692	753	724	830	815	739	746	793	782	114	232	708	696	710	772	846	833	752	726	748	780	114	269	1592	1634	25974	16908	2265	2284	9585	17055	2749	2906	107	302	1398	1476	21623	13249	2146	1989	8148	16462	2295	2776	111	304	492	482	12568	5535	704	717	3033	6393	635	617	124	294	480	480	9892	5777	760	731	3091	6461	650	624	106	469	375	369	5683	3404	594	600	1489	3020	478	483	110	305	380	374	5690	3367	587	571	1496	2966	500	471
39482s	123	282	693	691	755	735	831	809	732	757	778	777	116	232	688	668	707	768	845	816	763	746	764	747	102	274	1715	1737	27701	17106	2353	2460	10138	18100	3042	3155	109	290	1526	1591	22705	13606	2244	2074	8421	17455	2545	2989	114	310	503	466	12528	5450	706	719	2985	6250	622	612	121	302	501	475	10065	5776	743	733	2978	6381	651	672	108	476	383	375	5511	3339	592	589	1472	3024	507	501	102	299	384	380	5708	3327	571	601	1462	3006	505	467
40610s	115	285	682	687	750	756	844	812	752	776	779	789	115	228	727	697	740	763	859	831	775	765	790	754	114	262	1918	1890	29337	17117	2555	2636	10568	19144	3243	3361	106	285	1687	1764	24228	13716	2443	2229	8877	18413	2719	3209	101	317	495	465	12583	5405	721	743	2972	6320	615	642	126	299	486	483	10006	5644	766	748	2963	6384	644	634	102	508	376	379	5587	3334	567	600	1475	2971	481	491	101	307	383	394	5670	3268	584	588	1449	2975	509	485
41738s	119	287	715	693	750	755	832	798	753	760	788	765	109	225	702	705	716	757	851	841	785	753	778	775	105	272	2015	2012	30986	16933	2694	2857	10807	20373	3412	3508	109	293	1815	1929	25198	13752	2617	2341	9107	19585	2899	3396	104	315	499	481	12679	5353	742	729	2943	6302	629	627	117	306	479	486	10285	5598	776	729	2976	6395	646	631	121	526	396	378	5510	3352	598	599	1476	2983	492	487	110	304	368	388	5746	3302	608	591	1455	3044	490	482
42866s	103	295	717	693	780	753	847	832	753	776	787	809	118	229	730	709	730	742	846	833	775	744	796	769	112	263	2194	2217	33217	16845	2905	3064	11208	21745	3497	3652	117	290	1948	2035	26544	13821	2765	2503	9587	20889	3057	3545	115	304	491	471	12699	5299	738	751	2927	6344	639	622	119	308	483	497	10321	5581	760	749	2981	6418	653	638	117	573	399	400	5601	3310	593	601	1419	2959	505	508	100	300	389	372	5626	3313	596	591	1432	3083	500	463
43994s	119	287	730	685	747	770	852	835	748	762	763	788	123	223	726	721	713	788	850	853	780	773	787	764	105	275	2312	2329	34974	16528	3107	3193	11471	22674	3609	3734	118	296	2111	2182	27725	13641	3020	2657	9773	21934	3181	3729	112	307	514	479	12633	5193	748	728	2907	6286	634	654	118	302	485	491	10187	5484	778	738	2930	6396	653	621	120	583	395	396	5530	3318	590	616	1404	2966	499	503	102	299	402	377	5648	3275	638	583	1413	3010	497	473
45122s	126	286	732	713	763	764	867	834	745	754	817	821	117	224	727	705	750	786	838	832	781	748	776	749	106	280	2441	2474	36955	16301	3238	3365	11799	23875	3661	3783	115	293	2179	2353	28819	13721	3107	2838	10046	23186	3273	3758	103	312	518	486	12580	5175	738	739	2914	6310	648	637	117	321	497	487	9980	5382	770	750	2920	6455	668	655	106	606	394	407	5512	3291	590	597	1388	2985	497	503	106	304	394	396	5620	3236	612	590	1425	3004	495	457
46250s	119	305	705	684	763	783	877	844	739	786	787	795	115	225	732	696	762	772	865	854	784	753	785	754	117	287	2625	2604	38956	16187	3485	3556	12139	24899	3700	3872	115	291	2353	2480	30191	13699	3319	3028	10435	24254	3324	3830	108	315	511	483	12624	5101	745	733	2843	6312	663	653	128	311	497	492	10138	5419	781	748	2870	6371	652	634	115	653	403	378	5489	3261	620	606	1377	3014	476	513	107	318	386	399	5624	3202	622	592	1368	3099	497	500
47378s	111	287	734	705	764	772	845	839	740	782	782	803	118	226	741	698	720	772	850	852	760	792	772	789	115	271	2749	2730	40311	15806	3606	3648	12334	25832	3721	3883	110	293	2489	2618	31419	13572	3472	3141	10617	25200	3324	3866	100	301	510	496	12522	5091	730	761	2832	6363	648	616	117	295	472	472	10032	5308	750	754	2852	6456	659	664	116	659	389	392	5449	3268	597	625	1361	3017	502	501	105	318	401	397	5598	3229	627	597	1374	3084	500	477
48506s	119	296	724	700	770	771	863	855	762	788	804	814	117	224	735	729	749	794	875	874	800	777	778	770	113	279	2838	2869	41664	15772	3703	3822	12333	26765	3718	3869	114	290	2602	2792	32463	13456	3617	3321	10863	26166	3350	3839	110	308	504	487	12658	5045	737	762	2832	6463	652	662	119	293	498	495	9563	5278	768	760	2834	6456	653	639	121	704	397	385	5482	3236	633	621	1345	2987	488	501	107	320	397	382	5571	3209	613	598	1347	3115	494	472
49634s	120	280	730	710	788	795	862	847	766	782	792	812	121	218	749	715	722	807	856	868	817	747	785	777	102	287	2961	3000	42606	15448	3823	3888	12225	27377	3776	3890	113	302	2738	2892	33321	13228	3744	3436	11027	26694	3407	3899	106	322	506	484	12406	4949	744	745	2799	6339	654	641	126	306	511	510	9730	5196	784	778	2821	6454	661	638	109	764	385	389	5341	3275	611	609	1355	3055	499	479	106	301	392	391	5517	3164	619	617	1337	3025	496	477
50762s	111	293	752	691	784	756	888	852	774	788	786	814	127	225	737	726	746	761	849	880	762	789	818	797	108	270	3090	3023	43607	15087	3950	3976	12240	28253	3749	3879	115	293	2820	2978	34442	13007	3844	3528	11133	27736	3376	3859	103	309	522	497	12422	4921	732	738	2771	6397	638	643	121	297	488	515	9836	5103	763	779	2775	6400	647	649	102	784	385	399	5419	3188	628	611	1315	3009	503	496	107	305	411	399	5495	3165	618	595	1308	3103	509	473
51890s	110	294	732	692	794	794	890	863	762	785	785	812	116	236	743	716	771	823	875	889	792	781	807	795	114	280	3170	3148	44417	14856	4033	4087	12143	28674	3729	3914	123	302	2947	3088	35263	12752	3944	3668	10977	28440	3429	3870	112	320	511	499	12445	4877	753	750	2756	6384	639	648	120	299	514	482	9697	5079	777	753	2778	6404	635	637	106	834	406	390	5349	3172	634	625	1294	3020	501	496	110	298	396	410	5492	3173	620	602	1320	3081	511	464
53018s	115	293	722	745	799	790	873	842	744	783	800	809	119	224	746	716	736	795	881	873	785	786	786	806	118	268	3163	3200	45473	14554	4025	4067	12008	29024	3796	3897	122	294	2989	3211	36189	12608	4014	3714	10944	28982	3426	3853	113	313	509	492	12525	4891	732	758	2718	6361	647	644	130	292	504	489	9671	5129	801	758	2723	6420	682	639	110	903	400	401	5368	3232	611	603	1291	3056	500	510	105	310	384	408	5462	3190	640	605	1279	3098	489	486
54146s	115	270	744	736	812	787	880	859	773	778	805	809	117	214	747	722	786	781	870	874	798	782	784	796	113	266	3227	3242	45738	14308	4112	4126	11959	28988	3726	3934	114	291	3071	3316	36440	12337	4032	3742	10777	29095	3382	3853	101	307	514	483	12482	4821	729	757	2733	6336	647	628	119	295	490	496	9605	5058	777	749	2691	6439	653	653	113	986	420	395	5263	3183	665	634	1300	3020	496	502	96	313	407	401	5398	3137	601	623	1288	3071	508	470
55274s	115	295	750	730	803	790	882	860	758	790	785	814	126	239	759	715	781	805	877	877	786	771	802	777	115	285	3314	3307	46279	13930	4075	4113	11560	28745	3775	3855	111	299	3120	3289	37188	12018	4125	3832	10614	28838	3346	3852	104	319	527	522	12153	4688	770	742	2638	6234	645	651	119	294	512	515	9445	4922	793	778	2687	6414	676	622	100	1052	429	390	5186	3172	625	617	1273	3027	516	507	107	327	400	407	5350	3097	632	610	1239	3052	525	492
56402s	113	290	743	725	803	783	905	865	787	778	810	804	118	230	736	713	762	800	870	878	776	779	821	816	110	270	3297	3370	47150	13638	4102	4104	11481	28875	3675	3858	111	274	3200	3402	38262	11846	4083	3812	10276	29011	3302	3850	105	305	504	476	12287	4660	746	749	2606	6382	633	639	122	287	491	511	9440	4925	763	745	2665	6335	678	640	114	1113	414	406	5185	3122	634	632	1225	3006	492	519	108	295	396	395	5318	3115	637	625	1238	3038	493	472
57530s	112	280	761	744	828	787	882	893	756	825	822	805	107	227	750	730	765	809	891	872	811	783	790	804	108	273	3373	3401	47749	13512	4136	4094	11525	28494	3728	3896	110	298	3185	3380	38873	11662	4126	3815	10417	29030	3367	3867	110	319	523	489	12211	4703	750	757	2591	6317	660	638	126	308	505	506	9690	4968	777	766	2665	6413	662	639	107	1153	408	412	5286	3115	634	620	1241	3002	511	492	106	310	410	411	5279	3135	626	628	1210	3019	495	475
58658s	112	297	764	743	813	802	902	870	781	776	802	829	112	224	768	733	777	802	907	901	791	779	819	824	107	274	3350	3358	47787	13110	4116	4152	11245	28169	3675	3883	111	277	3318	3440	39604	11391	4089	3838	10138	28719	3327	3798	100	308	526	497	12198	4679	758	745	2605	6305	648	645	121	302	532	497	9449	4860	787	743	2622	6364	660	652	109	1232	408	391	5190	3158	639	619	1234	3006	510	515	110	311	411	417	5317	3139	620	617	1237	3097	490	485
59786s	115	290	779	739	814	790	900	875	797	806	836	824	108	223	777	727	765	823	907	869	775	772	822	821	108	274	3415	3436	48976	12999	4091	4072	11145	27839	3765	3906	118	281	3277	3441	40720	11196	4147	3828	10046	28402	3331	3850	106	338	518	489	12215	4698	749	760	2587	6399	651	641	123	296	510	502	9392	4872	777	767	2598	6446	669	644	103	1307	412	406	5140	3170	628	624	1210	3006	501	510	107	306	421	404	5246	3185	627	620	1249	3138	521	474
60914s	110	280	765	739	836	796	898	879	764	770	826	803	129	227	751	738	777	819	905	896	801	788	823	817	114	283	3405	3431	49077	12661	4065	4120	10995	27377	3707	3834	116	289	3317	3497	40806	10941	4117	3821	9957	28019	3386	3847	104	299	518	525	12189	4592	740	750	2562	6329	661	648	131	291	525	496	9234	4810	782	763	2562	6451	662	649	105	1338	412	397	5014	3149	629	642	1214	3014	521	495	107	313	437	412	5169	3153	652	611	1198	3066	507	469
62042s	116	293	776	723	829	801	897	890	789	816	808	816	129	225	762	760	743	835	913	903	807	778	825	801	113	269	3426	3417	49434	12576	4094	4113	10876	27122	3758	3911	113	284	3295	3543	41087	10690	4134	3808	9851	27720	3342	3862	101	298	513	488	12121	4601	739	757	2528	6366	633	647	119	298	518	518	9324	4839	790	770	2552	6350	670	646	105	1457	429	416	5015	3165	642	653	1167	3020	510	494	104	316	448	399	5153	3115	635	623	1180	3027	505	483
63171s	122	299	779	746	836	809	906	861	781	787	806	824	120	229	752	750	759	825	904	882	822	774	835	814	104	279	3441	3391	49467	12254	4075	4140	10782	26851	3685	3810	117	287	3347	3471	42160	10601	4080	3778	9726	27562	3327	3831	104	329	537	491	12247	4557	734	775	2497	6327	647	644	121	290	508	506	9241	4796	788	765	2515	6403	669	656	109	1568	433	415	4954	3166	630	625	1153	3011	507	528	109	303	413	400	5153	3152	639	619	1186	3135	507	494
64299s	110	282	813	750	840	811	911	856	775	810	840	841	110	223	760	724	775	817	909	885	835	805	809	835	102	281	3341	3399	49497	12112	4065	4073	10710	26502	3730	3906	111	294	3326	3503	41735	10352	4094	3749	9685	26975	3305	3798	102	301	527	482	11979	4652	756	754	2473	6373	666	646	121	298	526	516	9086	4730	798	783	2501	6441	655	642	117	1580	437	436	4956	3145	647	641	1153	3016	513	506	101	300	423	418	5124	3166	649	630	1154	3063	501	497
65427s	116	276	797	745	854	810	933	868	770	802	846	845	123	223	765	763	764	816	909	917	838	797	793	842	109	270	3383	3440	49416	11898	4129	4078	10553	26127	3689	3892	117	298	3343	3535	41962	10171	4080	3758	9553	26939	3314	3883	101	291	544	502	12192	4538	781	766	2495	6359	666	645	122	291	509	501	9186	4775	799	783	2488	6474	666	654	118	1683	438	421	4912	3176	647	651	1130	2985	487	488	108	300	428	414	5178	3138	633	632	1159	3075	515	486
66555s	110	293	788	773	837	809	905	904	796	816	808	851	115	229	778	764	757	816	910	880	788	796	831	829	112	271	3402	3446	49324	11845	4055	4061	10504	25954	3758	3892	117	297	3349	3485	41731	10087	4074	3756	9495	26548	3247	3820	108	312	530	493	12155	4529	750	781	2458	6420	650	666	124	287	505	494	8748	4724	795	779	2491	6443	667	677	114	1808	419	421	4962	3184	653	628	1144	3041	521	490	106	313	414	409	5220	3225	642	631	1146	3085	498	494
67683s	114	271	797	739	852	801	908	889	791	821	837	830	111	234	780	769	791	815	913	906	830	783	834	843	101	280	3480	3453	48529	11579	4035	4031	10387	25424	3718	3871	115	303	3335	3488	41275	9958	4080	3755	9455	26009	3256	3807	96	298	536	514	11975	4507	787	775	2389	6335	652	655	123	295	521	512	8942	4671	802	789	2443	6419	662	669	108	1892	437	424	4886	3167	644	643	1115	3005	523	508	105	300	440	419	5157	3181	641	624	1119	3078	510	495
68811s	113	278	808	749	847	832	924	887	811	838	848	841	117	207	748	765	773	836	903	923	840	818	846	845	113	276	3425	3420	48002	11347	4065	4075	10324	25308	3650	3858	116	279	3351	3558	41425	9766	4085	3717	9243	25787	3286	3839	106	300	538	509	11984	4458	752	776	2376	6358	676	648	119	284	510	516	8859	4719	798	777	2441	6462	688	649	116	2021	430	435	4886	3212	637	632	1090	3000	492	516	99	314	440	421	5070	3176	657	615	1114	3076	504	487
69939s	116	285	807	770	872	802	931	891	778	799	846	852	117	224	774	779	777	812	916	917	826	794	831	840	113	280	3427	3485	47342	11156	4030	4013	10224	24990	3727	3848	106	286	3309	3530	40882	9617	4074	3734	9154	25549	3312	3831	100	317	540	510	11891	4478	772	772	2376	6339	661	669	121	298	513	509	8769	4614	799	795	2396	6385	658	642	114	2109	417	424	4800	3208	627	640	1078	3040	504	500	107	300	415	421	4974	3228	635	610	1128	3104	526	497
71067s	110	289	830	786	861	804	947	892	830	823	866	836	118	230	787	772	792	827	917	931	853	794	822	864	104	258	3414	3421	46881	11044	4023	4006	10087	24519	3714	3841	110	290	3367	3552	40363	9431	4080	3717	9116	25122	3347	3828	115	306	537	504	11843	4427	770	791	2396	6326	646	686	119	304	531	519	8833	4607	805	798	2398	6313	670	649	113	2246	442	427	4878	3222	668	647	1105	3006	488	504	101	304	431	419	4939	3215	654	635	1085	3104	484	500
72195s	113	285	809	780	837	807	970	902	812	831	844	866	109	222	785	798	784	835	918	894	862	785	853	854	105	266	3397	3439	46311	10970	3967	4037	10018	24168	3743	3871	117	301	3300	3508	40010	9451	4004	3715	8997	24639	3311	3808	110	318	549	502	11697	4403	754	784	2325	6258	657	665	118	297	515	493	8809	4557	796	789	2383	6299	660	648	105	2345	442	424	4787	3241	664	656	1066	2960	491	503	99	311	448	440	4891	3228	652	641	1067	3037	502	476
73323s	110	264	844	788	865	810	954	914	816	850	850	861	116	234	811	777	792	861	944	928	844	826	845	853	105	275	3451	3419	45751	10822	4068	4026	9917	24342	3693	3880	119	281	3300	3506	40000	9373	4008	3683	9017	24724	3325	3874	115	317	533	500	11766	4459	760	780	2320	6389	658	649	111	284	522	538	8725	4670	818	794	2342	6343	673	653	113	2476	421	446	4800	3180	673	666	1055	2989	499	493	104	305	435	431	4818	3260	654	634	1064	3046	509	468
74451s	114	287	817	809	861	814	953	906	811	829	858	840	116	223	791	790	809	812	931	938	854	806	853	835	110	265	3436	3422	45402	10714	4022	4057	9842	24126	3696	3897	111	282	3286	3549	39512	9189	4003	3717	8889	24622	3287	3817	112	316	551	494	11842	4359	788	781	2312	6347	643	639	127	283	513	511	8627	4604	810	802	2336	6408	684	650	107	2550	424	423	4757	3305	642	655	1052	3039	503	510	112	292	440	445	4810	3317	661	629	1066	3096	502	485
75579s	118	295	835	796	862	814	944	906	802	842	867	861	107	224	778	808	811	842	977	951	850	812	847	859	99	271	3463	3458	44440	10614	3970	4020	9812	23793	3753	3896	105	295	3307	3555	39034	9091	3983	3719	8849	24209	3323	3825	113	301	533	517	11781	4388	787	809	2296	6285	654	652	117	308	524	512	8685	4553	828	796	2298	6440	686	668	109	2871	439	418	4685	3247	670	621	1034	2980	513	500	105	304	434	425	4708	3418	669	629	1056	3072	508	502
76707s	111	285	835	803	843	833	967	926	807	834	876	836	113	236	787	791	800	851	915	928	872	804	817	866	104	268	3422	3468	44373	10547	4063	4007	9772	23692	3774	3838	110	289	3278	3539	38864	9011	4020	3687	8790	24153	3285	3833	115	315	540	502	11762	4433	767	773	2301	6396	679	643	127	292	520	509	8676	4575	820	773	2282	6473	670	672	108	3017	436	429	4644	3228	660	658	1058	3053	502	509	105	312	411	447	4620	3520	661	632	1042	3035	494	471
77835s	115	298	861	811	876	848	936	921	808	834	864	861	109	240	773	798	823	877	944	935	842	792	868	873	107	264	3422	3473	44025	10353	4021	4032	9696	23275	3743	3903	111	286	3258	3512	38371	8926	3949	3638	8680	24001	3357	3875	106	305	539	502	11752	4344	785	796	2246	6341	676	673	125	284	532	505	8649	4538	832	784	2267	6395	675	661	107	3116	427	421	4555	3324	640	652	1021	3017	504	513	108	311	429	443	4508	3477	684	639	1052	3142	517	487
78963s	105	286	877	801	892	809	913	931	836	848	884	854	111	212	763	800	812	871	946	942	869	804	869	851	110	279	3470	3452	43547	10262	4020	4037	9604	22909	3736	3773	114	298	3300	3549	38177	8832	3984	3689	8633	23509	3323	3910	108	299	524	517	11640	4373	784	811	2204	6290	651	655	114	293	509	508	8883	4571	822	791	2239	6336	671	659	105	3303	449	430	4494	3293	665	683	1024	2990	502	511	105	314	421	429	4467	3485	672	653	1018	3110	517	492
80091s	121	282	832	824	881	856	959	940	843	844	882	872	116	216	816	815	818	860	935	951	868	831	847	893	115	273	3499	3458	42683	10103	3950	4017	9534	22778	3768	3848	102	289	3309	3619	37250	8682	3972	3695	8593	23269	3300	3861	114	300	541	520	11567	4286	784	783	2210	6270	654	638	110	286	518	520	8786	4517	806	779	2212	6330	677	647	99	3394	445	414	4403	3355	679	661	1013	2980	493	507	114	308	437	450	4364	3538	690	634	1032	3075	532	501
81219s	112	302	883	823	880	840	952	944	822	839	871	902	118	212	816	811	796	872	962	961	863	809	864	913	108	264	3460	3447	42303	10079	3941	3966	9395	22923	3753	3929	111	288	3270	3562	37497	8683	3980	3682	8568	23299	3298	3893	100	305	548	510	11543	4289	776	800	2190	6383	666	651	119	296	520	534	8767	4546	809	790	2219	6378	661	650	109	3635	412	438	4403	3354	665	673	1045	3102	518	496	107	311	437	458	4317	3602	666	652	1052	3127	524	500
82347s	120	294	838	821	896	865	957	936	822	831	880	872	113	222	811	823	812	875	935	954	880	832	862	893	112	281	3476	3490	41898	10079	4064	3986	9403	22566	3709	3871	110	283	3258	3553	36862	8525	3953	3656	8495	23052	3323	3821	105	302	550	507	11456	4312	762	790	2147	6323	656	659	102	288	519	512	8578	4477	781	789	2153	6347	678	650	103	3901	440	420	4291	3391	689	655	1024	3031	523	500	108	307	432	438	4244	3559	709	638	1050	3049	527	500
83475s	112	289	876	815	901	848	966	929	841	844	906	884	118	226	811	792	819	907	972	936	869	804	876	883	107	274	3485	3493	41301	9957	3989	3981	9277	22311	3681	3812	114	288	3294	3555	36314	8490	4002	3665	8509	22736	3324	3855	104	301	538	512	11379	4260	782	791	2088	6319	641	676	119	303	507	520	8759	4414	869	796	2158	6211	677	664	111	4109	449	445	4229	3298	675	683	993	2967	528	491	106	295	449	447	4156	3594	679	624	1000	2954	527	478
84603s	107	294	860	833	922	861	956	933	827	851	860	876	111	231	777	817	828	865	969	935	838	831	881	895	103	273	3491	3503	40851	9845	3938	3989	9235	22355	3701	3897	109	290	3286	3514	36142	8374	3996	3654	8445	22665	3280	3819	105	290	550	519	11441	4217	776	777	2131	6405	641	665	125	299	524	513	8727	4443	836	810	2162	6327	678	658	113	4314	433	419	4187	3458	668	697	977	2968	532	519	110	296	440	460	4066	3580	709	652	999	3024	545	497
85731s	107	311	876	808	905	837	995	932	859	846	880	866	107	224	810	825	811	865	943	976	868	818	876	929	115	268	3475	3499	40894	9830	3957	4009	9227	22279	3733	3889	113	288	3331	3536	35788	8462	3981	3694	8494	22595	3290	3851	110	304	549	518	11397	4246	788	785	2121	6371	656	661	127	294	536	512	8880	4421	819	813	2129	6406	699	661	103	4468	440	440	4163	3477	674	705	1020	3002	529	518	108	296	433	440	4023	3636	706	669	997	3021	534	493
86859s	105	279	860	859	927	825	993	955	849	851	889	894	104	228	832	818	827	899	971	954	869	836	880	914	97	258	3463	3479	40023	9699	4002	4007	9291	22057	3741	3894	109	280	3322	3552	35783	8222	4015	3648	8352	22471	3262	3862	100	299	541	505	11421	4250	787	786	2065	6329	672	654	126	284	528	518	9242	4354	843	791	2083	6344	677	649	112	4632	426	447	4095	3532	712	689	990	2943	529	497	102	318	445	432	3958	3663	713	649	982	2951	544	486
87987s	114	288	895	848	916	848	953	965	834	875	896	909	115	224	819	827	827	885	958	972	881	819	871	870	112	260	3423	3456	39863	9731	4010	3926	9086	21978	3722	3879	107	280	3287	3560	35270	8287	3962	3666	8278	22487	3325	3845	117	296	553	512	11326	4259	787	784	2056	6335	666	648	123	290	548	528	9073	4465	853	808	2092	6346	658	640	117	4763	423	438	4048	3529	696	692	991	2941	536	525	109	289	443	452	4017	3665	675	647	1001	2959	520	483
89115s	112	283	889	840	930	857	973	932	850	877	900	899	117	225	822	814	825	902	951	984	856	816	880	890	113	285	3463	3487	39586	9647	4002	3977	9062	21909	3693	3857	111	283	3292	3544	35221	8168	3953	3664	8355	22160	3244	3880	109	305	545	506	11310	4232	812	800	2056	6342	683	669	109	286	549	524	9131	4368	819	793	2058	6388	668	649	108	4768	442	433	4024	3554	686	686	959	2923	518	524	99	306	425	441	3910	3670	689	636	947	2911	538	493
0s	66	127	134	135	152	156	149	155	163	171	168	170	57	98	150	156	162	177	170	156	181	166	179	183	64	108	149	166	174	181	169	176	182	172	178	170	71	134	156	182	171	176	180	182	206	166	179	191	61	130	146	169	191	163	174	155	181	161	167	153	73	129	146	148	811	182	178	174	177	190	172	154	69	129	134	141	149	163	175	159	179	168	167	154	72	138	148	137	138	142	139	176	179	167	176	168
1128s	84	153	198	189	176	190	195	185	190	182	180	178	72	122	187	182	180	182	192	182	181	175	185	178	70	139	176	170	181	173	176	174	193	182	177	174	76	159	174	169	173	176	177	178	200	187	173	173	71	161	179	164	193	163	168	157	181	162	164	172	90	154	168	165	630	170	184	170	187	181	161	177	75	153	174	170	168	170	167	166	183	181	161	168	73	156	178	156	169	166	179	162	169	180	175	174
2256s	77	149	197	186	208	186	197	191	195	188	192	194	79	134	202	196	192	189	179	183	192	185	186	179	68	135	180	170	171	188	182	172	188	187	195	179	70	152	177	165	184	187	190	189	213	193	175	172	67	155	178	162	190	182	184	176	192	165	163	171	83	149	170	168	730	192	181	168	180	165	178	177	78	145	169	171	172	180	190	162	182	166	167	178	72	150	174	165	175	179	175	166	177	170	170	171
3384s	69	153	208	187	206	193	201	204	213	225	199	198	69	131	198	185	197	193	197	205	212	204	193	206	74	139	178	191	196	191	184	184	195	185	179	183	77	164	179	183	201	208	190	191	224	190	177	183	66	154	171	167	214	194	179	169	187	179	175	179	80	157	165	177	746	194	199	178	183	184	172	185	70	147	177	169	176	180	181	171	183	167	173	185	69	155	168	168	187	177	154	167	181	169	169	169
4512s	76	150	208	195	218	221	205	204	233	229	226	221	81	129	210	198	216	220	202	215	225	206	221	222	70	142	187	180	193	218	188	187	209	192	185	180	65	160	180	170	212	223	179	174	232	184	177	176	77	140	170	158	239	214	184	184	190	190	192	177	79	153	168	171	691	210	176	176	192	176	184	168	70	149	172	176	190	194	166	180	192	172	182	177	66	155	158	162	186	195	160	170	174	179	169	157
5640s	79	143	214	210	225	226	218	219	252	234	233	248	77	125	211	205	218	240	222	234	237	227	245	240	69	133	173	183	233	232	180	202	211	189	193	191	72	149	183	181	217	226	175	185	250	199	176	183	68	144	182	179	260	235	184	187	213	215	187	186	81	147	166	173	1073	213	195	174	212	204	185	169	69	151	175	180	201	203	186	187	195	179	176	185	73	151	164	160	187	202	166	169	191	180	170	175
6768s	81	152	236	225	257	260	228	229	265	264	249	287	68	136	238	219	238	249	257	240	253	249	266	256	67	139	179	184	255	244	188	197	229	219	191	203	65	147	187	177	245	245	176	176	250	217	201	173	74	144	185	169	260	263	177	180	229	221	199	187	68	162	169	177	745	232	175	184	211	210	187	185	66	158	172	190	213	215	178	181	196	198	182	183	71	166	179	159	220	211	172	174	202	179	176	171
7896s	85	153	248	248	256	260	264	269	264	262	260	283	68	125	254	259	262	271	264	255	272	276	275	277	72	145	202	200	279	248	176	188	233	223	193	206	77	154	185	177	260	246	182	194	269	213	202	184	74	155	183	173	312	268	187	177	227	235	189	178	80	141	164	167	769	277	193	176	224	209	197	182	64	148	177	185	234	231	186	166	209	192	173	186	67	143	176	165	234	226	171	169	197	190	178	177
9024s	78	153	266	251	284	286	275	279	280	289	289	304	73	126	270	272	259	268	283	274	295	270	288	299	67	128	200	187	295	276	190	196	268	242	207	205	72	157	178	177	280	272	193	174	280	227	187	183	62	152	176	171	335	298	190	183	254	251	195	195	80	148	176	171	774	297	186	190	242	249	195	208	68	147	186	174	250	239	169	188	227	198	191	185	71	148	162	157	232	238	167	185	211	199	186	177
10152s	76	147	272	273	296	294	281	290	293	290	289	299	73	133	272	275	285	307	286	277	316	280	296	315	76	145	193	192	313	306	181	181	271	264	203	208	68	168	172	184	312	310	194	184	287	225	216	206	68	145	173	183	375	329	187	182	263	275	216	212	89	150	171	174	1158	327	200	194	269	264	223	216	73	141	178	176	267	259	190	183	224	207	203	187	66	159	157	150	254	249	170	193	219	221	198	189
11281s	76	155	281	281	308	298	296	298	298	308	301	312	76	126	290	278	287	324	313	312	310	301	312	297	77	144	194	202	347	318	189	194	291	257	231	217	67	153	180	179	345	326	197	203	322	255	221	203	74	152	187	176	424	374	191	204	287	296	219	207	87	145	184	170	833	360	191	195	286	287	228	219	70	153	172	185	281	283	176	180	236	221	205	190	68	137	170	166	261	274	184	183	230	225	192	191
12409s	81	147	288	282	331	319	314	318	307	305	311	334	74	123	312	285	309	328	311	319	317	303	303	317	72	131	185	184	380	363	192	200	301	288	235	227	71	158	187	176	365	353	194	197	337	288	236	226	74	151	196	174	450	419	197	209	312	321	229	226	78	150	184	177	820	403	214	206	308	323	233	237	69	143	163	176	302	279	184	182	243	230	198	203	67	155	160	163	292	272	177	192	234	229	193	185
13537s	84	146	304	288	323	316	319	307	324	322	314	345	76	128	313	307	315	337	333	312	338	315	331	323	73	122	201	200	453	399	213	225	342	296	243	236	77	154	202	184	420	413	210	194	351	308	238	233	69	145	201	187	507	439	223	223	347	374	249	244	84	147	189	196	835	443	219	219	331	370	245	245	73	143	167	177	325	312	192	187	237	235	201	207	69	153	171	167	311	296	182	192	257	246	199	196
14665s	80	148	316	296	322	321	343	337	337	333	343	333	71	117	326	319	327	335	329	341	336	329	330	337	69	135	212	234	481	458	232	232	366	356	250	255	68	158	210	188	485	460	228	221	384	336	243	244	68	148	221	207	598	458	223	230	360	428	251	241	77	138	203	201	890	499	220	228	365	422	258	258	66	146	167	174	352	326	193	192	260	238	205	205	57	147	168	184	323	332	192	191	264	234	216	191
15793s	71	150	318	304	344	342	332	346	329	333	342	351	70	122	349	321	340	346	364	339	350	341	345	321	77	141	223	234	545	495	239	231	383	401	269	268	75	152	215	218	547	467	239	239	422	399	258	252	68	154	215	216	665	517	247	232	393	455	270	255	84	157	217	209	1432	537	236	224	376	456	260	265	75	151	175	173	364	361	185	203	271	268	210	223	66	140	168	171	387	345	183	205	253	278	213	191
16921s	76	153	326	315	361	340	348	351	355	343	345	359	71	119	337	331	347	356	362	343	350	322	346	345	71	139	250	237	626	554	250	267	429	435	281	271	74	149	225	217	632	513	244	234	431	433	284	269	72	156	225	232	724	545	250	239	414	493	267	267	86	144	231	223	1305	566	262	251	395	488	270	274	72	150	175	180	397	380	190	198	295	275	220	215	70	155	181	188	399	376	197	201	279	287	212	219
18049s	79	143	331	309	371	346	356	357	343	370	359	358	69	118	351	336	360	358	363	366	360	346	379	344	71	127	248	248	658	597	260	268	453	487	308	295	76	142	234	236	663	560	253	254	488	469	287	296	66	151	250	230	771	577	251	263	411	526	269	266	88	145	242	232	1461	601	249	247	410	509	276	275	69	153	177	187	422	405	196	206	294	306	227	217	67	151	169	179	434	392	204	199	289	317	212	214
19177s	70	157	338	333	371	354	367	345	347	355	369	382	76	114	353	344	351	366	367	346	367	358	365	352	68	139	263	259	747	645	275	267	505	531	310	321	70	153	254	242	701	611	260	271	484	519	312	306	64	146	241	241	836	596	265	249	425	556	276	278	77	143	243	237	1275	602	256	250	429	554	270	277	69	156	181	184	464	419	197	209	300	314	219	223	65	155	167	185	455	398	209	216	287	304	219	230
20305s	78	159	327	340	376	369	385	352	354	356	365	361	79	127	346	352	354	360	366	364	371	360	372	358	64	133	285	272	784	675	287	300	527	569	336	333	78	142	265	263	770	651	287	280	532	580	334	336	68	138	252	238	907	622	245	254	446	578	266	277	84	150	241	243	1451	640	282	252	440	580	268	268	72	146	184	188	500	436	206	222	311	322	221	225	67	149	185	189	512	425	220	223	297	337	220	212
21433s	80	150	358	342	382	370	383	371	348	377	371	377	79	129	357	344	371	382	373	378	370	377	376	371	65	133	298	305	879	758	311	320	571	649	368	344	77	146	273	283	849	702	298	306	547	604	339	353	68	151	249	247	960	659	275	259	439	638	282	301	80	149	244	238	1593	657	285	272	456	604	274	272	72	166	181	191	535	463	200	221	314	350	215	232	65	150	188	191	554	442	211	229	298	353	225	224
22561s	71	150	365	348	387	373	358	363	345	360	370	391	78	115	367	354	374	373	367	376	380	365	370	369	67	141	300	326	985	822	327	323	622	702	390	376	73	144	306	293	884	776	341	318	614	698	388	371	64	146	240	242	1013	647	272	260	466	638	268	268	83	144	250	248	1554	647	293	270	473	620	283	290	65	155	186	195	551	454	217	228	319	360	231	218	60	134	195	186	574	437	220	230	299	368	235	214
23689s	80	150	345	332	392	382	377	366	360	388	357	393	74	119	372	364	377	371	384	379	394	372	371	380	68	136	339	334	1069	926	343	353	672	748	403	421	70	143	310	317	1011	827	345	343	661	769	397	412	68	154	261	254	1076	670	272	268	480	655	281	289	92	138	253	258	1648	679	292	261	487	654	284	278	73	155	204	206	620	487	225	225	327	396	237	231	73	149	207	199	595	470	224	233	322	381	232	226
24817s	77	154	369	359	383	377	389	368	382	394	372	392	68	122	381	374	392	387	370	397	390	396	375	383	66	138	357	359	1148	984	380	380	697	843	461	460	75	158	356	353	1050	910	370	356	711	815	410	457	71	134	269	253	1084	704	271	262	480	655	282	286	86	148	253	276	1710	700	292	276	470	678	302	276	77	146	200	212	582	479	235	230	326	395	232	223	65	147	198	209	623	449	233	227	323	404	227	218
25945s	78	154	355	350	399	394	381	373	382	382	379	380	67	113	372	366	384	388	393	387	392	360	385	371	74	150	375	393	1214	1067	404	415	761	907	495	484	74	153	368	358	1135	962	410	401	743	921	447	483	65	142	265	266	1125	681	283	280	486	688	282	298	83	150	273	259	1644	715	297	270	487	683	292	281	68	164	203	212	633	507	226	235	314	400	222	232	66	146	214	216	646	473	233	229	328	387	238	217
27073s	76	147	378	355	420	398	396	390	390	401	389	391	75	123	385	372	382	392	397	412	407	394	386	387	68	138	411	420	1347	1153	442	458	823	1009	532	534	80	155	400	391	1254	1042	438	408	810	965	493	503	65	152	269	251	1148	696	278	278	494	684	282	298	81	143	261	275	1796	717	292	274	500	717	294	289	75	148	214	212	662	488	242	224	327	401	232	229	66	153	212	218	639	500	224	243	337	422	237	225
28201s	78	144	384	353	408	387	405	401	378	396	387	423	76	129	380	368	403	388	401	404	393	385	376	378	70	139	456	452	1452	1238	460	470	877	1070	581	558	72	151	414	425	1366	1111	457	426	838	1071	520	554	65	152	277	260	1168	697	273	272	482	710	291	288	84	134	265	268	1749	708	293	276	494	700	296	297	71	151	209	215	647	477	229	236	327	396	220	241	68	142	209	201	630	481	222	235	312	423	233	232
29329s	72	153	357	356	410	386	394	393	382	386	392	395	72	123	379	388	387	402	401	410	399	390	384	377	79	139	468	462	1580	1386	500	535	936	1168	616	624	73	144	435	435	1470	1179	488	482	899	1166	569	595	66	154	272	269	1204	719	286	279	495	731	297	288	89	150	273	280	1592	749	295	284	492	722	277	275	74	146	216	220	656	496	233	227	332	413	237	229	74	156	220	209	657	500	237	226	346	405	242	228
30457s	74	151	385	362	412	401	386	393	411	401	393	398	89	117	404	373	395	410	399	396	397	392	412	380	71	129	507	494	1738	1470	528	535	1026	1242	666	663	67	153	480	475	1578	1272	512	525	967	1257	596	637	71	148	276	278	1236	723	282	295	506	738	295	285	81	140	272	269	1817	740	301	289	498	741	301	282	78	160	211	215	663	489	240	238	340	428	241	239	65	149	214	231	676	493	243	240	334	419	248	237
31585s	73	154	370	375	392	393	417	393	394	397	398	422	72	119	401	387	397	399	416	404	403	383	391	390	67	131	542	562	1827	1577	607	594	1055	1382	697	712	71	142	513	511	1651	1347	565	552	998	1334	612	690	70	161	266	269	1249	729	284	288	495	743	292	290	86	147	277	268	1892	747	294	300	488	740	305	294	70	154	211	207	666	508	237	226	323	410	231	246	64	153	227	216	683	475	241	249	324	420	235	241
32713s	71	148	381	380	403	379	409	398	402	388	406	386	71	121	404	371	408	394	419	415	401	391	391	417	79	136	572	593	1950	1692	610	644	1129	1478	761	768	76	144	544	537	1807	1425	609	574	1035	1461	669	749	65	153	280	291	1273	705	291	280	493	760	304	300	81	146	273	265	1914	764	286	301	493	733	291	284	75	157	220	213	681	500	229	225	338	433	237	240	72	151	226	224	679	492	235	228	324	445	235	226
33841s	74	147	392	388	413	399	420	400	408	412	400	419	82	125	402	374	392	393	417	405	408	388	398	414	68	124	620	619	2083	1786	652	688	1229	1600	824	830	70	149	564	581	1847	1481	649	631	1143	1554	713	821	64	149	281	262	1284	718	292	283	487	746	301	284	84	142	280	270	1921	730	290	284	505	733	296	302	69	156	210	227	675	499	233	241	332	421	235	241	63	159	217	224	677	482	242	244	332	438	224	232
34969s	79	141	387	369	430	416	410	400	395	406	401	421	76	127	406	390	421	413	422	411	422	380	424	397	68	132	669	659	2277	1940	692	726	1307	1734	934	954	58	150	635	634	1987	1604	700	645	1189	1608	781	902	65	159	286	272	1318	730	279	289	504	751	294	307	86	143	280	277	1903	735	296	295	505	752	302	299	78	173	210	223	655	491	222	225	336	437	225	232	64	147	222	220	680	491	238	229	333	445	256	237
36098s	78	154	405	387	413	401	406	414	399	403	402	431	72	120	403	399	395	399	416	395	407	404	412	400	69	130	729	719	2414	2118	763	780	1399	1847	1044	1020	72	155	657	678	2147	1690	709	692	1258	1810	896	970	71	163	283	270	1317	706	284	292	487	785	303	298	85	142	280	270	1984	734	309	300	503	763	308	296	66	175	212	217	660	485	239	245	330	435	247	234	59	149	219	231	694	511	234	240	323	439	243	238
37226s	71	148	386	379	425	400	420	415	418	408	426	417	78	118	400	385	395	423	419	398	411	413	428	393	67	146	794	789	2596	2265	810	810	1475	1976	1153	1164	70	154	697	754	2224	1821	780	737	1325	1903	974	1102	68	149	286	276	1357	729	291	304	487	772	304	294	79	148	278	281	2008	747	306	290	501	776	301	302	67	174	228	223	696	490	247	249	329	432	248	251	65	146	229	228	695	484	258	231	345	450	245	230
38354s	72	146	399	396	448	406	417	399	413	415	412	406	75	113	388	394	423	412	418	417	420	417	413	393	69	138	824	840	2728	2313	866	904	1552	2092	1229	1276	68	144	745	775	2296	1876	837	773	1374	2009	1068	1198	64	159	280	269	1315	703	290	302	492	788	286	289	80	156	283	273	2001	725	304	282	500	773	295	288	69	167	207	236	660	497	248	239	327	407	245	238	68	151	220	225	684	481	241	248	317	451	256	244
39482s	68	157	394	396	434	414	411	413	399	418	404	416	73	120	392	395	423	421	434	424	432	414	406	418	66	148	935	932	2889	2443	931	948	1664	2218	1347	1406	69	150	800	869	2472	2008	880	806	1441	2139	1137	1306	66	149	293	273	1339	710	302	310	477	769	294	303	84	144	284	273	2085	716	320	295	485	773	297	309	73	174	217	238	676	477	265	260	342	440	236	240	65	143	227	223	670	486	246	242	327	446	237	236
40610s	72	143	398	396	458	421	442	425	404	425	417	416	72	131	413	372	410	436	424	417	410	412	410	420	73	130	986	1047	3113	2542	1014	1032	1798	2381	1471	1515	77	149	888	933	2632	2086	964	907	1566	2291	1274	1426	74	155	297	275	1336	721	293	283	485	768	306	306	84	152	279	283	2094	740	307	308	508	790	306	301	71	173	222	230	672	479	252	257	345	438	243	243	69	137	231	223	692	493	235	252	329	457	241	239
41738s	73	161	384	381	458	394	442	422	407	402	409	411	71	120	420	386	438	415	430	425	422	409	417	413	79	139	1064	1088	3207	2621	1077	1099	1844	2492	1494	1526	72	144	940	998	2678	2166	1048	937	1609	2386	1332	1519	70	153	292	274	1326	692	294	299	484	774	294	291	81	146	273	278	2015	727	313	297	486	779	311	307	72	176	238	226	653	499	250	224	318	431	235	244	71	153	249	236	659	476	242	249	319	440	250	239
42866s	73	148	409	402	432	416	422	413	410	410	424	413	70	115	424	416	413	428	416	422	420	421	420	411	66	140	1110	1142	3486	2672	1189	1206	1966	2677	1601	1640	63	150	1008	1089	2861	2287	1087	1027	1730	2547	1393	1598	70	147	280	288	1309	704	297	315	502	770	306	296	86	138	296	274	2024	701	311	295	510	780	293	312	59	176	223	226	666	483	247	241	329	430	244	247	70	148	221	232	695	476	244	251	325	435	248	234
43994s	74	151	418	383	440	425	429	409	408	409	430	437	72	114	425	419	437	423	416	436	427	413	426	418	74	144	1212	1212	3674	2761	1267	1265	2043	2803	1650	1716	74	157	1092	1146	3037	2358	1167	1076	1782	2734	1454	1679	72	154	290	283	1333	698	304	297	504	781	303	306	82	149	282	290	2043	726	310	301	482	776	299	295	70	187	234	223	688	490	260	247	340	439	252	226	71	142	231	226	659	502	256	257	312	455	234	236
45122s	76	160	399	401	430	420	444	410	410	409	414	424	80	116	418	416	409	435	453	432	416	427	434	426	67	145	1273	1288	3915	2772	1314	1333	2150	2973	1671	1736	68	149	1184	1219	3149	2435	1262	1165	1871	2914	1565	1710	67	156	290	271	1372	678	310	314	482	752	308	302	86	157	284	287	2033	726	312	308	500	782	316	303	69	179	235	230	662	491	250	259	332	452	241	254	60	148	236	236	680	491	255	249	335	454	246	244
46250s	70	151	415	386	436	425	422	424	416	425	432	424	77	109	407	403	439	430	411	422	422	418	426	418	67	137	1337	1355	4047	2804	1393	1417	2230	3033	1687	1760	70	143	1197	1284	3272	2415	1326	1220	1958	3057	1549	1727	70	152	294	282	1322	696	290	305	490	782	305	298	85	137	280	288	2002	712	314	291	505	764	305	303	71	186	229	224	657	495	243	244	324	437	237	246	67	160	230	238	688	471	250	259	327	454	241	235
47378s	69	163	410	417	436	420	436	424	411	427	420	432	70	126	429	395	426	427	442	435	420	416	446	409	75	140	1401	1408	4306	2806	1449	1477	2296	3272	1720	1810	72	137	1310	1334	3412	2470	1383	1298	2063	3162	1589	1783	66	152	290	282	1335	657	308	304	486	797	302	306	92	139	288	278	2013	714	320	292	498	785	304	301	69	176	223	236	669	491	256	256	328	444	250	249	67	147	233	233	683	485	258	239	322	457	256	235
48506s	78	139	408	397	446	412	426	427	426	411	413	434	82	118	424	419	419	434	443	434	428	423	441	423	70	137	1447	1476	4394	2814	1496	1516	2362	3420	1702	1838	68	162	1334	1419	3566	2506	1469	1341	2120	3320	1574	1797	75	157	313	282	1329	670	293	311	486	765	315	299	85	147	296	290	2014	687	316	311	502	787	322	301	69	201	241	239	665	490	255	240	323	472	247	257	66	148	239	248	677	455	248	257	329	455	251	237
49634s	72	153	415	394	436	424	438	417	416	413	430	456	80	120	419	408	424	445	428	424	442	420	441	412	66	138	1505	1532	4560	2747	1562	1600	2369	3476	1739	1818	69	149	1385	1503	3654	2463	1541	1398	2168	3408	1590	1789	66	160	287	286	1304	679	299	318	491	770	305	312	89	150	286	291	2027	705	321	308	485	761	313	294	70	199	244	243	654	483	257	259	316	455	240	254	76	148	230	228	680	477	264	249	315	448	237	238
50762s	67	152	418	407	456	438	433	435	428	444	424	430	72	122	434	404	437	428	431	455	437	400	421	418	74	137	1595	1606	4742	2772	1659	1671	2422	3609	1755	1821	76	155	1504	1527	3855	2528	1591	1491	2230	3549	1604	1846	73	151	303	286	1321	672	313	300	492	778	313	293	77	153	287	292	1983	668	317	320	497	761	320	314	74	204	241	239	666	460	265	254	341	455	249	247	58	146	237	244	677	460	254	241	323	467	250	244
51890s	67	156	430	411	459	420	431	436	419	407	436	430	73	116	415	414	433	468	450	433	438	427	430	415	66	138	1619	1611	4797	2717	1629	1661	2434	3676	1777	1819	75	151	1511	1581	3940	2419	1635	1498	2230	3623	1639	1800	65	147	302	285	1298	684	304	329	467	777	315	319	84	145	293	286	2000	678	322	309	483	775	310	307	74	192	243	232	668	477	254	255	319	469	255	245	64	150	240	233	667	502	253	248	324	447	254	240
53018s	70	158	430	403	454	421	454	441	411	422	435	418	72	112	436	401	417	442	448	449	445	433	431	434	73	146	1667	1634	5043	2715	1683	1722	2436	3745	1776	1805	70	140	1553	1668	4063	2440	1666	1576	2326	3765	1594	1821	68	153	324	285	1342	661	313	297	481	804	317	297	84	141	278	289	1990	695	322	302	505	803	319	300	75	214	237	239	667	470	255	252	321	455	238	260	67	154	230	251	668	479	256	246	318	465	248	250
54146s	74	156	423	422	483	437	444	430	422	437	435	435	74	126	430	409	432	415	459	424	433	424	429	436	70	131	1676	1670	5059	2665	1710	1698	2417	3742	1754	1823	72	151	1601	1671	4163	2424	1676	1569	2284	3784	1639	1810	67	143	302	288	1303	650	303	298	467	742	306	288	83	149	306	287	1988	664	309	315	495	764	293	320	63	217	249	235	657	495	265	243	321	453	258	245	66	137	234	233	670	497	258	238	307	458	244	235
55274s	69	139	439	416	461	432	460	440	443	437	448	441	77	121	431	412	447	450	455	448	433	423	425	454	70	134	1689	1745	5230	2724	1706	1765	2434	3838	1783	1827	72	145	1634	1726	4381	2421	1707	1588	2309	3846	1628	1826	71	142	313	285	1335	670	316	306	482	763	299	310	80	148	288	293	2018	683	331	301	481	791	305	304	70	220	226	236	644	502	251	255	325	461	257	254	67	160	244	237	686	482	250	261	315	453	247	241
56402s	72	158	426	415	455	452	444	458	429	448	431	442	83	113	440	397	434	441	448	440	435	431	450	445	65	150	1717	1730	5321	2670	1731	1719	2480	3873	1786	1816	72	150	1660	1766	4458	2414	1727	1621	2297	3876	1642	1840	73	152	289	286	1306	667	307	290	458	792	316	295	81	149	299	287	1966	700	319	307	481	776	319	291	70	231	224	241	649	478	259	272	323	473	263	247	65	143	241	231	641	479	262	263	313	469	252	237
57530s	70	149	432	416	445	439	448	448	432	443	446	428	77	123	430	420	428	443	456	455	441	436	444	441	64	132	1716	1742	5365	2603	1747	1734	2450	3767	1743	1825	70	146	1665	1729	4447	2367	1754	1601	2233	3790	1648	1819	67	157	301	293	1301	651	302	303	451	771	310	302	85	148	296	295	1968	666	331	314	486	783	296	310	68	241	239	250	642	463	259	252	323	450	234	253	64	153	227	234	656	477	260	250	307	460	247	254
58658s	70	148	422	415	460	442	446	439	426	431	433	437	67	119	431	426	438	450	455	452	453	436	457	453	74	148	1760	1724	5435	2641	1703	1762	2417	3762	1772	1822	77	148	1689	1799	4574	2340	1739	1579	2241	3785	1634	1814	62	167	309	286	1298	643	310	316	469	768	297	309	77	140	294	290	1951	670	331	309	472	765	318	308	68	231	263	229	654	465	268	257	314	453	252	238	64	145	234	239	637	472	241	257	314	463	242	245
59786s	75	148	426	421	457	426	457	419	423	435	434	458	80	115	426	411	457	453	460	450	459	446	462	432	68	144	1760	1759	5489	2597	1754	1775	2421	3703	1770	1832	70	142	1686	1782	4721	2355	1748	1684	2266	3871	1632	1836	71	152	305	278	1314	657	311	307	487	776	316	306	84	137	294	280	1985	697	327	310	479	808	308	299	68	244	245	238	631	504	261	256	310	443	260	252	64	153	260	235	650	483	257	246	325	477	264	261
60914s	72	152	433	420	475	456	458	433	437	450	443	443	80	116	437	427	443	457	459	452	443	442	451	450	73	131	1754	1762	5612	2543	1745	1768	2463	3752	1775	1838	66	150	1721	1811	4805	2341	1743	1664	2280	3843	1644	1824	59	159	325	292	1321	667	304	313	469	787	312	303	86	142	295	285	1902	669	337	315	467	779	319	321	70	248	245	239	647	484	266	255	313	475	256	247	61	136	256	232	622	473	261	255	318	459	252	238
62042s	64	152	433	422	472	444	468	457	421	431	448	453	73	113	423	413	436	449	439	469	445	435	446	447	71	135	1765	1752	5608	2571	1756	1760	2351	3679	1822	1805	73	146	1711	1837	4767	2292	1737	1654	2250	3780	1618	1804	64	167	308	302	1290	648	306	315	454	786	300	320	81	144	300	284	1944	658	309	326	470	791	306	308	71	251	244	249	625	475	270	250	309	461	249	239	65	151	254	240	649	471	261	259	308	464	245	244
63171s	78	148	442	423	482	434	443	442	444	421	433	454	76	122	441	426	434	458	456	446	449	439	446	440	68	142	1786	1773	5612	2539	1752	1761	2415	3678	1802	1852	71	152	1712	1800	4876	2304	1765	1629	2224	3768	1640	1859	68	165	293	297	1283	636	312	312	472	780	313	323	81	148	309	300	1949	673	334	305	474	771	313	305	69	272	245	262	649	474	266	260	318	450	240	257	68	149	248	242	664	480	252	261	304	472	249	240
64299s	71	142	450	431	465	444	451	468	423	440	447	459	70	116	445	437	446	448	453	459	459	440	442	460	68	141	1736	1791	5664	2480	1720	1791	2341	3632	1749	1865	76	147	1700	1800	4971	2242	1775	1651	2261	3734	1607	1849	66	153	305	284	1314	656	306	295	452	790	302	303	82	140	295	290	1956	662	316	321	462	771	340	307	66	262	248	247	623	482	271	255	314	456	264	261	64	149	253	235	645	473	258	257	291	460	246	237
65427s	70	145	440	438	488	450	479	451	435	422	444	466	73	124	445	436	449	473	456	465	444	434	440	446	66	131	1784	1797	5652	2507	1734	1750	2361	3569	1790	1847	76	138	1717	1789	4929	2256	1766	1642	2190	3690	1639	1821	67	165	306	297	1287	652	309	306	463	781	306	301	86	145	300	306	1965	669	329	287	443	760	321	309	70	279	262	254	633	494	256	266	306	455	250	252	61	155	253	250	651	498	263	269	318	463	254	251
66555s	76	151	447	431	482	442	461	449	437	442	459	467	65	120	449	430	451	465	475	472	457	437	464	474	75	140	1778	1776	5690	2523	1796	1762	2405	3576	1769	1852	71	160	1740	1827	4985	2253	1748	1642	2235	3735	1655	1854	68	149	320	279	1313	636	320	304	454	787	313	308	90	144	290	301	1967	647	322	315	469	793	323	301	63	288	259	265	621	490	262	259	302	466	248	251	66	161	254	241	646	485	256	262	297	461	258	247
67683s	75	157	463	444	487	433	458	470	445	441	447	460	78	119	452	429	453	458	477	468	447	443	481	445	71	147	1803	1768	5626	2508	1766	1755	2384	3552	1792	1857	67	157	1732	1851	4938	2256	1815	1623	2222	3677	1624	1870	68	158	307	296	1289	655	313	322	457	791	328	311	82	150	294	305	1915	655	334	300	472	789	322	320	69	305	270	255	639	491	270	261	318	463	257	255	74	148	251	248	651	486	277	258	311	469	258	256
68811s	79	160	468	452	479	464	484	460	448	460	458	466	78	124	444	436	471	463	461	466	464	445	457	467	63	138	1767	1801	5541	2455	1808	1761	2361	3602	1807	1872	75	145	1716	1812	4975	2270	1792	1645	2204	3662	1659	1852	70	155	317	305	1277	651	304	311	457	790	312	306	85	149	294	304	1968	685	329	322	443	787	334	312	73	326	268	258	633	505	267	274	318	464	251	247	71	149	256	254	657	493	273	249	314	468	273	256
69939s	67	157	457	438	482	449	476	483	446	465	450	431	66	128	465	428	439	469	472	467	459	461	458	470	74	144	1795	1804	5511	2501	1729	1766	2343	3570	1812	1865	74	136	1734	1835	4952	2243	1779	1645	2223	3634	1655	1878	63	161	297	293	1297	650	321	309	444	760	314	310	84	138	304	307	1976	656	330	325	462	789	298	292	63	315	255	263	633	487	266	270	310	464	243	254	65	150	247	262	642	488	253	253	307	472	253	244
71067s	84	151	451	439	498	453	456	457	446	449	453	447	74	119	451	439	463	461	465	461	453	442	449	466	72	138	1765	1771	5403	2432	1770	1761	2326	3445	1790	1846	63	147	1687	1814	4866	2205	1763	1653	2185	3547	1637	1834	70	152	306	284	1303	632	306	330	451	778	319	306	80	154	291	290	1942	661	327	318	451	768	308	325	67	335	250	251	638	500	277	264	308	465	256	259	68	151	251	253	664	498	271	252	308	458	252	245
72195s	74	163	452	441	514	483	485	454	461	459	456	465	83	120	438	435	465	482	472	460	460	464	464	467	72	141	1819	1810	5504	2444	1746	1767	2356	3495	1793	1828	66	152	1761	1872	4922	2219	1775	1624	2183	3584	1620	1844	68	161	308	296	1281	657	316	313	455	775	317	300	84	148	305	287	1941	651	323	320	457	780	308	297	67	336	258	260	645	502	263	264	308	462	263	256	71	153	259	247	659	506	269	267	321	467	253	244
73323s	74	152	462	445	497	468	473	461	434	461	463	464	78	117	448	462	451	482	473	493	482	425	466	475	74	135	1779	1824	5389	2414	1710	1749	2364	3464	1826	1852	79	146	1743	1820	4777	2180	1756	1646	2187	3506	1612	1826	66	146	311	298	1283	643	303	325	449	768	329	301	79	147	300	298	1930	652	322	318	445	787	308	302	65	342	267	259	629	475	271	257	305	470	251	245	65	149	259	250	613	497	278	265	305	474	261	246
74451s	78	141	469	451	488	451	476	454	452	443	452	467	80	130	444	440	460	476	456	490	479	438	478	451	68	143	1809	1800	5334	2419	1785	1756	2354	3460	1827	1892	77	152	1730	1839	4844	2205	1753	1651	2196	3558	1641	1843	67	141	308	285	1279	633	308	313	456	785	321	307	84	151	313	297	1962	627	331	313	454	783	327	317	72	367	268	267	641	503	276	269	311	482	247	260	63	145	247	260	622	504	267	244	314	472	264	246
75579s	71	153	476	447	500	463	461	472	456	457	470	471	79	122	480	442	459	469	483	488	471	456	469	481	73	130	1759	1779	5289	2431	1777	1757	2316	3448	1789	1860	67	166	1701	1812	4706	2218	1758	1648	2192	3505	1642	1869	68	155	313	290	1279	651	318	319	444	776	308	326	84	146	299	278	1908	641	331	313	440	792	328	316	71	373	254	261	649	500	263	260	300	475	248	249	59	138	253	254	618	518	264	258	309	464	259	244
76707s	68	142	475	461	491	466	472	457	452	454	451	457	70	127	458	461	462	471	479	478	496	452	444	473	67	134	1783	1805	5304	2407	1782	1788	2336	3432	1828	1889	69	148	1715	1875	4802	2165	1779	1668	2184	3533	1610	1849	69	154	301	306	1282	646	335	312	452	796	311	314	88	148	295	306	1963	653	325	311	454	780	323	313	72	394	266	275	607	498	270	264	314	470	249	259	70	152	261	250	594	526	266	268	302	478	252	250
77835s	72	157	481	457	507	458	485	457	443	459	483	460	70	114	450	456	458	471	479	482	462	437	481	462	69	146	1779	1785	5302	2440	1746	1782	2347	3430	1804	1925	74	152	1709	1860	4706	2165	1755	1624	2184	3509	1603	1860	64	153	314	297	1321	656	327	314	444	782	328	313	78	148	301	304	1920	645	333	328	458	777	312	314	67	419	251	263	623	517	252	262	305	466	275	255	69	144	259	264	618	523	281	277	299	471	268	253
78963s	69	156	480	465	507	464	480	481	451	450	470	470	77	125	447	455	452	476	483	470	463	453	468	467	69	137	1812	1792	5244	2358	1754	1784	2333	3406	1778	1875	79	144	1715	1837	4645	2153	1764	1645	2164	3486	1647	1833	67	161	312	292	1236	626	319	313	441	789	308	316	78	147	300	288	1870	635	332	316	441	781	313	305	70	411	269	263	599	511	279	282	319	437	261	261	69	153	240	262	602	524	273	262	297	473	272	246
80091s	77	152	480	462	499	462	475	465	459	457	456	468	70	116	461	449	463	483	478	469	460	466	483	477	72	138	1765	1787	5091	2401	1757	1773	2320	3341	1791	1861	65	147	1667	1833	4649	2182	1778	1666	2178	3428	1647	1829	62	157	311	295	1237	634	324	329	446	793	299	312	84	146	295	307	1929	636	353	315	427	793	325	315	71	445	263	258	606	509	267	264	314	473	251	256	69	157	264	251	615	549	271	280	312	474	259	258
81219s	74	164	502	454	514	464	481	482	451	466	482	481	67	117	455	440	459	482	477	484	506	462	461	482	65	133	1770	1766	5092	2400	1771	1788	2291	3392	1813	1866	71	156	1660	1847	4675	2134	1729	1656	2144	3432	1613	1839	67	154	310	306	1256	645	316	310	441	804	310	312	82	139	302	311	1869	647	336	330	422	787	311	310	66	462	260	264	610	504	267	270	315	472	260	261	64	160	248	259	595	553	280	262	305	478	275	261
82347s	73	152	478	463	510	455	499	464	482	465	484	476	78	118	458	462	465	472	482	494	481	451	479	468	76	136	1808	1790	5050	2383	1773	1783	2288	3338	1828	1869	69	144	1728	1826	4533	2122	1750	1662	2181	3356	1639	1809	59	153	305	301	1253	618	310	310	441	766	336	309	81	142	324	297	1850	662	330	320	454	771	307	304	70	471	253	271	581	502	266	267	315	473	262	259	66	142	257	258	569	537	269	273	329	484	274	262
83475s	76	141	480	465	513	463	495	471	451	459	472	470	70	120	462	466	479	463	491	487	491	449	483	492	75	141	1797	1788	4938	2349	1771	1762	2351	3331	1803	1833	68	154	1716	1811	4544	2125	1746	1625	2142	3386	1604	1846	60	148	300	273	1243	633	309	311	431	768	309	308	88	137	308	309	1853	640	328	313	455	773	315	306	63	509	262	258	591	513	269	278	318	481	261	262	64	145	253	275	580	546	290	251	316	471	270	245
84603s	69	147	499	460	518	450	485	473	483	468	480	465	72	126	453	474	476	495	495	488	477	456	467	489	78	147	1797	1822	5018	2379	1812	1806	2253	3348	1816	1876	66	143	1737	1847	4569	2165	1783	1628	2106	3378	1612	1822	60	157	304	299	1265	634	338	316	436	785	309	322	77	140	306	295	1828	647	329	313	439	789	325	327	69	540	284	272	587	509	281	267	317	475	267	276	63	148	258	269	597	516	270	278	320	487	281	243
85731s	73	146	486	496	492	461	500	466	476	468	458	481	72	117	452	490	462	477	476	471	479	443	466	494	60	149	1779	1784	4926	2361	1776	1766	2321	3313	1783	1883	73	144	1696	1834	4491	2149	1752	1616	2164	3389	1631	1831	67	153	315	294	1238	626	320	331	432	785	313	304	77	159	301	295	1778	651	336	316	435	813	320	302	66	536	253	272	582	504	272	279	330	463	280	262	62	144	261	264	551	559	287	270	328	486	276	238
86859s	77	150	495	491	528	458	500	498	478	462	501	476	75	122	460	483	480	504	502	479	497	442	469	492	69	146	1815	1821	4939	2390	1732	1776	2298	3326	1823	1904	67	152	1736	1864	4520	2168	1789	1665	2174	3362	1621	1874	59	155	309	310	1271	639	306	322	448	779	320	324	77	157	307	310	1634	657	336	315	435	786	325	312	69	557	270	256	577	552	282	282	317	466	266	253	65	154	257	248	561	562	292	277	322	487	257	250
87987s	73	152	507	477	499	478	480	481	484	465	502	511	77	119	465	477	474	504	500	498	493	457	481	484	73	130	1808	1812	4919	2362	1812	1802	2324	3364	1827	1913	73	148	1699	1850	4518	2156	1798	1660	2161	3415	1655	1856	71	155	316	298	1255	606	299	327	441	786	323	322	88	148	307	304	1681	649	325	308	436	786	308	321	62	588	278	272	566	532	294	285	317	471	270	261	64	154	263	253	561	534	298	266	322	495	269	254
89115s	83	151	509	470	531	472	495	485	463	472	480	486	78	120	480	502	488	507	489	480	476	459	481	488	65	144	1806	1785	4925	2374	1755	1855	2318	3288	1821	1918	69	141	1733	1917	4515	2110	1785	1635	2193	3384	1667	1880	66	157	316	291	1262	640	317	328	428	792	317	322	81	147	315	311	1715	635	325	324	428	781	325	320	68	600	267	269	582	542	293	272	316	480	286	267	66	151	254	256	564	554	300	277	327	473	290	246
Date of measurement: 2012-12-16/Time of measurement: 19:20:40																																																																																																
March2012_2EmWL_1gain_M2_80cycles.mth																																																																																																
C:\Users\Public\Documents\Tecan\Magellan\mth\Catie\March2012_2EmWL_1gain_M2_80cycles.mth																																																																																																
2012_12_16.wsp																																																																																																
C:\Users\Public\Documents\Tecan\Magellan\wsp\Catie\2012_12_16.wsp																																																																																																
595nm																																																																																																
Unknown user																																																																																																
infinite 200																																																																																																
Instrument serial number: 907001834																																																																																																
Plate																																																																																																
Plate Description: [BD96ft_FluoroBlok] - BD Falcon 96 Flat Transparent/Black																																																																																																
Plate with Cover: Yes																																																																																																
Barcode: No																																																																																																
  Part of Plate																																																																																																
  Range: A1:H12																																																																																																
    Temperature																																																																																																
    Mode: On																																																																																																
    Temperature: 29.5 �C																																																																																																
    Wait for Temperature																																																																																																
    Minimum Temperature: 29.0 �C																																																																																																
    Maximum Temperature: 30.0 �C																																																																																																
    Kinetic Cycle																																																																																																
    Number of Cycles: 80																																																																																																
      Absorbance																																																																																																
      Measurement Wavelength: 595 nm																																																																																																
      Measurement Bandwidth: 9 nm																																																																																																
      Number of Reads: 15																																																																																																
      Settle Time: 0 ms																																																																																																
      Label: OD																																																																																																
      Fluorescence Intensity																																																																																																
      Excitation Wavelength: 485 nm																																																																																																
      Excitation Bandwidth: 9 nm																																																																																																
      Emission Wavelength: 525 nm																																																																																																
      Emission Bandwidth: 20 nm																																																																																																
      ReadingMode: Top																																																																																																
      Lag Time: 0 _s																																																																																																
      Integration Time: 20 _s																																																																																																
      Number of Reads: 10																																																																																																
      Settle Time: 0 ms																																																																																																
      Gain: Manual																																																																																																
      Gain Value: 105																																																																																																
      Label: 485-525mGain																																																																																																
      Fluorescence Intensity																																																																																																
      Excitation Wavelength: 485 nm																																																																																																
      Excitation Bandwidth: 9 nm																																																																																																
      Emission Wavelength: 585 nm																																																																																																
      Emission Bandwidth: 20 nm																																																																																																
      ReadingMode: Top																																																																																																
      Lag Time: 0 _s																																																																																																
      Integration Time: 20 _s																																																																																																
      Number of Reads: 10																																																																																																
      Settle Time: 0 ms																																																																																																
      Gain: Manual																																																																																																
      Gain Value: 105																																																																																																
      Label: 485-585mGain																																																																																																
      Shaking																																																																																																
      Duration: 1000 sec																																																																																																
      Mode: Linear																																																																																																
      Amplitude: 6 mm																																																																																																
      Frequency: 57.9 rpm																																																																																																
Total kinetic run time: 1days 45min 16s 																																																																																																
