# Supplementary material for: Unmixing of fluorescence spectra to resolve quantitative time-series measurements of gene expression in plate readers
Source: BMC Biotechnol. 2014 Feb 3;14:11. doi: 10.1186/1472-6750-14-11 (PMC3917901; doi:10.1186/1472-6750-14-11)
Supplement: Additional file 1 — Python software that implements our correction methodology and the data from Figures 1 and 2. [file 1472-6750-14-11-S1.zip › GALdata.xls]

## Sheet: Magellan Sheet 1
OD
485-525mGain
485-585mGain
0s	0.1586	0.1616	0.3399	0.3501	0.3711	0.3789	0.3779	0.3775	0.3568	0.3398	0.3353	0.3305	0.1673	0.1619	0.3363	0.3229	0.3478	0.3579	0.3643	0.373	0.338	0.3266	0.3277	0.3208	0.1559	0.161	0.3384	0.3186	0.3473	0.3462	0.3576	0.3524	0.3385	0.3231	0.323	0.3167	0.1543	0.1623	0.3234	0.3109	0.3485	0.356	0.358	0.3466	0.3399	0.3216	0.3238	0.3296	0.1499
1128s	0.065	0.0691	0.2543	0.2562	0.2957	0.3097	0.3101	0.311	0.3153	0.2938	0.2935	0.2949	0.0658	0.0679	0.253	0.252	0.2914	0.3078	0.3076	0.306	0.3154	0.2892	0.2968	0.2936	0.0634	0.0679	0.259	0.2564	0.2978	0.3038	0.3111	0.3086	0.3092	0.286	0.2878	0.2846	0.0642	0.0673	0.2557	0.2549	0.2964	0.3067	0.3119	0.3071	0.3124	0.2842	0.2877	0.2851	0.0634
2256s	0.065	0.0687	0.2561	0.2618	0.2993	0.3193	0.3119	0.3152	0.3278	0.3075	0.3078	0.3073	0.0658	0.0684	0.2572	0.2581	0.2987	0.3196	0.3145	0.3132	0.322	0.2996	0.3102	0.3076	0.0632	0.0682	0.2571	0.2552	0.2932	0.3051	0.3104	0.3088	0.3092	0.2892	0.2929	0.2916	0.0639	0.067	0.2556	0.2543	0.2925	0.3062	0.3121	0.3088	0.3122	0.2884	0.2934	0.2917	0.0631
3384s	0.0647	0.0688	0.2699	0.2758	0.3154	0.3487	0.3306	0.3348	0.3504	0.3232	0.3291	0.3324	0.0656	0.0682	0.2701	0.2707	0.314	0.3458	0.331	0.3266	0.3448	0.3123	0.33	0.3257	0.0632	0.0678	0.2554	0.2532	0.291	0.3044	0.3087	0.3076	0.3131	0.2886	0.2947	0.2932	0.0637	0.0669	0.2551	0.255	0.2915	0.3061	0.3101	0.3073	0.3164	0.2876	0.2942	0.2914	0.0631
4513s	0.0648	0.0688	0.295	0.3028	0.3458	0.3711	0.3563	0.3599	0.3697	0.3496	0.3541	0.3546	0.0653	0.0685	0.2889	0.2939	0.3406	0.3695	0.3554	0.3508	0.3663	0.3371	0.3559	0.3516	0.0628	0.0681	0.2574	0.2531	0.2901	0.303	0.3093	0.3084	0.3191	0.2887	0.2994	0.2957	0.0636	0.0675	0.256	0.2556	0.2916	0.3062	0.3103	0.3058	0.3206	0.2873	0.2975	0.2954	0.0631
5641s	0.0647	0.069	0.3171	0.3246	0.3722	0.3889	0.384	0.3804	0.3903	0.3738	0.3714	0.3746	0.0654	0.0686	0.3165	0.3194	0.3642	0.3878	0.384	0.3813	0.3863	0.3592	0.3728	0.3684	0.063	0.0681	0.2628	0.2597	0.2915	0.3074	0.3103	0.309	0.3245	0.2895	0.3031	0.2988	0.0635	0.0675	0.2598	0.2581	0.293	0.3102	0.3139	0.3102	0.3263	0.2886	0.3016	0.2985	0.063
6769s	0.0647	0.0694	0.3419	0.3471	0.3937	0.4134	0.4053	0.4031	0.4063	0.3928	0.3951	0.3957	0.0656	0.0687	0.3391	0.3405	0.3838	0.4125	0.4047	0.4001	0.4047	0.3782	0.3964	0.3924	0.0628	0.0682	0.2713	0.2698	0.2958	0.3115	0.3151	0.315	0.3332	0.2929	0.3131	0.3042	0.0635	0.0681	0.2686	0.2634	0.2965	0.3155	0.3172	0.3145	0.3344	0.2924	0.3103	0.3056	0.0629
7897s	0.0646	0.0695	0.36	0.3648	0.4182	0.4362	0.4296	0.4271	0.4275	0.4153	0.4182	0.4178	0.0653	0.0688	0.3587	0.3597	0.4066	0.4365	0.4289	0.425	0.4261	0.401	0.4194	0.4153	0.0625	0.0687	0.2802	0.2776	0.2997	0.3195	0.3283	0.3278	0.3439	0.2974	0.3246	0.3159	0.0634	0.0675	0.2779	0.2704	0.3018	0.3252	0.3248	0.322	0.3437	0.2971	0.3215	0.316	0.0627
9025s	0.0647	0.0693	0.3798	0.3835	0.4402	0.4593	0.4528	0.4495	0.4493	0.4374	0.4403	0.4407	0.0654	0.0691	0.3786	0.3787	0.4286	0.4599	0.4525	0.4483	0.4478	0.4224	0.4417	0.437	0.0626	0.0688	0.2942	0.2873	0.3039	0.3377	0.3386	0.3389	0.3557	0.3029	0.3376	0.3293	0.0633	0.0675	0.2879	0.277	0.3066	0.3384	0.3332	0.3306	0.3536	0.3016	0.3339	0.3309	0.0625
10153s	0.0646	0.0695	0.4002	0.403	0.4624	0.4823	0.4752	0.4726	0.4704	0.459	0.4626	0.463	0.0654	0.0689	0.3984	0.3989	0.4514	0.4835	0.4758	0.4721	0.4701	0.4441	0.4644	0.4598	0.0626	0.0687	0.3076	0.3035	0.3092	0.3508	0.3464	0.3473	0.3687	0.3141	0.3518	0.3432	0.0635	0.0683	0.3004	0.2881	0.314	0.3503	0.3443	0.3418	0.3664	0.3111	0.3475	0.3433	0.0627
11281s	0.0648	0.0695	0.4212	0.4235	0.4866	0.5065	0.4991	0.4965	0.4919	0.4819	0.4862	0.487	0.0654	0.0695	0.4193	0.4197	0.4742	0.5078	0.4997	0.4955	0.4915	0.4672	0.4873	0.4829	0.0626	0.0688	0.3162	0.3145	0.3165	0.3628	0.3561	0.3588	0.3826	0.3252	0.3675	0.3577	0.0634	0.0681	0.3091	0.3017	0.3245	0.3631	0.3543	0.3519	0.3792	0.3219	0.3617	0.3576	0.0627
12409s	0.0645	0.0696	0.4416	0.4436	0.5098	0.5294	0.5232	0.5199	0.5119	0.5035	0.5091	0.509	0.0653	0.0692	0.4409	0.4405	0.4981	0.5315	0.5245	0.5198	0.5131	0.4895	0.5098	0.5057	0.0626	0.0684	0.3273	0.3254	0.3307	0.3772	0.3684	0.3692	0.3977	0.3362	0.3829	0.3733	0.0634	0.0683	0.3191	0.314	0.3354	0.3764	0.3652	0.3626	0.3929	0.3333	0.3764	0.3728	0.0625
13537s	0.0647	0.07	0.4628	0.4638	0.5327	0.5522	0.548	0.5439	0.533	0.5262	0.5323	0.5313	0.0653	0.0693	0.4619	0.4622	0.5213	0.5556	0.5492	0.5448	0.5352	0.5125	0.5334	0.5293	0.0626	0.0686	0.3369	0.3368	0.3405	0.3939	0.3802	0.3819	0.413	0.3474	0.3975	0.3869	0.0634	0.0682	0.3288	0.3261	0.3444	0.3918	0.3771	0.3746	0.4079	0.3445	0.3891	0.3866	0.0628
14665s	0.0646	0.07	0.4838	0.4838	0.5557	0.5752	0.5715	0.5676	0.5539	0.5475	0.5543	0.5534	0.0653	0.0692	0.4837	0.4825	0.545	0.5795	0.5731	0.5687	0.5574	0.5346	0.5553	0.5528	0.0626	0.0683	0.3488	0.3491	0.3486	0.4065	0.3939	0.3961	0.4273	0.3588	0.4148	0.403	0.0635	0.0683	0.3396	0.3379	0.3541	0.4038	0.3913	0.3874	0.4227	0.3556	0.4048	0.4018	0.0624
15793s	0.0648	0.0703	0.5051	0.5035	0.5778	0.5974	0.5954	0.591	0.5741	0.5698	0.5765	0.5757	0.0654	0.0691	0.5045	0.5032	0.568	0.6033	0.5965	0.5924	0.5787	0.5573	0.5773	0.5754	0.0626	0.0684	0.3625	0.3642	0.3589	0.4217	0.4059	0.4077	0.4421	0.3718	0.4335	0.4218	0.0633	0.0685	0.3528	0.3508	0.3637	0.4164	0.4022	0.3986	0.436	0.3683	0.4221	0.4204	0.0628
16921s	0.0645	0.0698	0.5241	0.5221	0.5993	0.6189	0.6173	0.6132	0.5938	0.5914	0.598	0.5972	0.0653	0.0693	0.5246	0.5237	0.5891	0.6247	0.6187	0.6146	0.5993	0.5788	0.5986	0.5969	0.0624	0.0685	0.3768	0.379	0.3706	0.439	0.4201	0.4227	0.4592	0.3842	0.454	0.442	0.0633	0.0681	0.366	0.3646	0.3747	0.4325	0.4155	0.4117	0.4513	0.3808	0.4409	0.4398	0.0626
18049s	0.0645	0.0696	0.545	0.5419	0.6222	0.6399	0.64	0.6354	0.6136	0.613	0.6188	0.6188	0.0653	0.0694	0.544	0.5435	0.6106	0.6464	0.6405	0.6369	0.619	0.5998	0.619	0.618	0.0624	0.0684	0.392	0.3947	0.3815	0.4578	0.4356	0.4384	0.4771	0.3985	0.4753	0.4633	0.0633	0.0681	0.3796	0.3786	0.3853	0.4503	0.4312	0.4268	0.4687	0.3942	0.4611	0.4609	0.0623
19177s	0.0648	0.07	0.5652	0.5608	0.6426	0.6601	0.6614	0.6568	0.6321	0.6331	0.6398	0.6384	0.0653	0.0692	0.5649	0.5634	0.6317	0.6673	0.6619	0.6584	0.6393	0.6208	0.6385	0.6394	0.0625	0.0685	0.4083	0.4111	0.3924	0.478	0.4523	0.4554	0.4961	0.415	0.4981	0.4861	0.0633	0.0683	0.3947	0.3953	0.3946	0.4699	0.4482	0.4424	0.4868	0.4099	0.4833	0.4838	0.0625
20305s	0.0647	0.0697	0.5855	0.5808	0.6645	0.6792	0.6822	0.6778	0.6508	0.6529	0.6591	0.6579	0.0652	0.0687	0.5844	0.5827	0.653	0.6878	0.6824	0.6793	0.658	0.6412	0.6578	0.6596	0.0626	0.0681	0.4271	0.4305	0.4051	0.5004	0.4714	0.4751	0.5173	0.4324	0.5235	0.5106	0.0635	0.0688	0.4123	0.4131	0.4065	0.4909	0.4663	0.4598	0.5068	0.4267	0.5064	0.5078	0.0625
21433s	0.0645	0.0694	0.6047	0.5992	0.6839	0.6984	0.7027	0.6986	0.6687	0.6733	0.6789	0.6768	0.0653	0.0694	0.6023	0.6011	0.6716	0.7067	0.7018	0.6995	0.6768	0.66	0.6767	0.6786	0.0625	0.0686	0.448	0.4522	0.4199	0.5247	0.4919	0.4963	0.5399	0.4511	0.5504	0.5375	0.0634	0.0681	0.4309	0.4326	0.42	0.5132	0.4863	0.4793	0.5285	0.4456	0.5317	0.5341	0.0627
22561s	0.0646	0.0695	0.6242	0.6174	0.7035	0.7168	0.7218	0.7176	0.6864	0.6914	0.6972	0.6949	0.0653	0.0694	0.621	0.62	0.6906	0.7251	0.721	0.7189	0.6947	0.679	0.6949	0.6972	0.0625	0.0687	0.4696	0.4731	0.4347	0.5503	0.5136	0.518	0.5637	0.4713	0.5788	0.5657	0.0633	0.0681	0.4505	0.453	0.4338	0.5371	0.5075	0.4993	0.5507	0.4653	0.5583	0.5626	0.0628
23689s	0.0647	0.0699	0.6424	0.6348	0.7212	0.7344	0.7406	0.7352	0.7028	0.7095	0.7142	0.7126	0.0655	0.0694	0.6387	0.6374	0.7081	0.7439	0.7396	0.7368	0.7122	0.6967	0.7124	0.7153	0.0624	0.0684	0.4924	0.4958	0.4497	0.5762	0.5362	0.5415	0.5885	0.4918	0.6084	0.5957	0.0633	0.068	0.4715	0.4752	0.4488	0.5621	0.5305	0.5206	0.5744	0.4859	0.5867	0.5922	0.0626
24817s	0.0649	0.0699	0.6598	0.6515	0.7383	0.7502	0.7574	0.7528	0.7181	0.7263	0.7309	0.7287	0.0654	0.0693	0.6564	0.6547	0.726	0.7607	0.7565	0.7554	0.7289	0.7141	0.7284	0.7325	0.0626	0.0684	0.5158	0.5204	0.4663	0.6059	0.5615	0.5671	0.6152	0.5147	0.6404	0.6281	0.0629	0.0678	0.4939	0.4989	0.4637	0.5886	0.5543	0.5437	0.5989	0.5085	0.6163	0.6237	0.0621
25945s	0.0645	0.0694	0.6768	0.6675	0.7546	0.7657	0.7741	0.7693	0.7333	0.7424	0.7462	0.745	0.0654	0.069	0.6727	0.6709	0.7421	0.7754	0.7724	0.7708	0.7443	0.7302	0.7443	0.7484	0.0624	0.0684	0.5417	0.5463	0.4832	0.6353	0.5863	0.5931	0.6425	0.5391	0.6729	0.661	0.0634	0.0684	0.5183	0.5242	0.4807	0.6167	0.5797	0.5682	0.6253	0.5317	0.6466	0.6557	0.0623
27073s	0.0648	0.0696	0.6929	0.6832	0.7709	0.7807	0.7897	0.7848	0.7472	0.758	0.7621	0.7597	0.0653	0.0691	0.6886	0.6871	0.7574	0.7907	0.7874	0.7866	0.7593	0.7454	0.7589	0.7635	0.0624	0.0686	0.5684	0.5736	0.502	0.6665	0.6136	0.6213	0.6711	0.5638	0.7072	0.696	0.0631	0.0683	0.5429	0.5497	0.4988	0.6456	0.6065	0.5934	0.6517	0.5566	0.6787	0.69	0.0622
28202s	0.0649	0.0695	0.7088	0.6985	0.7853	0.7942	0.8038	0.7996	0.7615	0.7726	0.7769	0.7739	0.0654	0.0696	0.7035	0.702	0.7721	0.8054	0.8021	0.8006	0.7734	0.7602	0.7728	0.7784	0.0624	0.0686	0.5969	0.6024	0.5222	0.6988	0.6429	0.6503	0.7003	0.5907	0.7425	0.7317	0.0632	0.0676	0.5696	0.5783	0.5171	0.6758	0.6345	0.6196	0.6802	0.5832	0.712	0.7245	0.0621
29330s	0.0649	0.0698	0.7235	0.713	0.8001	0.8076	0.8183	0.8141	0.7754	0.7867	0.7907	0.788	0.0652	0.0689	0.7185	0.7172	0.7854	0.8189	0.8155	0.8148	0.7869	0.7746	0.7861	0.7921	0.0623	0.0683	0.6265	0.6324	0.5425	0.733	0.672	0.6811	0.7308	0.6184	0.7779	0.7686	0.0632	0.0681	0.5971	0.6068	0.5363	0.7074	0.6631	0.6477	0.708	0.6109	0.7464	0.7612	0.0624
30458s	0.0651	0.0697	0.7382	0.7272	0.8131	0.8189	0.83	0.8264	0.7866	0.7997	0.8027	0.801	0.0652	0.069	0.7325	0.7315	0.7985	0.832	0.829	0.8281	0.8002	0.788	0.7992	0.8059	0.0624	0.0681	0.6573	0.6633	0.5643	0.768	0.7028	0.7128	0.7625	0.6481	0.8154	0.8072	0.0633	0.0689	0.6257	0.6376	0.558	0.739	0.6924	0.6761	0.7367	0.6394	0.7799	0.7979	0.0624
31586s	0.0649	0.0697	0.7523	0.7412	0.826	0.8315	0.8428	0.8388	0.7985	0.8121	0.8158	0.8132	0.0652	0.0688	0.7456	0.7451	0.811	0.8434	0.8404	0.8392	0.8117	0.7995	0.8117	0.8177	0.0625	0.0684	0.6881	0.6949	0.5873	0.8027	0.7339	0.7441	0.7923	0.6782	0.8531	0.8458	0.0631	0.0687	0.6545	0.6689	0.579	0.7715	0.7236	0.7052	0.7653	0.6692	0.8151	0.836	0.0622
32714s	0.065	0.07	0.7651	0.7531	0.837	0.8424	0.8544	0.8502	0.8097	0.8236	0.8269	0.8242	0.0652	0.0692	0.7581	0.7574	0.8227	0.855	0.8519	0.8508	0.8239	0.8117	0.8222	0.8289	0.0623	0.0683	0.7197	0.7263	0.6112	0.8386	0.765	0.7765	0.8225	0.7079	0.8918	0.8864	0.0631	0.0682	0.6839	0.6995	0.6009	0.8045	0.7541	0.7343	0.7939	0.6984	0.85	0.8754	0.0621
33842s	0.0649	0.0698	0.7785	0.7659	0.8486	0.8529	0.8652	0.8615	0.8202	0.8349	0.838	0.8348	0.0652	0.069	0.7704	0.7701	0.8332	0.8652	0.8625	0.8618	0.8348	0.8228	0.8331	0.8401	0.0624	0.0681	0.7519	0.759	0.6354	0.876	0.7965	0.8082	0.8531	0.7396	0.9322	0.9293	0.0633	0.0685	0.7137	0.7319	0.6241	0.8385	0.785	0.7631	0.8227	0.7296	0.8869	0.916	0.0622
34970s	0.0651	0.0698	0.7908	0.7776	0.8586	0.8628	0.8751	0.8717	0.8303	0.8464	0.849	0.8458	0.0651	0.0689	0.7824	0.7818	0.8435	0.8762	0.8732	0.8721	0.8455	0.8339	0.8436	0.8506	0.0625	0.068	0.7865	0.7925	0.6616	0.9145	0.8293	0.8413	0.8832	0.7709	0.9718	0.9707	0.0633	0.0687	0.7441	0.7654	0.6484	0.8729	0.8158	0.7933	0.8516	0.7599	0.924	0.9576	0.0624
36098s	0.0647	0.0698	0.8023	0.7882	0.8684	0.8716	0.8842	0.8808	0.8397	0.8562	0.8584	0.8551	0.0652	0.0688	0.7939	0.7934	0.8529	0.8847	0.8822	0.8818	0.855	0.8435	0.8527	0.8603	0.0623	0.0681	0.8194	0.826	0.6878	0.9534	0.8606	0.8738	0.9137	0.8016	1.0069	1.0067	0.0632	0.0686	0.7746	0.7981	0.6726	0.907	0.8478	0.8232	0.8794	0.7913	0.9607	0.995	0.0622
37226s	0.0648	0.0698	0.8131	0.799	0.8775	0.8811	0.8932	0.8903	0.8497	0.8662	0.8677	0.8648	0.0652	0.0692	0.804	0.8032	0.8612	0.8935	0.8907	0.8902	0.864	0.8525	0.8619	0.8697	0.0622	0.0683	0.8531	0.8584	0.7139	0.9899	0.8924	0.9065	0.9433	0.8327	1.0363	1.0368	0.0629	0.0677	0.8045	0.8318	0.6968	0.9417	0.8779	0.8519	0.9059	0.8216	0.9936	1.0255	0.0621
38354s	0.0645	0.0694	0.8238	0.8085	0.8859	0.8891	0.9016	0.8986	0.8578	0.8752	0.8765	0.8727	0.0652	0.0689	0.8136	0.8131	0.8695	0.901	0.8982	0.8985	0.8723	0.8608	0.8699	0.8778	0.0624	0.0683	0.8847	0.89	0.7403	1.0205	0.9239	0.9391	0.9726	0.8638	1.0591	1.0605	0.0629	0.0684	0.835	0.8637	0.7213	0.974	0.9083	0.8813	0.9332	0.8517	1.0204	1.0505	0.0621
39482s	0.0648	0.0698	0.8345	0.8186	0.8936	0.8969	0.9093	0.9062	0.8657	0.884	0.885	0.8813	0.0652	0.069	0.8225	0.8232	0.8779	0.9099	0.9063	0.9067	0.8816	0.8697	0.879	0.8866	0.0624	0.0682	0.9128	0.9168	0.7671	1.0464	0.9548	0.9694	1.0003	0.8957	1.0781	1.0804	0.0631	0.0679	0.8647	0.8952	0.7462	1.0033	0.9397	0.9102	0.9608	0.8834	1.0442	1.0718	0.0624
40610s	0.0648	0.0692	0.8444	0.8273	0.9013	0.9047	0.9162	0.9144	0.8736	0.8915	0.8936	0.8898	0.0652	0.0689	0.8309	0.8319	0.8848	0.9165	0.9134	0.9138	0.8885	0.8772	0.886	0.8942	0.0624	0.0685	0.938	0.9407	0.7947	1.0664	0.9843	0.9988	1.0248	0.9263	1.0945	1.0974	0.0631	0.0683	0.8921	0.9225	0.7707	1.0277	0.9689	0.9395	0.9871	0.9139	1.0639	1.0888	0.0622
41738s	0.065	0.0698	0.8541	0.837	0.9081	0.9114	0.9228	0.921	0.8808	0.8986	0.9007	0.8967	0.0653	0.0692	0.8395	0.8402	0.8921	0.9242	0.9211	0.921	0.896	0.8853	0.8936	0.9019	0.0625	0.0685	0.9578	0.9603	0.8221	1.0824	1.0102	1.0244	1.0465	0.9565	1.1082	1.1113	0.0634	0.0684	0.9159	0.9469	0.7959	1.0469	0.9965	0.9669	1.0109	0.943	1.0794	1.1041	0.0625
42866s	0.0648	0.0697	0.862	0.8453	0.9148	0.9181	0.9296	0.9283	0.8879	0.9059	0.9079	0.9047	0.0654	0.0694	0.8477	0.8486	0.8991	0.931	0.9274	0.928	0.9035	0.8921	0.9011	0.9088	0.0625	0.0685	0.9761	0.978	0.8494	1.0955	1.0342	1.0468	1.066	0.9843	1.1206	1.1221	0.0634	0.0687	0.9364	0.9673	0.8207	1.0627	1.021	0.9926	1.0325	0.9712	1.093	1.1157	0.0623
43994s	0.0648	0.0695	0.87	0.8527	0.9209	0.9238	0.9351	0.9338	0.8943	0.9122	0.9142	0.9105	0.0652	0.0693	0.8546	0.8566	0.9044	0.937	0.9328	0.9334	0.9099	0.8976	0.9077	0.9149	0.0622	0.0684	0.9922	0.9937	0.8768	1.1069	1.0536	1.065	1.0829	1.0096	1.1297	1.131	0.063	0.068	0.9536	0.9848	0.8451	1.076	1.041	1.0149	1.0516	0.9971	1.1046	1.1258	0.0623
45122s	0.0648	0.0696	0.877	0.8598	0.9267	0.9297	0.9408	0.9395	0.9006	0.9183	0.921	0.9167	0.0652	0.0692	0.8615	0.8637	0.9101	0.942	0.9373	0.9386	0.9158	0.9037	0.913	0.9211	0.0623	0.0684	1.0052	1.0067	0.9015	1.1145	1.0702	1.0818	1.0976	1.0304	1.1372	1.138	0.0627	0.0675	0.9693	1.0003	0.8686	1.0877	1.0591	1.0346	1.0678	1.0191	1.114	1.1332	0.0621
46250s	0.0647	0.0692	0.8847	0.8671	0.9318	0.9349	0.9461	0.9446	0.9062	0.9245	0.9262	0.9228	0.0651	0.0692	0.8686	0.8704	0.9151	0.9472	0.9429	0.9441	0.9211	0.9093	0.9193	0.9272	0.0623	0.0683	1.0177	1.0195	0.9237	1.1214	1.0864	1.0964	1.1109	1.0493	1.1426	1.1436	0.063	0.0678	0.9829	1.0149	0.8912	1.0979	1.0751	1.0517	1.0835	1.0391	1.1222	1.1404	0.0621
47378s	0.0651	0.0701	0.8913	0.8741	0.9376	0.941	0.9514	0.9501	0.9121	0.9295	0.9325	0.9287	0.0654	0.0691	0.8749	0.8775	0.9206	0.9528	0.9484	0.9496	0.9274	0.9156	0.925	0.9335	0.0624	0.0683	1.0296	1.0314	0.9447	1.128	1.0996	1.1098	1.1245	1.0665	1.1492	1.1499	0.0632	0.068	0.9957	1.0272	0.9123	1.1058	1.09	1.0675	1.097	1.0568	1.1291	1.1464	0.0623
48506s	0.0652	0.0697	0.8973	0.8807	0.942	0.9456	0.9558	0.9549	0.9171	0.9347	0.9382	0.9348	0.0655	0.0696	0.8811	0.8838	0.9251	0.958	0.9538	0.9543	0.9328	0.9211	0.9308	0.9389	0.0629	0.069	1.0404	1.0423	0.9625	1.1335	1.1127	1.1222	1.1355	1.0813	1.1531	1.1546	0.0633	0.0683	1.0068	1.0393	0.9314	1.1125	1.1034	1.0805	1.1099	1.0724	1.1346	1.1507	0.0625
49634s	0.0651	0.0695	0.9033	0.8867	0.9466	0.9504	0.9597	0.959	0.9219	0.9398	0.9433	0.9394	0.0652	0.0691	0.8872	0.8892	0.9297	0.9626	0.9573	0.9591	0.9376	0.926	0.9359	0.9442	0.0625	0.0682	1.0505	1.0513	0.9784	1.1373	1.1237	1.1317	1.144	1.0944	1.1556	1.157	0.0631	0.0682	1.0177	1.0498	0.9479	1.1187	1.1154	1.0927	1.1215	1.0861	1.1383	1.1545	0.0623
50762s	0.065	0.0696	0.9092	0.8925	0.9514	0.9556	0.9637	0.9633	0.9263	0.9444	0.9479	0.9439	0.0652	0.0693	0.8922	0.8947	0.9333	0.9662	0.9614	0.9632	0.942	0.9297	0.9405	0.9487	0.0624	0.0683	1.0597	1.0605	0.9915	1.1402	1.1327	1.1405	1.1511	1.1061	1.1581	1.1591	0.063	0.0683	1.0265	1.0584	0.9622	1.1225	1.1249	1.1041	1.1307	1.0975	1.1408	1.1571	0.0623
51890s	0.0647	0.0695	0.9142	0.8978	0.9549	0.9594	0.9674	0.9674	0.9313	0.9485	0.9526	0.9488	0.0652	0.0696	0.8977	0.9	0.9372	0.9702	0.9648	0.9667	0.9459	0.934	0.9448	0.9534	0.0624	0.0685	1.0678	1.0687	1.0042	1.1427	1.1412	1.1478	1.1573	1.1168	1.1594	1.1614	0.0629	0.0676	1.0344	1.0669	0.975	1.126	1.1338	1.1134	1.1391	1.1083	1.1425	1.1589	0.0622
53018s	0.0649	0.0693	0.9195	0.9034	0.959	0.9634	0.9704	0.9714	0.9352	0.953	0.9567	0.9532	0.0651	0.0695	0.9026	0.9048	0.9409	0.974	0.9682	0.97	0.9503	0.938	0.9489	0.9573	0.0624	0.0685	1.0754	1.0765	1.0155	1.1443	1.148	1.154	1.1619	1.1258	1.1608	1.1626	0.063	0.0679	1.043	1.0745	0.9873	1.1276	1.1417	1.1226	1.1465	1.1184	1.1439	1.1606	0.0622
54147s	0.065	0.0699	0.9253	0.908	0.9622	0.9675	0.9735	0.9752	0.9389	0.9565	0.9607	0.9575	0.0652	0.0687	0.9077	0.91	0.9447	0.9787	0.9722	0.9742	0.9547	0.9419	0.9532	0.9623	0.0624	0.0677	1.0812	1.0817	1.0257	1.1451	1.1527	1.1582	1.1659	1.1331	1.1615	1.1632	0.0631	0.0682	1.0507	1.082	0.9984	1.1288	1.1486	1.1297	1.1528	1.1267	1.1449	1.1621	0.0622
55275s	0.0648	0.0691	0.9292	0.9127	0.9653	0.9711	0.9766	0.9781	0.9428	0.9601	0.9644	0.9612	0.0651	0.0695	0.9113	0.9142	0.947	0.9811	0.9748	0.9768	0.958	0.9455	0.9571	0.966	0.0623	0.0685	1.0865	1.0881	1.0344	1.1459	1.1568	1.1624	1.1685	1.139	1.1625	1.1642	0.0628	0.0679	1.0573	1.0884	1.0084	1.1293	1.1535	1.1355	1.1567	1.1336	1.1449	1.1621	0.0622
56403s	0.0647	0.0693	0.9342	0.918	0.9687	0.9744	0.9797	0.9813	0.9467	0.9639	0.9683	0.9651	0.0652	0.069	0.9155	0.9182	0.9498	0.984	0.9778	0.9797	0.9613	0.9485	0.9607	0.9692	0.0624	0.0682	1.0917	1.0928	1.0432	1.1461	1.1605	1.1653	1.1707	1.1442	1.1629	1.1646	0.0632	0.0685	1.0639	1.0947	1.0181	1.1306	1.1583	1.141	1.1608	1.1401	1.1461	1.163	0.0622
57531s	0.0647	0.0697	0.9384	0.9223	0.9714	0.9777	0.9827	0.9844	0.9498	0.9675	0.9715	0.9689	0.0651	0.069	0.9192	0.9229	0.9532	0.9885	0.9814	0.983	0.9658	0.9527	0.9648	0.9731	0.0622	0.068	1.0954	1.0965	1.0515	1.1463	1.1631	1.1678	1.1721	1.1482	1.1637	1.1652	0.0629	0.0673	1.0694	1.0998	1.0274	1.1312	1.1617	1.1455	1.1641	1.1455	1.1455	1.1633	0.062
58659s	0.0648	0.0695	0.9416	0.9263	0.9744	0.9802	0.9846	0.987	0.9526	0.9702	0.9748	0.9726	0.0651	0.0686	0.9234	0.9264	0.9553	0.9906	0.9833	0.9851	0.9678	0.9545	0.9673	0.9758	0.0624	0.0681	1.0995	1.1008	1.0587	1.1467	1.165	1.1693	1.1733	1.1514	1.1636	1.1655	0.0632	0.0687	1.0747	1.1044	1.0355	1.131	1.1645	1.148	1.1654	1.1491	1.1465	1.1638	0.0622
59787s	0.0651	0.0697	0.945	0.9301	0.9765	0.9829	0.9872	0.9895	0.956	0.9737	0.9787	0.9755	0.0652	0.0695	0.9267	0.9306	0.9577	0.9935	0.9863	0.9879	0.9712	0.9583	0.9713	0.9795	0.0625	0.0683	1.1035	1.1042	1.066	1.148	1.1667	1.1706	1.1743	1.154	1.1645	1.1662	0.063	0.0682	1.0795	1.1085	1.043	1.1311	1.1659	1.1502	1.1664	1.1519	1.1457	1.1643	0.0623
60915s	0.0649	0.0694	0.9496	0.9344	0.9796	0.9861	0.99	0.992	0.9593	0.9767	0.982	0.9793	0.0652	0.0688	0.9303	0.9345	0.9605	0.9967	0.9889	0.9908	0.9744	0.961	0.9745	0.9828	0.0623	0.068	1.1072	1.108	1.0724	1.1482	1.1681	1.1716	1.1755	1.1558	1.165	1.1668	0.063	0.0682	1.0845	1.1121	1.049	1.1319	1.1678	1.152	1.1685	1.1548	1.146	1.1647	0.0621
62043s	0.0649	0.0692	0.9522	0.9378	0.9814	0.9886	0.9918	0.9945	0.9619	0.9794	0.9843	0.982	0.0652	0.0694	0.9336	0.9379	0.9624	0.9988	0.9909	0.9929	0.9766	0.9634	0.978	0.9856	0.0623	0.0683	1.1092	1.1105	1.0785	1.1482	1.1685	1.1724	1.1755	1.1569	1.1649	1.167	0.063	0.0684	1.0885	1.1156	1.0558	1.1313	1.1685	1.1528	1.1685	1.1563	1.1461	1.1656	0.0623
63171s	0.065	0.0699	0.9553	0.9414	0.9834	0.9911	0.9934	0.9963	0.9649	0.9815	0.9871	0.9845	0.0651	0.0692	0.9361	0.9413	0.9641	1.001	0.9926	0.9951	0.979	0.9655	0.9804	0.9883	0.0622	0.0684	1.1117	1.1128	1.0838	1.1482	1.1693	1.1727	1.1761	1.1582	1.1649	1.1673	0.063	0.068	1.0917	1.1181	1.0615	1.1315	1.1695	1.1536	1.1688	1.1572	1.1464	1.1656	0.0622
64299s	0.0649	0.0695	0.9581	0.9449	0.9857	0.9936	0.995	0.9987	0.9678	0.9836	0.9897	0.9874	0.0651	0.0691	0.9401	0.9443	0.9655	1.0038	0.9951	0.9971	0.9817	0.9679	0.9832	0.9907	0.0622	0.0685	1.1136	1.1149	1.0886	1.1488	1.1696	1.1736	1.1769	1.1589	1.166	1.1678	0.0629	0.0681	1.0937	1.1197	1.067	1.1317	1.1701	1.1539	1.1689	1.1582	1.1463	1.1661	0.0621
65427s	0.0649	0.0696	0.961	0.9478	0.9871	0.9953	0.9966	1	0.9694	0.9862	0.992	0.9898	0.0651	0.0693	0.9428	0.9469	0.9674	1.0058	0.9969	0.9987	0.9837	0.9698	0.9861	0.993	0.0624	0.0685	1.1154	1.1162	1.0927	1.1487	1.1696	1.1735	1.1765	1.1594	1.1658	1.1679	0.0632	0.0683	1.0962	1.1217	1.0726	1.1319	1.1704	1.1542	1.1691	1.1585	1.146	1.1661	0.0622
66555s	0.0649	0.0696	0.964	0.9511	0.989	0.9977	0.9986	1.0023	0.9723	0.9886	0.9947	0.9925	0.0653	0.0691	0.9456	0.9502	0.9691	1.0082	0.9989	1.0006	0.9865	0.9725	0.9887	0.9959	0.0623	0.0681	1.1168	1.1179	1.0969	1.1493	1.1702	1.1735	1.1768	1.1601	1.166	1.1683	0.0631	0.0684	1.0976	1.1236	1.0775	1.1322	1.1712	1.1548	1.1695	1.1595	1.146	1.1663	0.0623
67683s	0.065	0.0699	0.9664	0.9541	0.9908	0.9999	1.0005	1.004	0.9746	0.9907	0.9967	0.9948	0.0652	0.0693	0.9483	0.9527	0.9709	1.0097	1.0004	1.0024	0.9883	0.9741	0.9906	0.9976	0.0624	0.0681	1.1179	1.1189	1.1001	1.1491	1.1701	1.1738	1.1766	1.1599	1.1659	1.1683	0.0633	0.068	1.099	1.1247	1.0821	1.1322	1.171	1.1552	1.1698	1.1601	1.1459	1.1662	0.0624
68811s	0.065	0.0698	0.9685	0.9564	0.9923	1.0019	1.0015	1.0057	0.9765	0.9927	0.9989	0.9971	0.0652	0.0691	0.9496	0.9549	0.9721	1.0113	1.0019	1.0038	0.9902	0.9755	0.993	0.9998	0.0623	0.068	1.1182	1.1194	1.1034	1.1495	1.1704	1.1738	1.1766	1.1602	1.1656	1.1683	0.063	0.068	1.0995	1.1252	1.0858	1.1319	1.1711	1.1545	1.1695	1.1601	1.1457	1.1666	0.0621
69939s	0.0651	0.0694	0.9702	0.9585	0.9935	1.0034	1.0028	1.0073	0.9784	0.9945	1.0009	0.9993	0.0655	0.0689	0.9519	0.9569	0.9725	1.0124	1.0027	1.0051	0.992	0.9769	0.995	1.0014	0.0624	0.0683	1.1184	1.1197	1.1053	1.1488	1.1699	1.1738	1.1765	1.16	1.1652	1.1677	0.063	0.0681	1.1	1.1263	1.089	1.1319	1.1713	1.1549	1.1694	1.1605	1.1458	1.1669	0.0621
71067s	0.0652	0.0695	0.9724	0.9612	0.9948	1.0048	1.0041	1.009	0.98	0.9968	1.0029	1.0011	0.0654	0.069	0.9545	0.9597	0.9744	1.0143	1.0048	1.0067	0.994	0.9787	0.9973	1.0033	0.0627	0.068	1.1186	1.1202	1.1076	1.1489	1.1701	1.1737	1.1768	1.1601	1.1654	1.168	0.063	0.0683	1.1008	1.1267	1.0913	1.1315	1.1713	1.1547	1.1693	1.161	1.1454	1.1669	0.0622
72195s	0.0649	0.0695	0.9745	0.963	0.996	1.0063	1.0053	1.0101	0.9817	0.9983	1.0039	1.0027	0.0652	0.0693	0.9559	0.9613	0.9753	1.016	1.0059	1.0078	0.9955	0.9799	0.9989	1.0049	0.0624	0.0683	1.1195	1.1207	1.1091	1.1488	1.1701	1.1739	1.1768	1.1603	1.1654	1.1681	0.063	0.0679	1.1006	1.1264	1.093	1.1309	1.1712	1.1543	1.1692	1.1602	1.1452	1.1663	0.062
73323s	0.065	0.0699	0.976	0.9655	0.9973	1.008	1.0068	1.0114	0.9833	0.9999	1.0061	1.0043	0.065	0.0688	0.9581	0.9631	0.9763	1.0169	1.0066	1.009	0.9971	0.9815	1.0007	1.0061	0.0624	0.0678	1.1195	1.1204	1.1108	1.1483	1.1698	1.1737	1.1765	1.1597	1.165	1.1678	0.0629	0.0682	1.1008	1.1267	1.0945	1.1306	1.1711	1.1543	1.1693	1.1604	1.1449	1.1662	0.0619
74451s	0.065	0.0694	0.9777	0.9673	0.9983	1.0089	1.008	1.0124	0.9852	1.0016	1.0078	1.0065	0.0651	0.0691	0.9602	0.9651	0.9773	1.0188	1.0086	1.0108	0.9991	0.9829	1.0029	1.0091	0.0625	0.0681	1.1195	1.1211	1.1123	1.1485	1.1704	1.1736	1.1765	1.1601	1.1652	1.1677	0.0631	0.0683	1.1014	1.1266	1.0962	1.1307	1.1715	1.1541	1.1694	1.1606	1.1448	1.1666	0.0621
75579s	0.0649	0.0698	0.9792	0.9688	0.9994	1.0106	1.009	1.0133	0.9867	1.0028	1.0092	1.0074	0.0654	0.0695	0.9611	0.9665	0.9777	1.0194	1.0097	1.0116	1.0001	0.9843	1.0044	1.01	0.0625	0.0684	1.1192	1.1205	1.1128	1.1479	1.1696	1.1734	1.1759	1.1596	1.1644	1.1673	0.0629	0.0679	1.1007	1.1266	1.0966	1.13	1.1705	1.1535	1.1687	1.1602	1.1436	1.1663	0.0622
76707s	0.0653	0.0694	0.9807	0.971	1.0005	1.0115	1.0104	1.015	0.9882	1.0045	1.0108	1.0092	0.0653	0.0695	0.9632	0.9686	0.9789	1.0214	1.0107	1.0125	1.0015	0.9855	1.0061	1.0118	0.0626	0.0681	1.119	1.1206	1.113	1.1478	1.1694	1.1729	1.1762	1.1597	1.1641	1.1671	0.063	0.0683	1.1007	1.1275	1.0979	1.1302	1.1706	1.1537	1.1687	1.1601	1.1441	1.167	0.0625
77835s	0.0649	0.0693	0.9822	0.9729	1.0017	1.0131	1.011	1.0162	0.9901	1.0058	1.0124	1.0108	0.0652	0.0694	0.9646	0.9705	0.9799	1.0218	1.0118	1.0142	1.0032	0.9867	1.008	1.0134	0.0623	0.0683	1.1201	1.1212	1.1145	1.1485	1.1701	1.1736	1.1764	1.16	1.1645	1.1676	0.0629	0.0681	1.1005	1.1274	1.0984	1.1305	1.1709	1.1534	1.1689	1.1605	1.1435	1.1662	0.0624
78963s	0.0649	0.0697	0.9835	0.9742	1.0023	1.014	1.0117	1.0165	0.991	1.0068	1.0136	1.0119	0.0652	0.0694	0.9661	0.9719	0.9808	1.0226	1.013	1.015	1.0043	0.9876	1.0095	1.0143	0.0624	0.0684	1.1197	1.121	1.1144	1.1477	1.1697	1.1727	1.1758	1.1597	1.1638	1.1669	0.063	0.0678	1.1005	1.127	1.0987	1.1298	1.1706	1.1529	1.1682	1.1595	1.143	1.1664	0.0621
80091s	0.0651	0.0699	0.9843	0.9761	1.003	1.0157	1.0127	1.018	0.9923	1.0081	1.0152	1.0133	0.0655	0.0694	0.9675	0.9733	0.9816	1.0241	1.0138	1.0162	1.0054	0.9885	1.0106	1.016	0.0627	0.0681	1.1197	1.1211	1.1148	1.1477	1.1697	1.1731	1.1759	1.1601	1.1639	1.1666	0.0632	0.068	1.1002	1.1269	1.0987	1.1293	1.1698	1.1527	1.1678	1.1594	1.1426	1.1655	0.0624
81220s	0.0649	0.0692	0.9854	0.9769	1.003	1.0159	1.0132	1.0184	0.9932	1.0091	1.0162	1.0141	0.0652	0.0692	0.9681	0.9742	0.9815	1.0239	1.0141	1.0165	1.0061	0.9892	1.0111	1.0159	0.0622	0.0684	1.1197	1.1205	1.115	1.1471	1.1688	1.1722	1.1752	1.1594	1.1631	1.1666	0.0629	0.0679	1.1001	1.1267	1.0986	1.1285	1.1694	1.1525	1.1675	1.1591	1.1422	1.1657	0.0621
82348s	0.0652	0.0696	0.9866	0.9786	1.0039	1.0171	1.0138	1.0191	0.9947	1.0104	1.0168	1.0152	0.0654	0.0691	0.9696	0.9758	0.9821	1.0246	1.0152	1.0177	1.0074	0.9904	1.0129	1.0174	0.0622	0.0683	1.1195	1.1205	1.1147	1.1467	1.1682	1.1719	1.1747	1.1588	1.1628	1.1657	0.0631	0.0683	1.0997	1.1265	1.099	1.1284	1.1698	1.1522	1.1679	1.1592	1.142	1.1654	0.0622
83476s	0.065	0.0692	0.9874	0.98	1.0045	1.0176	1.0147	1.0198	0.9953	1.0111	1.0174	1.016	0.0655	0.0693	0.9706	0.9771	0.9829	1.0258	1.0163	1.0183	1.0083	0.9909	1.0143	1.0182	0.0624	0.0685	1.119	1.1202	1.1147	1.1467	1.1683	1.1717	1.1743	1.1584	1.1627	1.1658	0.0632	0.068	1.0992	1.1265	1.0989	1.1281	1.1692	1.1517	1.1669	1.1592	1.1416	1.165	0.0619
84604s	0.0649	0.0695	0.9887	0.9813	1.0056	1.0191	1.0154	1.0211	0.9967	1.0126	1.0191	1.0175	0.0652	0.0693	0.9721	0.9784	0.9832	1.0267	1.0169	1.0195	1.0095	0.992	1.0157	1.0197	0.0624	0.0685	1.1192	1.1207	1.1155	1.1467	1.1681	1.1722	1.1749	1.159	1.1629	1.1661	0.0629	0.0679	1.099	1.1261	1.0989	1.1279	1.1685	1.1517	1.1666	1.1585	1.141	1.1649	0.0622
85732s	0.0651	0.07	0.9901	0.9826	1.0064	1.0197	1.0161	1.022	0.9976	1.0138	1.02	1.0186	0.0654	0.0692	0.9728	0.9797	0.9836	1.0272	1.0174	1.0203	1.0106	0.9931	1.0162	1.0203	0.0625	0.0684	1.1186	1.1198	1.1153	1.1463	1.1678	1.1713	1.1743	1.1584	1.1627	1.1659	0.063	0.0683	1.0992	1.1263	1.0992	1.1277	1.1689	1.1517	1.1669	1.1589	1.1411	1.1648	0.0621
86860s	0.0653	0.0697	0.9911	0.9834	1.0066	1.0202	1.0165	1.0222	0.9979	1.0144	1.0204	1.0189	0.0654	0.0691	0.9742	0.9808	0.9843	1.0288	1.0183	1.0208	1.0119	0.994	1.0176	1.0213	0.0626	0.0683	1.1182	1.1195	1.1153	1.1458	1.1678	1.1707	1.174	1.1578	1.1622	1.1652	0.0631	0.0683	1.0987	1.1253	1.0992	1.1273	1.1687	1.1513	1.1663	1.1581	1.14	1.1643	0.0621
87988s	0.0652	0.0693	0.9914	0.9846	1.0065	1.0209	1.0167	1.023	0.9989	1.0153	1.0212	1.0197	0.0651	0.0693	0.9747	0.9815	0.9847	1.0291	1.0189	1.0216	1.0122	0.9945	1.0182	1.022	0.0621	0.0685	1.1177	1.1187	1.1144	1.145	1.1669	1.1708	1.1735	1.1577	1.1618	1.1646	0.063	0.0679	1.0987	1.1254	1.0994	1.1273	1.1679	1.1511	1.1661	1.1578	1.1398	1.164	0.062
89116s	0.0651	0.0694	0.9925	0.9856	1.0073	1.0217	1.0173	1.0233	1.0003	1.0161	1.0222	1.0209	0.0653	0.0693	0.9757	0.9826	0.9851	1.0296	1.0193	1.0218	1.0133	0.9955	1.019	1.0226	0.0622	0.0685	1.1178	1.119	1.1149	1.1453	1.167	1.1705	1.1731	1.1577	1.1616	1.1646	0.0631	0.0682	1.0981	1.1247	1.0986	1.1268	1.1676	1.1501	1.1654	1.1574	1.1398	1.1636	0.0622
0s	112	244	237	232	242	259	270	264	283	292	279	279	125	221	227	237	248	277	286	273	292	290	305	305	120	230	248	242	252	277	289	286	298	297	299	299	116	253	237	247	241	293	297	314	340	313	313	296	109
1128s	126	293	297	297	302	341	341	335	337	343	330	345	129	248	299	301	281	324	338	357	317	333	336	336	114	277	266	286	281	338	328	339	326	302	309	320	121	313	281	285	287	340	320	339	370	314	313	335	117
2256s	124	306	312	324	331	367	376	365	388	347	369	358	123	254	332	295	318	347	362	359	341	343	335	336	126	272	270	287	384	462	328	341	368	319	334	330	108	300	287	272	383	452	323	350	386	325	336	336	108
3384s	121	303	344	340	367	378	373	393	401	374	387	373	126	245	344	319	321	385	388	376	387	368	381	379	120	265	292	279	533	615	366	343	419	384	336	338	112	296	294	288	547	628	335	359	441	399	329	349	112
4512s	128	299	353	331	346	410	404	407	423	385	405	419	116	250	346	345	343	416	419	394	413	400	407	415	110	276	285	289	716	749	356	363	503	452	340	336	121	315	290	282	695	752	346	349	534	462	319	331	105
5640s	119	288	375	372	408	443	428	440	450	437	424	481	119	265	360	374	373	450	443	426	443	426	448	461	116	266	298	300	934	850	373	378	592	538	361	364	108	304	299	267	878	857	346	364	625	539	350	336	105
6768s	123	307	392	410	430	460	455	482	483	458	479	508	110	247	400	383	408	477	489	457	488	443	492	482	118	275	291	308	1108	1005	398	393	706	676	380	375	102	291	286	278	1085	1035	366	377	726	631	367	358	112
7896s	132	295	425	423	464	515	520	497	507	505	524	525	117	254	430	416	423	503	508	489	519	472	508	491	122	271	307	315	1338	1199	373	401	840	762	387	388	123	302	298	286	1352	1173	374	378	833	716	371	367	111
9024s	123	308	455	427	489	531	524	512	538	517	547	554	120	247	468	457	467	511	539	539	547	498	541	523	116	260	310	303	1587	1435	389	401	974	891	392	381	111	290	310	276	1564	1401	381	388	982	838	377	382	103
10152s	119	288	479	453	518	543	562	550	543	545	550	566	116	246	496	464	499	559	570	557	557	525	588	556	112	252	305	299	1848	1673	421	408	1138	1032	429	403	109	297	288	284	1827	1683	416	402	1102	1005	410	390	110
11281s	115	293	503	498	519	560	584	588	581	574	600	596	118	259	504	484	499	572	588	577	591	532	581	566	126	266	317	332	2174	1979	428	432	1366	1209	436	450	111	301	319	296	2192	1964	422	408	1295	1203	451	443	109
12409s	124	287	516	524	552	592	650	604	607	585	606	640	113	241	520	510	529	611	630	614	592	567	600	592	115	274	321	333	2640	2352	444	445	1528	1421	478	473	111	307	316	316	2629	2338	440	443	1467	1408	452	454	110
13537s	122	290	537	534	577	603	651	634	592	612	611	629	106	245	564	517	569	615	647	651	609	605	630	621	120	267	335	341	3119	2807	476	514	1719	1708	525	507	116	301	332	331	3164	2647	491	487	1651	1703	501	492	107
14665s	123	285	550	534	608	601	657	649	620	633	631	663	121	230	546	558	551	618	661	649	644	628	629	633	104	252	352	356	3613	3098	536	524	1952	2102	522	518	114	305	347	352	3742	2994	530	518	1852	2048	525	516	99
15793s	128	289	571	566	635	629	678	681	635	640	648	666	119	234	592	568	594	641	687	688	650	644	659	635	106	257	385	370	4385	3471	563	575	2138	2509	574	572	116	301	365	372	4455	3281	556	527	2033	2447	552	546	99
16921s	121	275	569	559	625	630	690	692	633	641	657	690	118	229	582	564	575	645	689	694	656	649	656	658	106	270	388	409	5142	3886	598	595	2388	2815	600	585	107	310	381	363	4952	3601	585	582	2237	2784	588	584	108
18049s	126	294	589	581	638	654	714	699	642	662	664	677	117	235	596	602	620	654	689	701	664	673	656	671	119	266	428	417	5702	4248	623	664	2664	3225	626	651	123	289	413	393	5620	3977	631	605	2428	3228	620	616	106
19177s	124	280	602	591	654	671	716	713	666	665	662	687	120	233	601	595	610	671	706	712	663	650	686	650	112	271	444	467	6278	4703	678	692	2868	3728	684	682	102	287	424	426	6007	4274	673	651	2689	3699	644	670	111
20305s	115	283	622	606	652	666	713	718	667	687	690	702	123	229	615	609	635	691	756	735	688	685	680	672	111	269	477	487	6902	5142	717	736	3136	4160	750	717	107	291	474	465	6615	4724	718	696	2925	4063	718	719	114
21433s	125	288	624	588	668	681	722	691	677	696	671	708	109	255	623	616	626	701	759	729	683	673	687	703	111	257	528	531	7714	5724	780	802	3439	4731	791	783	114	300	488	493	7355	5198	789	758	3238	4556	751	763	106
22561s	124	295	635	608	663	690	727	744	699	687	705	725	113	240	636	614	657	687	753	744	690	694	713	692	116	276	554	561	8430	6314	877	851	3775	5260	871	826	114	282	523	518	7896	5675	814	795	3567	5119	810	831	112
23689s	129	284	645	599	669	699	764	722	712	706	705	726	112	238	642	650	663	708	746	742	704	690	719	684	113	289	605	593	9406	6942	881	934	4103	5822	900	929	118	291	578	555	8816	6169	896	881	3791	5705	849	908	111
24817s	121	275	652	634	711	680	755	746	692	707	720	728	120	219	674	617	649	740	781	749	724	682	729	691	106	281	624	657	10326	7712	952	983	4448	6557	1040	1030	115	287	607	620	9572	6670	960	917	4119	6423	911	972	101
25945s	113	293	644	631	698	701	736	756	700	720	726	728	118	238	679	656	673	704	767	751	723	711	700	719	107	272	670	714	11408	8386	1029	1086	4831	7137	1080	1109	110	288	643	663	10408	7203	1029	969	4474	7133	1020	1047	105
27073s	112	288	651	624	723	732	778	731	724	723	731	737	113	237	677	654	679	732	794	751	726	719	727	707	109	273	714	754	12429	9071	1131	1164	5220	7867	1158	1179	123	302	719	733	11337	7728	1099	1048	4773	7721	1111	1145	109
28201s	114	288	666	641	738	712	751	758	713	762	720	718	118	221	673	670	695	708	785	758	746	697	740	713	104	273	799	790	13570	9917	1232	1249	5558	8705	1276	1281	116	291	730	769	12358	8230	1180	1146	5071	8455	1149	1238	114
29329s	113	293	667	642	706	700	787	770	698	710	760	744	118	238	663	658	686	709	805	755	721	716	745	730	109	270	851	872	14841	10638	1327	1345	6080	9482	1351	1371	112	286	802	823	13376	8886	1271	1199	5391	9237	1202	1331	109
30457s	120	305	681	652	722	740	802	787	734	748	742	766	114	222	685	692	705	749	788	783	720	742	724	722	121	261	945	933	16107	11448	1389	1418	6413	10198	1485	1491	114	297	869	888	14349	9362	1354	1302	5666	9946	1310	1424	110
31585s	116	311	664	659	722	719	803	764	730	722	720	737	121	239	660	681	697	750	816	796	731	721	744	729	115	270	984	1007	17305	12344	1479	1539	6906	11061	1612	1627	99	290	936	926	15333	10018	1441	1391	6005	10796	1441	1535	110
32713s	117	287	669	669	726	712	817	766	722	752	763	771	124	220	705	675	705	739	799	809	729	713	741	747	120	266	1077	1098	18693	13176	1604	1645	7245	12042	1737	1771	114	302	989	1014	16359	10509	1555	1453	6408	11756	1485	1696	109
33841s	117	295	672	654	752	743	794	832	751	743	746	787	110	234	687	683	695	760	833	822	757	762	765	761	119	272	1176	1171	19959	14089	1722	1749	7784	12938	1908	1916	109	303	1075	1069	17427	11048	1654	1562	6803	12606	1619	1894	114
34969s	118	291	722	674	759	720	809	800	729	733	748	780	114	233	689	672	702	763	813	813	742	741	746	754	114	270	1284	1226	21361	14826	1821	1866	8138	13892	2078	2208	104	279	1136	1195	18247	11588	1767	1645	7065	13454	1750	2076	115
36098s	114	288	696	644	742	742	816	785	735	739	748	788	118	224	712	683	694	752	829	831	746	741	752	755	111	271	1349	1328	22895	15924	1947	2001	8586	14847	2303	2419	114	297	1222	1255	19522	12345	1893	1752	7417	14448	1914	2275	112
37226s	109	304	690	701	756	736	854	804	727	757	759	783	123	225	703	695	712	749	819	798	762	753	764	750	107	271	1477	1448	24409	16528	2103	2142	9085	15960	2526	2656	108	295	1295	1353	20585	12592	2031	1837	7733	15438	2112	2488	113
38354s	107	296	701	692	753	724	830	815	739	746	793	782	114	232	708	696	710	772	846	833	752	726	748	780	114	269	1592	1634	25974	16908	2265	2284	9585	17055	2749	2906	107	302	1398	1476	21623	13249	2146	1989	8148	16462	2295	2776	111
39482s	123	282	693	691	755	735	831	809	732	757	778	777	116	232	688	668	707	768	845	816	763	746	764	747	102	274	1715	1737	27701	17106	2353	2460	10138	18100	3042	3155	109	290	1526	1591	22705	13606	2244	2074	8421	17455	2545	2989	114
40610s	115	285	682	687	750	756	844	812	752	776	779	789	115	228	727	697	740	763	859	831	775	765	790	754	114	262	1918	1890	29337	17117	2555	2636	10568	19144	3243	3361	106	285	1687	1764	24228	13716	2443	2229	8877	18413	2719	3209	101
41738s	119	287	715	693	750	755	832	798	753	760	788	765	109	225	702	705	716	757	851	841	785	753	778	775	105	272	2015	2012	30986	16933	2694	2857	10807	20373	3412	3508	109	293	1815	1929	25198	13752	2617	2341	9107	19585	2899	3396	104
42866s	103	295	717	693	780	753	847	832	753	776	787	809	118	229	730	709	730	742	846	833	775	744	796	769	112	263	2194	2217	33217	16845	2905	3064	11208	21745	3497	3652	117	290	1948	2035	26544	13821	2765	2503	9587	20889	3057	3545	115
43994s	119	287	730	685	747	770	852	835	748	762	763	788	123	223	726	721	713	788	850	853	780	773	787	764	105	275	2312	2329	34974	16528	3107	3193	11471	22674	3609	3734	118	296	2111	2182	27725	13641	3020	2657	9773	21934	3181	3729	112
45122s	126	286	732	713	763	764	867	834	745	754	817	821	117	224	727	705	750	786	838	832	781	748	776	749	106	280	2441	2474	36955	16301	3238	3365	11799	23875	3661	3783	115	293	2179	2353	28819	13721	3107	2838	10046	23186	3273	3758	103
46250s	119	305	705	684	763	783	877	844	739	786	787	795	115	225	732	696	762	772	865	854	784	753	785	754	117	287	2625	2604	38956	16187	3485	3556	12139	24899	3700	3872	115	291	2353	2480	30191	13699	3319	3028	10435	24254	3324	3830	108
47378s	111	287	734	705	764	772	845	839	740	782	782	803	118	226	741	698	720	772	850	852	760	792	772	789	115	271	2749	2730	40311	15806	3606	3648	12334	25832	3721	3883	110	293	2489	2618	31419	13572	3472	3141	10617	25200	3324	3866	100
48506s	119	296	724	700	770	771	863	855	762	788	804	814	117	224	735	729	749	794	875	874	800	777	778	770	113	279	2838	2869	41664	15772	3703	3822	12333	26765	3718	3869	114	290	2602	2792	32463	13456	3617	3321	10863	26166	3350	3839	110
49634s	120	280	730	710	788	795	862	847	766	782	792	812	121	218	749	715	722	807	856	868	817	747	785	777	102	287	2961	3000	42606	15448	3823	3888	12225	27377	3776	3890	113	302	2738	2892	33321	13228	3744	3436	11027	26694	3407	3899	106
50762s	111	293	752	691	784	756	888	852	774	788	786	814	127	225	737	726	746	761	849	880	762	789	818	797	108	270	3090	3023	43607	15087	3950	3976	12240	28253	3749	3879	115	293	2820	2978	34442	13007	3844	3528	11133	27736	3376	3859	103
51890s	110	294	732	692	794	794	890	863	762	785	785	812	116	236	743	716	771	823	875	889	792	781	807	795	114	280	3170	3148	44417	14856	4033	4087	12143	28674	3729	3914	123	302	2947	3088	35263	12752	3944	3668	10977	28440	3429	3870	112
53018s	115	293	722	745	799	790	873	842	744	783	800	809	119	224	746	716	736	795	881	873	785	786	786	806	118	268	3163	3200	45473	14554	4025	4067	12008	29024	3796	3897	122	294	2989	3211	36189	12608	4014	3714	10944	28982	3426	3853	113
54146s	115	270	744	736	812	787	880	859	773	778	805	809	117	214	747	722	786	781	870	874	798	782	784	796	113	266	3227	3242	45738	14308	4112	4126	11959	28988	3726	3934	114	291	3071	3316	36440	12337	4032	3742	10777	29095	3382	3853	101
55274s	115	295	750	730	803	790	882	860	758	790	785	814	126	239	759	715	781	805	877	877	786	771	802	777	115	285	3314	3307	46279	13930	4075	4113	11560	28745	3775	3855	111	299	3120	3289	37188	12018	4125	3832	10614	28838	3346	3852	104
56402s	113	290	743	725	803	783	905	865	787	778	810	804	118	230	736	713	762	800	870	878	776	779	821	816	110	270	3297	3370	47150	13638	4102	4104	11481	28875	3675	3858	111	274	3200	3402	38262	11846	4083	3812	10276	29011	3302	3850	105
57530s	112	280	761	744	828	787	882	893	756	825	822	805	107	227	750	730	765	809	891	872	811	783	790	804	108	273	3373	3401	47749	13512	4136	4094	11525	28494	3728	3896	110	298	3185	3380	38873	11662	4126	3815	10417	29030	3367	3867	110
58658s	112	297	764	743	813	802	902	870	781	776	802	829	112	224	768	733	777	802	907	901	791	779	819	824	107	274	3350	3358	47787	13110	4116	4152	11245	28169	3675	3883	111	277	3318	3440	39604	11391	4089	3838	10138	28719	3327	3798	100
59786s	115	290	779	739	814	790	900	875	797	806	836	824	108	223	777	727	765	823	907	869	775	772	822	821	108	274	3415	3436	48976	12999	4091	4072	11145	27839	3765	3906	118	281	3277	3441	40720	11196	4147	3828	10046	28402	3331	3850	106
60914s	110	280	765	739	836	796	898	879	764	770	826	803	129	227	751	738	777	819	905	896	801	788	823	817	114	283	3405	3431	49077	12661	4065	4120	10995	27377	3707	3834	116	289	3317	3497	40806	10941	4117	3821	9957	28019	3386	3847	104
62042s	116	293	776	723	829	801	897	890	789	816	808	816	129	225	762	760	743	835	913	903	807	778	825	801	113	269	3426	3417	49434	12576	4094	4113	10876	27122	3758	3911	113	284	3295	3543	41087	10690	4134	3808	9851	27720	3342	3862	101
63171s	122	299	779	746	836	809	906	861	781	787	806	824	120	229	752	750	759	825	904	882	822	774	835	814	104	279	3441	3391	49467	12254	4075	4140	10782	26851	3685	3810	117	287	3347	3471	42160	10601	4080	3778	9726	27562	3327	3831	104
64299s	110	282	813	750	840	811	911	856	775	810	840	841	110	223	760	724	775	817	909	885	835	805	809	835	102	281	3341	3399	49497	12112	4065	4073	10710	26502	3730	3906	111	294	3326	3503	41735	10352	4094	3749	9685	26975	3305	3798	102
65427s	116	276	797	745	854	810	933	868	770	802	846	845	123	223	765	763	764	816	909	917	838	797	793	842	109	270	3383	3440	49416	11898	4129	4078	10553	26127	3689	3892	117	298	3343	3535	41962	10171	4080	3758	9553	26939	3314	3883	101
66555s	110	293	788	773	837	809	905	904	796	816	808	851	115	229	778	764	757	816	910	880	788	796	831	829	112	271	3402	3446	49324	11845	4055	4061	10504	25954	3758	3892	117	297	3349	3485	41731	10087	4074	3756	9495	26548	3247	3820	108
67683s	114	271	797	739	852	801	908	889	791	821	837	830	111	234	780	769	791	815	913	906	830	783	834	843	101	280	3480	3453	48529	11579	4035	4031	10387	25424	3718	3871	115	303	3335	3488	41275	9958	4080	3755	9455	26009	3256	3807	96
68811s	113	278	808	749	847	832	924	887	811	838	848	841	117	207	748	765	773	836	903	923	840	818	846	845	113	276	3425	3420	48002	11347	4065	4075	10324	25308	3650	3858	116	279	3351	3558	41425	9766	4085	3717	9243	25787	3286	3839	106
69939s	116	285	807	770	872	802	931	891	778	799	846	852	117	224	774	779	777	812	916	917	826	794	831	840	113	280	3427	3485	47342	11156	4030	4013	10224	24990	3727	3848	106	286	3309	3530	40882	9617	4074	3734	9154	25549	3312	3831	100
71067s	110	289	830	786	861	804	947	892	830	823	866	836	118	230	787	772	792	827	917	931	853	794	822	864	104	258	3414	3421	46881	11044	4023	4006	10087	24519	3714	3841	110	290	3367	3552	40363	9431	4080	3717	9116	25122	3347	3828	115
72195s	113	285	809	780	837	807	970	902	812	831	844	866	109	222	785	798	784	835	918	894	862	785	853	854	105	266	3397	3439	46311	10970	3967	4037	10018	24168	3743	3871	117	301	3300	3508	40010	9451	4004	3715	8997	24639	3311	3808	110
73323s	110	264	844	788	865	810	954	914	816	850	850	861	116	234	811	777	792	861	944	928	844	826	845	853	105	275	3451	3419	45751	10822	4068	4026	9917	24342	3693	3880	119	281	3300	3506	40000	9373	4008	3683	9017	24724	3325	3874	115
74451s	114	287	817	809	861	814	953	906	811	829	858	840	116	223	791	790	809	812	931	938	854	806	853	835	110	265	3436	3422	45402	10714	4022	4057	9842	24126	3696	3897	111	282	3286	3549	39512	9189	4003	3717	8889	24622	3287	3817	112
75579s	118	295	835	796	862	814	944	906	802	842	867	861	107	224	778	808	811	842	977	951	850	812	847	859	99	271	3463	3458	44440	10614	3970	4020	9812	23793	3753	3896	105	295	3307	3555	39034	9091	3983	3719	8849	24209	3323	3825	113
76707s	111	285	835	803	843	833	967	926	807	834	876	836	113	236	787	791	800	851	915	928	872	804	817	866	104	268	3422	3468	44373	10547	4063	4007	9772	23692	3774	3838	110	289	3278	3539	38864	9011	4020	3687	8790	24153	3285	3833	115
77835s	115	298	861	811	876	848	936	921	808	834	864	861	109	240	773	798	823	877	944	935	842	792	868	873	107	264	3422	3473	44025	10353	4021	4032	9696	23275	3743	3903	111	286	3258	3512	38371	8926	3949	3638	8680	24001	3357	3875	106
78963s	105	286	877	801	892	809	913	931	836	848	884	854	111	212	763	800	812	871	946	942	869	804	869	851	110	279	3470	3452	43547	10262	4020	4037	9604	22909	3736	3773	114	298	3300	3549	38177	8832	3984	3689	8633	23509	3323	3910	108
80091s	121	282	832	824	881	856	959	940	843	844	882	872	116	216	816	815	818	860	935	951	868	831	847	893	115	273	3499	3458	42683	10103	3950	4017	9534	22778	3768	3848	102	289	3309	3619	37250	8682	3972	3695	8593	23269	3300	3861	114
81219s	112	302	883	823	880	840	952	944	822	839	871	902	118	212	816	811	796	872	962	961	863	809	864	913	108	264	3460	3447	42303	10079	3941	3966	9395	22923	3753	3929	111	288	3270	3562	37497	8683	3980	3682	8568	23299	3298	3893	100
82347s	120	294	838	821	896	865	957	936	822	831	880	872	113	222	811	823	812	875	935	954	880	832	862	893	112	281	3476	3490	41898	10079	4064	3986	9403	22566	3709	3871	110	283	3258	3553	36862	8525	3953	3656	8495	23052	3323	3821	105
83475s	112	289	876	815	901	848	966	929	841	844	906	884	118	226	811	792	819	907	972	936	869	804	876	883	107	274	3485	3493	41301	9957	3989	3981	9277	22311	3681	3812	114	288	3294	3555	36314	8490	4002	3665	8509	22736	3324	3855	104
84603s	107	294	860	833	922	861	956	933	827	851	860	876	111	231	777	817	828	865	969	935	838	831	881	895	103	273	3491	3503	40851	9845	3938	3989	9235	22355	3701	3897	109	290	3286	3514	36142	8374	3996	3654	8445	22665	3280	3819	105
85731s	107	311	876	808	905	837	995	932	859	846	880	866	107	224	810	825	811	865	943	976	868	818	876	929	115	268	3475	3499	40894	9830	3957	4009	9227	22279	3733	3889	113	288	3331	3536	35788	8462	3981	3694	8494	22595	3290	3851	110
86859s	105	279	860	859	927	825	993	955	849	851	889	894	104	228	832	818	827	899	971	954	869	836	880	914	97	258	3463	3479	40023	9699	4002	4007	9291	22057	3741	3894	109	280	3322	3552	35783	8222	4015	3648	8352	22471	3262	3862	100
87987s	114	288	895	848	916	848	953	965	834	875	896	909	115	224	819	827	827	885	958	972	881	819	871	870	112	260	3423	3456	39863	9731	4010	3926	9086	21978	3722	3879	107	280	3287	3560	35270	8287	3962	3666	8278	22487	3325	3845	117
89115s	112	283	889	840	930	857	973	932	850	877	900	899	117	225	822	814	825	902	951	984	856	816	880	890	113	285	3463	3487	39586	9647	4002	3977	9062	21909	3693	3857	111	283	3292	3544	35221	8168	3953	3664	8355	22160	3244	3880	109
0s	66	127	134	135	152	156	149	155	163	171	168	170	57	98	150	156	162	177	170	156	181	166	179	183	64	108	149	166	174	181	169	176	182	172	178	170	71	134	156	182	171	176	180	182	206	166	179	191	61
1128s	84	153	198	189	176	190	195	185	190	182	180	178	72	122	187	182	180	182	192	182	181	175	185	178	70	139	176	170	181	173	176	174	193	182	177	174	76	159	174	169	173	176	177	178	200	187	173	173	71
2256s	77	149	197	186	208	186	197	191	195	188	192	194	79	134	202	196	192	189	179	183	192	185	186	179	68	135	180	170	171	188	182	172	188	187	195	179	70	152	177	165	184	187	190	189	213	193	175	172	67
3384s	69	153	208	187	206	193	201	204	213	225	199	198	69	131	198	185	197	193	197	205	212	204	193	206	74	139	178	191	196	191	184	184	195	185	179	183	77	164	179	183	201	208	190	191	224	190	177	183	66
4512s	76	150	208	195	218	221	205	204	233	229	226	221	81	129	210	198	216	220	202	215	225	206	221	222	70	142	187	180	193	218	188	187	209	192	185	180	65	160	180	170	212	223	179	174	232	184	177	176	77
5640s	79	143	214	210	225	226	218	219	252	234	233	248	77	125	211	205	218	240	222	234	237	227	245	240	69	133	173	183	233	232	180	202	211	189	193	191	72	149	183	181	217	226	175	185	250	199	176	183	68
6768s	81	152	236	225	257	260	228	229	265	264	249	287	68	136	238	219	238	249	257	240	253	249	266	256	67	139	179	184	255	244	188	197	229	219	191	203	65	147	187	177	245	245	176	176	250	217	201	173	74
7896s	85	153	248	248	256	260	264	269	264	262	260	283	68	125	254	259	262	271	264	255	272	276	275	277	72	145	202	200	279	248	176	188	233	223	193	206	77	154	185	177	260	246	182	194	269	213	202	184	74
9024s	78	153	266	251	284	286	275	279	280	289	289	304	73	126	270	272	259	268	283	274	295	270	288	299	67	128	200	187	295	276	190	196	268	242	207	205	72	157	178	177	280	272	193	174	280	227	187	183	62
10152s	76	147	272	273	296	294	281	290	293	290	289	299	73	133	272	275	285	307	286	277	316	280	296	315	76	145	193	192	313	306	181	181	271	264	203	208	68	168	172	184	312	310	194	184	287	225	216	206	68
11281s	76	155	281	281	308	298	296	298	298	308	301	312	76	126	290	278	287	324	313	312	310	301	312	297	77	144	194	202	347	318	189	194	291	257	231	217	67	153	180	179	345	326	197	203	322	255	221	203	74
12409s	81	147	288	282	331	319	314	318	307	305	311	334	74	123	312	285	309	328	311	319	317	303	303	317	72	131	185	184	380	363	192	200	301	288	235	227	71	158	187	176	365	353	194	197	337	288	236	226	74
13537s	84	146	304	288	323	316	319	307	324	322	314	345	76	128	313	307	315	337	333	312	338	315	331	323	73	122	201	200	453	399	213	225	342	296	243	236	77	154	202	184	420	413	210	194	351	308	238	233	69
14665s	80	148	316	296	322	321	343	337	337	333	343	333	71	117	326	319	327	335	329	341	336	329	330	337	69	135	212	234	481	458	232	232	366	356	250	255	68	158	210	188	485	460	228	221	384	336	243	244	68
15793s	71	150	318	304	344	342	332	346	329	333	342	351	70	122	349	321	340	346	364	339	350	341	345	321	77	141	223	234	545	495	239	231	383	401	269	268	75	152	215	218	547	467	239	239	422	399	258	252	68
16921s	76	153	326	315	361	340	348	351	355	343	345	359	71	119	337	331	347	356	362	343	350	322	346	345	71	139	250	237	626	554	250	267	429	435	281	271	74	149	225	217	632	513	244	234	431	433	284	269	72
18049s	79	143	331	309	371	346	356	357	343	370	359	358	69	118	351	336	360	358	363	366	360	346	379	344	71	127	248	248	658	597	260	268	453	487	308	295	76	142	234	236	663	560	253	254	488	469	287	296	66
19177s	70	157	338	333	371	354	367	345	347	355	369	382	76	114	353	344	351	366	367	346	367	358	365	352	68	139	263	259	747	645	275	267	505	531	310	321	70	153	254	242	701	611	260	271	484	519	312	306	64
20305s	78	159	327	340	376	369	385	352	354	356	365	361	79	127	346	352	354	360	366	364	371	360	372	358	64	133	285	272	784	675	287	300	527	569	336	333	78	142	265	263	770	651	287	280	532	580	334	336	68
21433s	80	150	358	342	382	370	383	371	348	377	371	377	79	129	357	344	371	382	373	378	370	377	376	371	65	133	298	305	879	758	311	320	571	649	368	344	77	146	273	283	849	702	298	306	547	604	339	353	68
22561s	71	150	365	348	387	373	358	363	345	360	370	391	78	115	367	354	374	373	367	376	380	365	370	369	67	141	300	326	985	822	327	323	622	702	390	376	73	144	306	293	884	776	341	318	614	698	388	371	64
23689s	80	150	345	332	392	382	377	366	360	388	357	393	74	119	372	364	377	371	384	379	394	372	371	380	68	136	339	334	1069	926	343	353	672	748	403	421	70	143	310	317	1011	827	345	343	661	769	397	412	68
24817s	77	154	369	359	383	377	389	368	382	394	372	392	68	122	381	374	392	387	370	397	390	396	375	383	66	138	357	359	1148	984	380	380	697	843	461	460	75	158	356	353	1050	910	370	356	711	815	410	457	71
25945s	78	154	355	350	399	394	381	373	382	382	379	380	67	113	372	366	384	388	393	387	392	360	385	371	74	150	375	393	1214	1067	404	415	761	907	495	484	74	153	368	358	1135	962	410	401	743	921	447	483	65
27073s	76	147	378	355	420	398	396	390	390	401	389	391	75	123	385	372	382	392	397	412	407	394	386	387	68	138	411	420	1347	1153	442	458	823	1009	532	534	80	155	400	391	1254	1042	438	408	810	965	493	503	65
28201s	78	144	384	353	408	387	405	401	378	396	387	423	76	129	380	368	403	388	401	404	393	385	376	378	70	139	456	452	1452	1238	460	470	877	1070	581	558	72	151	414	425	1366	1111	457	426	838	1071	520	554	65
29329s	72	153	357	356	410	386	394	393	382	386	392	395	72	123	379	388	387	402	401	410	399	390	384	377	79	139	468	462	1580	1386	500	535	936	1168	616	624	73	144	435	435	1470	1179	488	482	899	1166	569	595	66
30457s	74	151	385	362	412	401	386	393	411	401	393	398	89	117	404	373	395	410	399	396	397	392	412	380	71	129	507	494	1738	1470	528	535	1026	1242	666	663	67	153	480	475	1578	1272	512	525	967	1257	596	637	71
31585s	73	154	370	375	392	393	417	393	394	397	398	422	72	119	401	387	397	399	416	404	403	383	391	390	67	131	542	562	1827	1577	607	594	1055	1382	697	712	71	142	513	511	1651	1347	565	552	998	1334	612	690	70
32713s	71	148	381	380	403	379	409	398	402	388	406	386	71	121	404	371	408	394	419	415	401	391	391	417	79	136	572	593	1950	1692	610	644	1129	1478	761	768	76	144	544	537	1807	1425	609	574	1035	1461	669	749	65
33841s	74	147	392	388	413	399	420	400	408	412	400	419	82	125	402	374	392	393	417	405	408	388	398	414	68	124	620	619	2083	1786	652	688	1229	1600	824	830	70	149	564	581	1847	1481	649	631	1143	1554	713	821	64
34969s	79	141	387	369	430	416	410	400	395	406	401	421	76	127	406	390	421	413	422	411	422	380	424	397	68	132	669	659	2277	1940	692	726	1307	1734	934	954	58	150	635	634	1987	1604	700	645	1189	1608	781	902	65
36098s	78	154	405	387	413	401	406	414	399	403	402	431	72	120	403	399	395	399	416	395	407	404	412	400	69	130	729	719	2414	2118	763	780	1399	1847	1044	1020	72	155	657	678	2147	1690	709	692	1258	1810	896	970	71
37226s	71	148	386	379	425	400	420	415	418	408	426	417	78	118	400	385	395	423	419	398	411	413	428	393	67	146	794	789	2596	2265	810	810	1475	1976	1153	1164	70	154	697	754	2224	1821	780	737	1325	1903	974	1102	68
38354s	72	146	399	396	448	406	417	399	413	415	412	406	75	113	388	394	423	412	418	417	420	417	413	393	69	138	824	840	2728	2313	866	904	1552	2092	1229	1276	68	144	745	775	2296	1876	837	773	1374	2009	1068	1198	64
39482s	68	157	394	396	434	414	411	413	399	418	404	416	73	120	392	395	423	421	434	424	432	414	406	418	66	148	935	932	2889	2443	931	948	1664	2218	1347	1406	69	150	800	869	2472	2008	880	806	1441	2139	1137	1306	66
40610s	72	143	398	396	458	421	442	425	404	425	417	416	72	131	413	372	410	436	424	417	410	412	410	420	73	130	986	1047	3113	2542	1014	1032	1798	2381	1471	1515	77	149	888	933	2632	2086	964	907	1566	2291	1274	1426	74
41738s	73	161	384	381	458	394	442	422	407	402	409	411	71	120	420	386	438	415	430	425	422	409	417	413	79	139	1064	1088	3207	2621	1077	1099	1844	2492	1494	1526	72	144	940	998	2678	2166	1048	937	1609	2386	1332	1519	70
42866s	73	148	409	402	432	416	422	413	410	410	424	413	70	115	424	416	413	428	416	422	420	421	420	411	66	140	1110	1142	3486	2672	1189	1206	1966	2677	1601	1640	63	150	1008	1089	2861	2287	1087	1027	1730	2547	1393	1598	70
43994s	74	151	418	383	440	425	429	409	408	409	430	437	72	114	425	419	437	423	416	436	427	413	426	418	74	144	1212	1212	3674	2761	1267	1265	2043	2803	1650	1716	74	157	1092	1146	3037	2358	1167	1076	1782	2734	1454	1679	72
45122s	76	160	399	401	430	420	444	410	410	409	414	424	80	116	418	416	409	435	453	432	416	427	434	426	67	145	1273	1288	3915	2772	1314	1333	2150	2973	1671	1736	68	149	1184	1219	3149	2435	1262	1165	1871	2914	1565	1710	67
46250s	70	151	415	386	436	425	422	424	416	425	432	424	77	109	407	403	439	430	411	422	422	418	426	418	67	137	1337	1355	4047	2804	1393	1417	2230	3033	1687	1760	70	143	1197	1284	3272	2415	1326	1220	1958	3057	1549	1727	70
47378s	69	163	410	417	436	420	436	424	411	427	420	432	70	126	429	395	426	427	442	435	420	416	446	409	75	140	1401	1408	4306	2806	1449	1477	2296	3272	1720	1810	72	137	1310	1334	3412	2470	1383	1298	2063	3162	1589	1783	66
48506s	78	139	408	397	446	412	426	427	426	411	413	434	82	118	424	419	419	434	443	434	428	423	441	423	70	137	1447	1476	4394	2814	1496	1516	2362	3420	1702	1838	68	162	1334	1419	3566	2506	1469	1341	2120	3320	1574	1797	75
49634s	72	153	415	394	436	424	438	417	416	413	430	456	80	120	419	408	424	445	428	424	442	420	441	412	66	138	1505	1532	4560	2747	1562	1600	2369	3476	1739	1818	69	149	1385	1503	3654	2463	1541	1398	2168	3408	1590	1789	66
50762s	67	152	418	407	456	438	433	435	428	444	424	430	72	122	434	404	437	428	431	455	437	400	421	418	74	137	1595	1606	4742	2772	1659	1671	2422	3609	1755	1821	76	155	1504	1527	3855	2528	1591	1491	2230	3549	1604	1846	73
51890s	67	156	430	411	459	420	431	436	419	407	436	430	73	116	415	414	433	468	450	433	438	427	430	415	66	138	1619	1611	4797	2717	1629	1661	2434	3676	1777	1819	75	151	1511	1581	3940	2419	1635	1498	2230	3623	1639	1800	65
53018s	70	158	430	403	454	421	454	441	411	422	435	418	72	112	436	401	417	442	448	449	445	433	431	434	73	146	1667	1634	5043	2715	1683	1722	2436	3745	1776	1805	70	140	1553	1668	4063	2440	1666	1576	2326	3765	1594	1821	68
54146s	74	156	423	422	483	437	444	430	422	437	435	435	74	126	430	409	432	415	459	424	433	424	429	436	70	131	1676	1670	5059	2665	1710	1698	2417	3742	1754	1823	72	151	1601	1671	4163	2424	1676	1569	2284	3784	1639	1810	67
55274s	69	139	439	416	461	432	460	440	443	437	448	441	77	121	431	412	447	450	455	448	433	423	425	454	70	134	1689	1745	5230	2724	1706	1765	2434	3838	1783	1827	72	145	1634	1726	4381	2421	1707	1588	2309	3846	1628	1826	71
56402s	72	158	426	415	455	452	444	458	429	448	431	442	83	113	440	397	434	441	448	440	435	431	450	445	65	150	1717	1730	5321	2670	1731	1719	2480	3873	1786	1816	72	150	1660	1766	4458	2414	1727	1621	2297	3876	1642	1840	73
57530s	70	149	432	416	445	439	448	448	432	443	446	428	77	123	430	420	428	443	456	455	441	436	444	441	64	132	1716	1742	5365	2603	1747	1734	2450	3767	1743	1825	70	146	1665	1729	4447	2367	1754	1601	2233	3790	1648	1819	67
58658s	70	148	422	415	460	442	446	439	426	431	433	437	67	119	431	426	438	450	455	452	453	436	457	453	74	148	1760	1724	5435	2641	1703	1762	2417	3762	1772	1822	77	148	1689	1799	4574	2340	1739	1579	2241	3785	1634	1814	62
59786s	75	148	426	421	457	426	457	419	423	435	434	458	80	115	426	411	457	453	460	450	459	446	462	432	68	144	1760	1759	5489	2597	1754	1775	2421	3703	1770	1832	70	142	1686	1782	4721	2355	1748	1684	2266	3871	1632	1836	71
60914s	72	152	433	420	475	456	458	433	437	450	443	443	80	116	437	427	443	457	459	452	443	442	451	450	73	131	1754	1762	5612	2543	1745	1768	2463	3752	1775	1838	66	150	1721	1811	4805	2341	1743	1664	2280	3843	1644	1824	59
62042s	64	152	433	422	472	444	468	457	421	431	448	453	73	113	423	413	436	449	439	469	445	435	446	447	71	135	1765	1752	5608	2571	1756	1760	2351	3679	1822	1805	73	146	1711	1837	4767	2292	1737	1654	2250	3780	1618	1804	64
63171s	78	148	442	423	482	434	443	442	444	421	433	454	76	122	441	426	434	458	456	446	449	439	446	440	68	142	1786	1773	5612	2539	1752	1761	2415	3678	1802	1852	71	152	1712	1800	4876	2304	1765	1629	2224	3768	1640	1859	68
64299s	71	142	450	431	465	444	451	468	423	440	447	459	70	116	445	437	446	448	453	459	459	440	442	460	68	141	1736	1791	5664	2480	1720	1791	2341	3632	1749	1865	76	147	1700	1800	4971	2242	1775	1651	2261	3734	1607	1849	66
65427s	70	145	440	438	488	450	479	451	435	422	444	466	73	124	445	436	449	473	456	465	444	434	440	446	66	131	1784	1797	5652	2507	1734	1750	2361	3569	1790	1847	76	138	1717	1789	4929	2256	1766	1642	2190	3690	1639	1821	67
66555s	76	151	447	431	482	442	461	449	437	442	459	467	65	120	449	430	451	465	475	472	457	437	464	474	75	140	1778	1776	5690	2523	1796	1762	2405	3576	1769	1852	71	160	1740	1827	4985	2253	1748	1642	2235	3735	1655	1854	68
67683s	75	157	463	444	487	433	458	470	445	441	447	460	78	119	452	429	453	458	477	468	447	443	481	445	71	147	1803	1768	5626	2508	1766	1755	2384	3552	1792	1857	67	157	1732	1851	4938	2256	1815	1623	2222	3677	1624	1870	68
68811s	79	160	468	452	479	464	484	460	448	460	458	466	78	124	444	436	471	463	461	466	464	445	457	467	63	138	1767	1801	5541	2455	1808	1761	2361	3602	1807	1872	75	145	1716	1812	4975	2270	1792	1645	2204	3662	1659	1852	70
69939s	67	157	457	438	482	449	476	483	446	465	450	431	66	128	465	428	439	469	472	467	459	461	458	470	74	144	1795	1804	5511	2501	1729	1766	2343	3570	1812	1865	74	136	1734	1835	4952	2243	1779	1645	2223	3634	1655	1878	63
71067s	84	151	451	439	498	453	456	457	446	449	453	447	74	119	451	439	463	461	465	461	453	442	449	466	72	138	1765	1771	5403	2432	1770	1761	2326	3445	1790	1846	63	147	1687	1814	4866	2205	1763	1653	2185	3547	1637	1834	70
72195s	74	163	452	441	514	483	485	454	461	459	456	465	83	120	438	435	465	482	472	460	460	464	464	467	72	141	1819	1810	5504	2444	1746	1767	2356	3495	1793	1828	66	152	1761	1872	4922	2219	1775	1624	2183	3584	1620	1844	68
73323s	74	152	462	445	497	468	473	461	434	461	463	464	78	117	448	462	451	482	473	493	482	425	466	475	74	135	1779	1824	5389	2414	1710	1749	2364	3464	1826	1852	79	146	1743	1820	4777	2180	1756	1646	2187	3506	1612	1826	66
74451s	78	141	469	451	488	451	476	454	452	443	452	467	80	130	444	440	460	476	456	490	479	438	478	451	68	143	1809	1800	5334	2419	1785	1756	2354	3460	1827	1892	77	152	1730	1839	4844	2205	1753	1651	2196	3558	1641	1843	67
75579s	71	153	476	447	500	463	461	472	456	457	470	471	79	122	480	442	459	469	483	488	471	456	469	481	73	130	1759	1779	5289	2431	1777	1757	2316	3448	1789	1860	67	166	1701	1812	4706	2218	1758	1648	2192	3505	1642	1869	68
76707s	68	142	475	461	491	466	472	457	452	454	451	457	70	127	458	461	462	471	479	478	496	452	444	473	67	134	1783	1805	5304	2407	1782	1788	2336	3432	1828	1889	69	148	1715	1875	4802	2165	1779	1668	2184	3533	1610	1849	69
77835s	72	157	481	457	507	458	485	457	443	459	483	460	70	114	450	456	458	471	479	482	462	437	481	462	69	146	1779	1785	5302	2440	1746	1782	2347	3430	1804	1925	74	152	1709	1860	4706	2165	1755	1624	2184	3509	1603	1860	64
78963s	69	156	480	465	507	464	480	481	451	450	470	470	77	125	447	455	452	476	483	470	463	453	468	467	69	137	1812	1792	5244	2358	1754	1784	2333	3406	1778	1875	79	144	1715	1837	4645	2153	1764	1645	2164	3486	1647	1833	67
80091s	77	152	480	462	499	462	475	465	459	457	456	468	70	116	461	449	463	483	478	469	460	466	483	477	72	138	1765	1787	5091	2401	1757	1773	2320	3341	1791	1861	65	147	1667	1833	4649	2182	1778	1666	2178	3428	1647	1829	62
81219s	74	164	502	454	514	464	481	482	451	466	482	481	67	117	455	440	459	482	477	484	506	462	461	482	65	133	1770	1766	5092	2400	1771	1788	2291	3392	1813	1866	71	156	1660	1847	4675	2134	1729	1656	2144	3432	1613	1839	67
82347s	73	152	478	463	510	455	499	464	482	465	484	476	78	118	458	462	465	472	482	494	481	451	479	468	76	136	1808	1790	5050	2383	1773	1783	2288	3338	1828	1869	69	144	1728	1826	4533	2122	1750	1662	2181	3356	1639	1809	59
83475s	76	141	480	465	513	463	495	471	451	459	472	470	70	120	462	466	479	463	491	487	491	449	483	492	75	141	1797	1788	4938	2349	1771	1762	2351	3331	1803	1833	68	154	1716	1811	4544	2125	1746	1625	2142	3386	1604	1846	60
84603s	69	147	499	460	518	450	485	473	483	468	480	465	72	126	453	474	476	495	495	488	477	456	467	489	78	147	1797	1822	5018	2379	1812	1806	2253	3348	1816	1876	66	143	1737	1847	4569	2165	1783	1628	2106	3378	1612	1822	60
85731s	73	146	486	496	492	461	500	466	476	468	458	481	72	117	452	490	462	477	476	471	479	443	466	494	60	149	1779	1784	4926	2361	1776	1766	2321	3313	1783	1883	73	144	1696	1834	4491	2149	1752	1616	2164	3389	1631	1831	67
86859s	77	150	495	491	528	458	500	498	478	462	501	476	75	122	460	483	480	504	502	479	497	442	469	492	69	146	1815	1821	4939	2390	1732	1776	2298	3326	1823	1904	67	152	1736	1864	4520	2168	1789	1665	2174	3362	1621	1874	59
87987s	73	152	507	477	499	478	480	481	484	465	502	511	77	119	465	477	474	504	500	498	493	457	481	484	73	130	1808	1812	4919	2362	1812	1802	2324	3364	1827	1913	73	148	1699	1850	4518	2156	1798	1660	2161	3415	1655	1856	71
89115s	83	151	509	470	531	472	495	485	463	472	480	486	78	120	480	502	488	507	489	480	476	459	481	488	65	144	1806	1785	4925	2374	1755	1855	2318	3288	1821	1918	69	141	1733	1917	4515	2110	1785	1635	2193	3384	1667	1880	66
Date of measurement: 2012-12-16/Time of measurement: 19:20:40
March2012_2EmWL_1gain_M2_80cycles.mth
C:\Users\Public\Documents\Tecan\Magellan\mth\Catie\March2012_2EmWL_1gain_M2_80cycles.mth
2012_12_16.wsp
C:\Users\Public\Documents\Tecan\Magellan\wsp\Catie\2012_12_16.wsp
595nm
Unknown user
infinite 200
Instrument serial number: 907001834
Plate
Plate Description: [BD96ft_FluoroBlok] - BD Falcon 96 Flat Transparent/Black
Plate with Cover: Yes
Barcode: No
Part of Plate
Range: A1:H12
Temperature
Mode: On
Temperature: 29.5 °C
Wait for Temperature
Minimum Temperature: 29.0 °C
Maximum Temperature: 30.0 °C
Kinetic Cycle
Number of Cycles: 80
Absorbance
Measurement Wavelength: 595 nm
Measurement Bandwidth: 9 nm
Number of Reads: 15
Settle Time: 0 ms
Label: OD
Fluorescence Intensity
Excitation Wavelength: 485 nm
Excitation Bandwidth: 9 nm
Emission Wavelength: 525 nm
Emission Bandwidth: 20 nm
ReadingMode: Top
Lag Time: 0 μs
Integration Time: 20 μs
Number of Reads: 10
Settle Time: 0 ms
Gain: Manual
Gain Value: 105
Label: 485-525mGain
Fluorescence Intensity
Excitation Wavelength: 485 nm
Excitation Bandwidth: 9 nm
Emission Wavelength: 585 nm
Emission Bandwidth: 20 nm
ReadingMode: Top
Lag Time: 0 μs
Integration Time: 20 μs
Number of Reads: 10
Settle Time: 0 ms
Gain: Manual
Gain Value: 105
Label: 485-585mGain
Shaking
Duration: 1000 sec
Mode: Linear
Amplitude: 6 mm
Frequency: 57.9 rpm
Total kinetic run time: 1days 45min 16s
[truncated: 47 more columns]
