# Supplementary material for: Unmixing of fluorescence spectra to resolve quantitative time-series measurements of gene expression in plate readers
Source: BMC Biotechnol. 2014 Feb 3;14:11. doi: 10.1186/1472-6750-14-11 (PMC3917901; doi:10.1186/1472-6750-14-11)
Supplement: Additional file 1 — Python software that implements our correction methodology and the data from Figures 1 and 2. [file 1472-6750-14-11-S1.zip › GlyGlu.txt]

OD																																																																																																
485-525mGain																																																																																																
485-585mGain																																																																																																
0s	0.1238	0.1975	0.1708	0.168	0.1859	0.1938	0.1358	0.1756	0.1626	0.1534	0.1937	0.1461	0.1881	0.1534	0.1569	0.1741	0.1774	0.1435	0.1505	0.1365	0.073	0.0743	0.1801	0.1494	0.1892	0.1614	0.1229	0.1286	0.146	0.2024	0.1572	0.168	0.1406	0.1472	0.1975	0.1495	0.2258	0.1495	0.1179	0.1148	0.1558	0.1643	0.1688	0.1572	0.1418	0.1648	0.1879	0.1689	0.2106	0.1535	0.1252	0.1474	0.1688	0.1462	0.1702	0.1464	0.1395	0.1441	0.187	0.1895	0.1985	0.1698	0.2228	0.1843	0.1864	0.1455	0.184	0.1625	0.146	0.1986	0.1482	0.1693	0.2154	0.1787	0.182	0.1801	0.1878	0.1645	0.1952	0.1908	0.2081	0.1975	0.07	0.0706	0.1644	0.1818	0.1809	0.1403	0.1553	0.1387	0.1572	0.1586	0.2183	0.241	0.0702	0.0661
728s	0.134	0.2077	0.1756	0.1751	0.1921	0.1996	0.1437	0.1823	0.1681	0.1697	0.1979	0.1508	0.1974	0.1647	0.1611	0.1797	0.1769	0.145	0.1575	0.1458	0.073	0.0757	0.1809	0.1521	0.2029	0.1671	0.1319	0.1333	0.1475	0.1971	0.1647	0.1693	0.15	0.144	0.193	0.157	0.2341	0.1552	0.1218	0.117	0.1647	0.164	0.1707	0.1569	0.1488	0.1669	0.1842	0.1752	0.2252	0.1568	0.1304	0.1492	0.1711	0.1529	0.1742	0.1489	0.1404	0.1508	0.1859	0.1946	0.2072	0.187	0.2269	0.1873	0.1897	0.1527	0.1865	0.1599	0.1497	0.2019	0.1507	0.1703	0.2307	0.1879	0.1897	0.1877	0.1828	0.1595	0.2019	0.1986	0.2129	0.2026	0.0708	0.0713	0.1645	0.1782	0.1777	0.1473	0.1511	0.1366	0.1607	0.1654	0.2304	0.2391	0.071	0.0674
1456s	0.1381	0.2142	0.1811	0.1814	0.1995	0.2055	0.1475	0.1867	0.1738	0.1751	0.2028	0.1538	0.2057	0.172	0.1684	0.1872	0.1836	0.1485	0.1643	0.1504	0.0737	0.0763	0.186	0.1561	0.2065	0.1745	0.1367	0.1383	0.1531	0.2034	0.1703	0.1734	0.1551	0.146	0.1973	0.1613	0.242	0.162	0.1288	0.1219	0.1685	0.1688	0.1765	0.1623	0.1543	0.1732	0.1891	0.179	0.233	0.162	0.1375	0.154	0.1759	0.1581	0.178	0.1517	0.1427	0.1536	0.1896	0.1992	0.2117	0.1919	0.2333	0.1921	0.1942	0.1565	0.1914	0.1639	0.1553	0.2094	0.1558	0.1743	0.2378	0.195	0.1964	0.1935	0.1861	0.1624	0.2082	0.206	0.2175	0.2092	0.0713	0.0718	0.1669	0.1816	0.1822	0.1512	0.1556	0.141	0.1653	0.1695	0.2352	0.2433	0.0715	0.0681
2183s	0.1413	0.2212	0.1866	0.1877	0.2076	0.2128	0.1522	0.1936	0.1799	0.1812	0.2106	0.1594	0.2131	0.1817	0.1745	0.1951	0.1907	0.1549	0.1714	0.1554	0.0744	0.0765	0.1932	0.1612	0.2113	0.1824	0.1416	0.1434	0.1583	0.2127	0.176	0.1815	0.1614	0.1495	0.2065	0.1665	0.248	0.1676	0.1325	0.1273	0.1748	0.1752	0.1835	0.1697	0.1605	0.1804	0.1964	0.185	0.2365	0.1692	0.1406	0.1604	0.1815	0.1637	0.1848	0.1569	0.1467	0.1586	0.1976	0.2072	0.2173	0.1982	0.2397	0.1988	0.2011	0.1609	0.1971	0.171	0.1606	0.215	0.1619	0.1806	0.2434	0.2014	0.2012	0.1983	0.1919	0.1683	0.2145	0.2121	0.2247	0.217	0.0713	0.0716	0.172	0.1868	0.1889	0.1559	0.1601	0.1459	0.1708	0.1747	0.242	0.2516	0.0712	0.0681
2910s	0.1465	0.229	0.1935	0.1951	0.2165	0.2196	0.1575	0.2009	0.1878	0.1905	0.2186	0.1641	0.2216	0.1893	0.1806	0.2033	0.1977	0.1604	0.1785	0.161	0.0745	0.0768	0.1998	0.1659	0.2165	0.1919	0.1466	0.1479	0.1642	0.2214	0.1823	0.1873	0.1659	0.1536	0.2134	0.1711	0.256	0.1746	0.1362	0.1307	0.1801	0.1811	0.1895	0.175	0.1653	0.1872	0.2031	0.1896	0.2428	0.1744	0.1445	0.1657	0.1879	0.1686	0.1903	0.1622	0.1496	0.1633	0.205	0.2131	0.2241	0.2046	0.2476	0.2057	0.2073	0.1646	0.2036	0.1762	0.1654	0.2213	0.1685	0.1873	0.251	0.2085	0.2073	0.2034	0.1984	0.1728	0.2209	0.2194	0.2306	0.2234	0.0715	0.0716	0.1768	0.1927	0.1942	0.159	0.1647	0.1503	0.1755	0.1783	0.2491	0.2585	0.0711	0.0678
3637s	0.1511	0.2374	0.2003	0.2032	0.2258	0.2278	0.1631	0.2068	0.1946	0.198	0.2267	0.1685	0.2312	0.1973	0.1886	0.2109	0.2055	0.1656	0.1889	0.1676	0.0745	0.0769	0.2075	0.1718	0.2243	0.2	0.1527	0.1553	0.1711	0.2312	0.1899	0.1948	0.1733	0.1579	0.2205	0.1768	0.2647	0.1818	0.14	0.135	0.1864	0.189	0.1961	0.1804	0.1708	0.1943	0.2096	0.1936	0.2493	0.1794	0.1482	0.1705	0.1935	0.1728	0.1961	0.166	0.1525	0.1681	0.2119	0.2192	0.2303	0.211	0.2557	0.213	0.2143	0.1688	0.2091	0.1812	0.1706	0.2292	0.1757	0.1956	0.2584	0.2152	0.2129	0.209	0.2038	0.1771	0.2271	0.2258	0.2378	0.2298	0.0709	0.0718	0.1814	0.1982	0.1998	0.1635	0.1699	0.1546	0.18	0.1833	0.2554	0.2662	0.0712	0.0684
4365s	0.1577	0.248	0.2089	0.2134	0.2373	0.2381	0.1709	0.2154	0.2032	0.2075	0.2373	0.1756	0.2431	0.2075	0.1979	0.2213	0.2156	0.171	0.2001	0.1757	0.0747	0.0775	0.2169	0.1797	0.2339	0.2094	0.1603	0.1632	0.1802	0.2432	0.1987	0.2028	0.1828	0.1631	0.2296	0.1844	0.2767	0.1911	0.1458	0.141	0.1945	0.2001	0.2051	0.1885	0.1781	0.203	0.2183	0.2008	0.2574	0.1868	0.1531	0.1776	0.2013	0.1793	0.2043	0.1721	0.1566	0.174	0.2213	0.2269	0.2379	0.2184	0.2653	0.2216	0.2233	0.175	0.2166	0.1893	0.1776	0.2385	0.1846	0.2055	0.2693	0.2242	0.2215	0.217	0.2104	0.1833	0.2354	0.2343	0.2467	0.2384	0.0718	0.0721	0.1871	0.2044	0.2059	0.1694	0.176	0.1605	0.1867	0.19	0.2652	0.2779	0.0717	0.0684
5092s	0.1638	0.26	0.2188	0.2233	0.2485	0.2493	0.1777	0.2242	0.212	0.2166	0.2478	0.1828	0.2559	0.2182	0.2081	0.2325	0.2264	0.1781	0.2106	0.1838	0.0747	0.0773	0.2265	0.1884	0.2446	0.2194	0.1677	0.1706	0.1892	0.2559	0.2075	0.2117	0.1924	0.1696	0.24	0.1925	0.2904	0.2007	0.1516	0.1467	0.2025	0.2107	0.2141	0.1967	0.1866	0.2118	0.2277	0.2088	0.2666	0.1937	0.1591	0.1849	0.2091	0.1862	0.2128	0.1793	0.1616	0.1801	0.2314	0.237	0.2467	0.227	0.2778	0.2314	0.2332	0.1813	0.2259	0.1972	0.1859	0.249	0.1918	0.2143	0.2817	0.2331	0.2305	0.225	0.2185	0.1905	0.2453	0.2439	0.2564	0.2486	0.0718	0.0718	0.1946	0.2118	0.2145	0.1764	0.1837	0.1665	0.1933	0.1967	0.2765	0.291	0.0717	0.0684
5819s	0.1698	0.2728	0.2282	0.2332	0.2603	0.2614	0.1847	0.2348	0.2214	0.2266	0.2604	0.191	0.2696	0.2287	0.2188	0.2452	0.238	0.1866	0.2218	0.1927	0.0745	0.0776	0.2375	0.1972	0.256	0.2305	0.176	0.1793	0.1988	0.2702	0.218	0.2222	0.2023	0.1768	0.2526	0.2016	0.3058	0.2105	0.1591	0.1536	0.2114	0.2219	0.2244	0.206	0.195	0.222	0.2395	0.219	0.2776	0.2027	0.1669	0.1941	0.218	0.1939	0.2217	0.1875	0.1676	0.1878	0.2428	0.2489	0.257	0.2362	0.2916	0.242	0.244	0.1885	0.2365	0.2072	0.1943	0.2616	0.2012	0.2238	0.2959	0.2439	0.2405	0.2346	0.2287	0.1992	0.257	0.2555	0.2689	0.2605	0.0718	0.0723	0.2033	0.2211	0.2242	0.1838	0.1922	0.1734	0.2015	0.2043	0.2899	0.3061	0.0718	0.0688
6546s	0.1775	0.2874	0.2393	0.2458	0.2744	0.2752	0.1938	0.247	0.2326	0.2386	0.2747	0.2006	0.2847	0.2411	0.2309	0.2591	0.2511	0.1953	0.2349	0.2029	0.075	0.0776	0.2493	0.207	0.2688	0.2429	0.1854	0.189	0.2091	0.2856	0.2287	0.2334	0.2136	0.1848	0.2664	0.2116	0.3223	0.2215	0.1681	0.1624	0.2217	0.2338	0.2356	0.2164	0.2043	0.2334	0.2516	0.2301	0.2905	0.2121	0.1768	0.2035	0.2286	0.2022	0.2326	0.1973	0.1746	0.1969	0.255	0.2621	0.2687	0.2471	0.3075	0.2548	0.2574	0.1968	0.2494	0.2178	0.2044	0.2753	0.212	0.2359	0.3118	0.2567	0.253	0.2456	0.2402	0.209	0.271	0.2694	0.2834	0.2737	0.0722	0.0722	0.2132	0.2321	0.2358	0.1923	0.2014	0.1813	0.211	0.2137	0.3054	0.3225	0.0718	0.0687
7274s	0.1865	0.3038	0.2513	0.2592	0.2897	0.2911	0.2038	0.2607	0.2455	0.2514	0.2899	0.211	0.3016	0.2555	0.2437	0.2744	0.2659	0.205	0.2486	0.2147	0.0749	0.0774	0.2626	0.2174	0.2831	0.2563	0.1952	0.1996	0.221	0.3019	0.2409	0.2456	0.2256	0.1931	0.2809	0.2224	0.3399	0.2332	0.1768	0.1719	0.2331	0.2465	0.248	0.2271	0.2144	0.2449	0.2652	0.2422	0.304	0.2218	0.1859	0.2134	0.2392	0.2105	0.243	0.2062	0.1822	0.2065	0.2678	0.2764	0.2812	0.2585	0.3236	0.2675	0.2714	0.2054	0.2625	0.2288	0.2139	0.2905	0.2238	0.2492	0.3279	0.2702	0.265	0.2574	0.252	0.2191	0.2861	0.2843	0.2984	0.2876	0.0722	0.0723	0.2239	0.2436	0.2474	0.2013	0.2117	0.1901	0.2212	0.2237	0.3214	0.3401	0.072	0.0688
8001s	0.1961	0.3215	0.2651	0.2747	0.3071	0.3081	0.2148	0.2755	0.2595	0.2658	0.3069	0.2226	0.3201	0.2703	0.2579	0.2914	0.2823	0.2148	0.2649	0.2278	0.075	0.0776	0.2778	0.2292	0.2983	0.2709	0.2068	0.2112	0.2349	0.3202	0.2546	0.2595	0.2393	0.2029	0.2969	0.235	0.3587	0.2466	0.1858	0.1814	0.2462	0.2603	0.2616	0.2389	0.2254	0.2585	0.2804	0.2555	0.3184	0.2331	0.1944	0.224	0.2511	0.2198	0.2552	0.2163	0.1906	0.216	0.283	0.2918	0.2949	0.2705	0.3407	0.2821	0.2863	0.2153	0.277	0.241	0.2245	0.3063	0.2372	0.2648	0.3449	0.2841	0.2784	0.2697	0.2647	0.2297	0.3004	0.2994	0.3139	0.3026	0.0724	0.0722	0.2354	0.2562	0.2602	0.2111	0.2236	0.1993	0.2329	0.2346	0.3383	0.358	0.0719	0.069
8728s	0.2059	0.341	0.2801	0.2913	0.3253	0.3268	0.2267	0.292	0.2749	0.2817	0.3251	0.236	0.3402	0.287	0.2738	0.3099	0.3006	0.2259	0.2821	0.2425	0.0749	0.0773	0.2945	0.2433	0.3152	0.2871	0.2189	0.2242	0.2498	0.3404	0.2693	0.2743	0.2547	0.2138	0.3152	0.2491	0.3789	0.2608	0.1963	0.192	0.2602	0.2765	0.2764	0.2518	0.2378	0.2735	0.2968	0.2702	0.3343	0.2446	0.2036	0.2354	0.2635	0.2297	0.2684	0.2275	0.1985	0.2263	0.2986	0.3083	0.3108	0.2848	0.3599	0.2982	0.3027	0.227	0.2926	0.2543	0.2367	0.3234	0.2522	0.2824	0.364	0.2993	0.2932	0.284	0.2792	0.2429	0.3167	0.316	0.3309	0.3193	0.0726	0.0726	0.2482	0.2703	0.2736	0.2221	0.2364	0.2102	0.2446	0.247	0.3567	0.3779	0.0721	0.0689
9455s	0.218	0.3631	0.297	0.3101	0.3462	0.3478	0.2408	0.311	0.293	0.3	0.3466	0.2518	0.3631	0.3057	0.2916	0.3306	0.3205	0.2393	0.3014	0.2592	0.0748	0.0777	0.3138	0.2591	0.3331	0.3051	0.2329	0.2383	0.2659	0.3627	0.2867	0.2915	0.2718	0.2257	0.3355	0.2647	0.4019	0.2775	0.2076	0.203	0.2764	0.2948	0.2937	0.2668	0.252	0.2909	0.3161	0.2872	0.3516	0.258	0.214	0.2493	0.2783	0.2416	0.2837	0.2412	0.2087	0.2381	0.3172	0.3283	0.3267	0.2997	0.3802	0.3161	0.3211	0.2401	0.3103	0.2705	0.2504	0.3431	0.27	0.3015	0.3845	0.3166	0.3101	0.3	0.2952	0.2567	0.3357	0.3348	0.3503	0.3381	0.0722	0.0726	0.2628	0.2854	0.2901	0.235	0.2501	0.2211	0.2595	0.2606	0.3768	0.3996	0.072	0.0691
10183s	0.2314	0.3862	0.3154	0.3309	0.368	0.3701	0.2565	0.3317	0.3124	0.3203	0.3698	0.2685	0.3864	0.3255	0.3116	0.3527	0.3421	0.2536	0.3232	0.2768	0.075	0.0781	0.3348	0.2763	0.3531	0.3245	0.2485	0.2542	0.2839	0.3867	0.3047	0.3101	0.29	0.2381	0.3571	0.2821	0.4259	0.2949	0.2201	0.2151	0.2942	0.3143	0.312	0.2828	0.2679	0.3093	0.3365	0.3062	0.3711	0.2733	0.2255	0.264	0.2942	0.2546	0.3006	0.2558	0.2196	0.252	0.3375	0.3494	0.3453	0.3161	0.4037	0.3363	0.3423	0.2545	0.3306	0.2874	0.2667	0.3648	0.288	0.3217	0.4075	0.3364	0.329	0.318	0.3138	0.2727	0.3568	0.3555	0.3711	0.3588	0.0721	0.0726	0.2792	0.3032	0.3075	0.2488	0.2655	0.2343	0.2754	0.2763	0.3996	0.4241	0.0721	0.0691
10910s	0.2459	0.4098	0.3349	0.3525	0.3917	0.3944	0.2734	0.3537	0.3329	0.3412	0.3936	0.2867	0.4121	0.3475	0.3326	0.3775	0.366	0.27	0.3454	0.297	0.0752	0.078	0.3564	0.295	0.3739	0.3448	0.2653	0.2719	0.3046	0.4125	0.3248	0.3303	0.3103	0.2527	0.3804	0.3011	0.4509	0.3133	0.2343	0.2298	0.3128	0.335	0.3315	0.301	0.2858	0.3293	0.3579	0.3258	0.3922	0.2886	0.2383	0.2804	0.3121	0.269	0.3185	0.2722	0.2319	0.2667	0.3595	0.3712	0.3652	0.3351	0.4279	0.3578	0.3651	0.2701	0.3516	0.3069	0.2837	0.3882	0.3081	0.344	0.4312	0.3561	0.3486	0.3361	0.3334	0.2895	0.3794	0.3784	0.3946	0.3809	0.0723	0.0729	0.2964	0.3216	0.3266	0.264	0.2828	0.2492	0.2926	0.2938	0.4241	0.4492	0.0723	0.0694
11637s	0.2611	0.4348	0.355	0.375	0.4166	0.4191	0.2909	0.3761	0.3537	0.3629	0.4182	0.3064	0.439	0.3702	0.355	0.402	0.3904	0.2876	0.3699	0.3184	0.0752	0.0787	0.3789	0.3145	0.3962	0.3675	0.2838	0.2911	0.3259	0.4389	0.3463	0.3516	0.3326	0.268	0.4053	0.3217	0.4772	0.3341	0.2503	0.2457	0.333	0.357	0.352	0.3198	0.3038	0.3496	0.3802	0.3466	0.4135	0.3057	0.2522	0.2968	0.33	0.2836	0.337	0.2898	0.2441	0.2819	0.3816	0.3951	0.3854	0.354	0.4525	0.3794	0.3875	0.2867	0.3742	0.3262	0.3017	0.4125	0.3305	0.3681	0.4571	0.3767	0.3689	0.3555	0.3541	0.3084	0.4022	0.4018	0.4184	0.4028	0.0726	0.0725	0.3148	0.3408	0.3461	0.2804	0.3011	0.2643	0.3102	0.3117	0.4491	0.4758	0.0723	0.0695
12364s	0.2788	0.4628	0.3781	0.4005	0.4432	0.4469	0.3116	0.4012	0.3778	0.3869	0.4456	0.3279	0.4675	0.3954	0.3782	0.4291	0.4171	0.3072	0.3956	0.3423	0.0753	0.0782	0.4036	0.3366	0.4206	0.3912	0.3038	0.3114	0.3497	0.4677	0.3687	0.3743	0.3565	0.2844	0.4309	0.343	0.5052	0.3559	0.2682	0.2636	0.3547	0.3813	0.3749	0.3406	0.3244	0.3723	0.404	0.369	0.4375	0.3245	0.2674	0.3158	0.3503	0.3002	0.358	0.3084	0.2584	0.2991	0.4053	0.419	0.4084	0.3742	0.4782	0.4032	0.4123	0.3055	0.3983	0.3474	0.3214	0.4376	0.3548	0.394	0.4828	0.3997	0.3904	0.3763	0.3757	0.3279	0.4267	0.4264	0.4433	0.4265	0.0722	0.0728	0.3343	0.3619	0.3677	0.298	0.3208	0.2813	0.3302	0.3311	0.4756	0.5037	0.0721	0.0693
13092s	0.2977	0.4918	0.4021	0.4274	0.471	0.4755	0.3331	0.4281	0.4031	0.4134	0.4744	0.3514	0.4984	0.422	0.4049	0.4575	0.4451	0.3276	0.4237	0.3668	0.0753	0.0788	0.4306	0.3607	0.4459	0.4164	0.3259	0.3336	0.3745	0.4979	0.3935	0.3988	0.3817	0.3027	0.4585	0.3669	0.5343	0.3795	0.288	0.2829	0.3784	0.4074	0.3997	0.3624	0.3457	0.3965	0.4307	0.3937	0.4615	0.3437	0.2842	0.336	0.3718	0.3182	0.3804	0.3294	0.2745	0.3176	0.4309	0.4459	0.4313	0.3966	0.5058	0.4284	0.4392	0.326	0.4243	0.371	0.3432	0.4643	0.3806	0.4216	0.5114	0.4236	0.4136	0.398	0.3989	0.349	0.4532	0.4531	0.4698	0.4525	0.0721	0.0727	0.3566	0.385	0.3908	0.3177	0.3427	0.3005	0.3515	0.3526	0.5047	0.5338	0.072	0.0696
13819s	0.317	0.5218	0.4267	0.4559	0.4999	0.5042	0.3555	0.4562	0.4295	0.4405	0.5044	0.376	0.5293	0.4493	0.432	0.488	0.4746	0.3499	0.4528	0.3931	0.0756	0.0789	0.458	0.3854	0.4726	0.4419	0.3485	0.3569	0.4013	0.5296	0.4187	0.4242	0.4086	0.3221	0.4872	0.3917	0.564	0.4036	0.308	0.3036	0.4029	0.4338	0.4244	0.3857	0.3688	0.4217	0.4577	0.4192	0.4878	0.3648	0.3018	0.3573	0.3949	0.3373	0.4041	0.3514	0.2913	0.3384	0.4582	0.4739	0.4558	0.4199	0.5345	0.4552	0.4669	0.3472	0.4515	0.3958	0.3667	0.4935	0.4086	0.4503	0.5404	0.4487	0.4374	0.4215	0.4249	0.3723	0.4811	0.4822	0.499	0.4794	0.0718	0.0724	0.3795	0.4091	0.4152	0.3385	0.3653	0.3198	0.3735	0.3753	0.5351	0.5643	0.0724	0.0696
14546s	0.3392	0.5522	0.4537	0.4851	0.5301	0.5351	0.3799	0.4857	0.4572	0.4688	0.5353	0.4023	0.561	0.4782	0.4606	0.5191	0.5052	0.373	0.4827	0.4206	0.0753	0.079	0.4866	0.4115	0.5003	0.47	0.3727	0.3812	0.4293	0.5615	0.4454	0.4507	0.4369	0.3431	0.5161	0.4177	0.5956	0.4285	0.3298	0.3254	0.4284	0.462	0.4506	0.4096	0.3932	0.4474	0.4849	0.4457	0.5152	0.3869	0.321	0.3799	0.4184	0.3571	0.4284	0.3746	0.3091	0.3595	0.4857	0.5028	0.4814	0.4432	0.5633	0.4825	0.4959	0.3691	0.479	0.4218	0.3913	0.5238	0.4374	0.4804	0.5702	0.4738	0.4623	0.4454	0.4523	0.3969	0.51	0.5116	0.5282	0.5073	0.0717	0.0725	0.4042	0.4349	0.4417	0.3611	0.3901	0.3414	0.3971	0.3993	0.5656	0.5955	0.0722	0.0693
15273s	0.3622	0.5833	0.4808	0.5154	0.5611	0.5671	0.4054	0.5156	0.4862	0.498	0.5664	0.4295	0.5937	0.5085	0.4903	0.5515	0.5371	0.399	0.5142	0.4498	0.0753	0.0785	0.5162	0.439	0.5304	0.4977	0.3987	0.4071	0.4598	0.5953	0.473	0.4788	0.4661	0.365	0.5462	0.4451	0.6254	0.4551	0.3524	0.3482	0.4548	0.491	0.4781	0.4351	0.4189	0.4749	0.5136	0.4728	0.5437	0.4099	0.3415	0.4038	0.4437	0.3785	0.4537	0.3994	0.3286	0.3831	0.5139	0.5319	0.5079	0.468	0.5931	0.5103	0.5254	0.3927	0.5076	0.4485	0.4169	0.5538	0.4667	0.5115	0.6	0.5009	0.4874	0.4703	0.4799	0.4223	0.5393	0.5421	0.5592	0.5355	0.0721	0.0728	0.4299	0.462	0.4691	0.3844	0.4161	0.364	0.4219	0.4242	0.5979	0.6279	0.0723	0.0694
16000s	0.3847	0.6142	0.5085	0.5464	0.5919	0.5989	0.4317	0.5462	0.5151	0.5275	0.5977	0.4581	0.6267	0.5391	0.5207	0.5839	0.5693	0.425	0.547	0.4796	0.0756	0.0785	0.5464	0.4674	0.5596	0.5267	0.4247	0.4345	0.4917	0.629	0.5015	0.5073	0.4969	0.3888	0.5767	0.4727	0.6565	0.4827	0.3771	0.3732	0.4827	0.5211	0.5052	0.4614	0.4451	0.5031	0.5421	0.5018	0.5727	0.4342	0.3626	0.428	0.4691	0.4009	0.4792	0.4244	0.3492	0.4064	0.5431	0.5624	0.5349	0.4945	0.622	0.5397	0.5564	0.4178	0.5363	0.4766	0.4438	0.5843	0.4986	0.5444	0.6297	0.5288	0.5127	0.4954	0.5085	0.4494	0.5693	0.5735	0.5899	0.5642	0.0721	0.0727	0.4564	0.4904	0.4973	0.4096	0.4441	0.3883	0.4471	0.4504	0.6301	0.6585	0.0724	0.0698
16728s	0.4102	0.6456	0.5374	0.5779	0.6235	0.6308	0.4592	0.5776	0.5453	0.5577	0.6296	0.4875	0.6597	0.5705	0.5518	0.6171	0.6024	0.4521	0.5788	0.5111	0.0753	0.0784	0.5766	0.4972	0.5897	0.5563	0.4532	0.4622	0.524	0.6623	0.5303	0.5365	0.528	0.4141	0.6075	0.5015	0.6869	0.5106	0.4017	0.3985	0.511	0.5515	0.5344	0.4888	0.4723	0.5312	0.5721	0.531	0.6018	0.4587	0.3859	0.4539	0.4961	0.4237	0.5063	0.4513	0.3714	0.4314	0.5733	0.5929	0.5625	0.5211	0.6518	0.5688	0.5873	0.4427	0.5667	0.5048	0.471	0.6152	0.5311	0.5785	0.6586	0.5562	0.5387	0.5211	0.5381	0.4785	0.5996	0.6045	0.6205	0.5926	0.0716	0.0724	0.4848	0.52	0.5262	0.4356	0.4718	0.4125	0.4727	0.4771	0.6615	0.6908	0.0723	0.0697
17455s	0.4359	0.6779	0.567	0.6093	0.6545	0.6625	0.4877	0.6093	0.5755	0.5885	0.6613	0.5177	0.6918	0.601	0.5823	0.6488	0.6346	0.4809	0.611	0.5421	0.0756	0.0789	0.6073	0.5274	0.6203	0.586	0.4813	0.4917	0.557	0.6965	0.56	0.5665	0.5598	0.4404	0.6386	0.5305	0.7179	0.5387	0.4269	0.4247	0.5398	0.583	0.563	0.5161	0.4998	0.5605	0.6021	0.5605	0.63	0.4842	0.4093	0.4801	0.5235	0.4482	0.5328	0.4773	0.394	0.4571	0.6045	0.6238	0.5905	0.5466	0.6806	0.5981	0.6172	0.469	0.5967	0.5338	0.4987	0.6463	0.5646	0.6132	0.6886	0.5845	0.5653	0.5479	0.5687	0.5088	0.631	0.6365	0.6518	0.6225	0.0716	0.0722	0.5142	0.5502	0.5573	0.4647	0.5022	0.4399	0.501	0.5043	0.6933	0.7225	0.0722	0.0696
18182s	0.4624	0.7108	0.5951	0.6401	0.685	0.6934	0.5172	0.6402	0.6059	0.6185	0.6932	0.5477	0.7234	0.6327	0.6141	0.6831	0.667	0.5117	0.6449	0.5745	0.0755	0.0786	0.6388	0.5579	0.6497	0.6155	0.5101	0.5206	0.5892	0.7284	0.5902	0.5955	0.5923	0.4666	0.6695	0.5602	0.7464	0.5681	0.4525	0.4518	0.5685	0.6142	0.5919	0.5435	0.5283	0.5894	0.6321	0.5906	0.6584	0.5108	0.4342	0.5077	0.5525	0.4714	0.5596	0.5042	0.4181	0.4835	0.6355	0.655	0.6188	0.5744	0.7097	0.6283	0.6485	0.4965	0.6278	0.5633	0.5281	0.6765	0.5989	0.6475	0.717	0.6119	0.5914	0.5746	0.5997	0.5391	0.6607	0.6675	0.6819	0.6512	0.0715	0.0722	0.5435	0.5807	0.5877	0.4929	0.5317	0.4674	0.5281	0.5321	0.7256	0.7553	0.0724	0.0698
18909s	0.4903	0.7441	0.6246	0.6715	0.7163	0.724	0.5473	0.6721	0.6375	0.6493	0.7241	0.5781	0.7544	0.6637	0.6455	0.7142	0.6986	0.542	0.6776	0.606	0.0753	0.0793	0.6692	0.5883	0.6793	0.6459	0.5402	0.5503	0.6228	0.7615	0.6191	0.6254	0.6241	0.4946	0.6999	0.5891	0.7762	0.5972	0.4798	0.4796	0.5973	0.6444	0.6208	0.5721	0.5565	0.618	0.6616	0.6203	0.6882	0.5381	0.4599	0.5363	0.5807	0.4975	0.5852	0.5298	0.4429	0.5119	0.6655	0.6846	0.6464	0.6015	0.7381	0.6578	0.679	0.5239	0.6582	0.5928	0.5568	0.7057	0.6322	0.6826	0.747	0.6393	0.6175	0.6008	0.631	0.5709	0.6905	0.6995	0.7122	0.6804	0.0716	0.0724	0.5736	0.6125	0.6188	0.5233	0.5619	0.4969	0.5551	0.5601	0.7573	0.7863	0.0724	0.0696
19637s	0.5188	0.778	0.6539	0.702	0.7463	0.7539	0.5766	0.702	0.6677	0.6792	0.7539	0.609	0.7848	0.6953	0.677	0.7466	0.7309	0.5741	0.7095	0.6384	0.0754	0.0786	0.699	0.619	0.7087	0.6758	0.5698	0.5808	0.6563	0.7923	0.6472	0.6541	0.6576	0.5238	0.7294	0.618	0.8044	0.6269	0.5066	0.5072	0.6263	0.6759	0.6494	0.5999	0.5849	0.649	0.6899	0.6495	0.717	0.5656	0.4857	0.5651	0.6098	0.5234	0.6098	0.5558	0.4689	0.5407	0.6944	0.7137	0.674	0.6279	0.7651	0.686	0.7092	0.5522	0.6866	0.6222	0.5856	0.7358	0.6662	0.7166	0.7755	0.6666	0.644	0.6273	0.6614	0.6022	0.7205	0.7309	0.7424	0.7095	0.0717	0.0726	0.6028	0.6439	0.6502	0.5531	0.593	0.5265	0.5824	0.5884	0.788	0.8167	0.0722	0.069
20364s	0.5478	0.8195	0.6824	0.732	0.7758	0.7852	0.6071	0.7329	0.6973	0.7081	0.7836	0.6399	0.8142	0.7255	0.7067	0.7775	0.7626	0.6063	0.7426	0.6718	0.0754	0.0793	0.7285	0.65	0.7379	0.704	0.5999	0.6111	0.689	0.8211	0.6757	0.6834	0.6902	0.554	0.7577	0.647	0.8313	0.656	0.5342	0.5365	0.6548	0.7059	0.6772	0.6281	0.6127	0.6766	0.718	0.6793	0.745	0.5931	0.5124	0.5937	0.6379	0.5488	0.6325	0.58	0.4963	0.5694	0.7232	0.7436	0.7007	0.6544	0.7925	0.7152	0.7386	0.5801	0.7153	0.6509	0.6138	0.765	0.701	0.7514	0.8028	0.6948	0.6693	0.6533	0.693	0.6341	0.7509	0.7616	0.7715	0.738	0.0722	0.0729	0.6327	0.6759	0.6817	0.583	0.6247	0.5573	0.611	0.6161	0.8179	0.8449	0.0723	0.0695
21091s	0.5755	0.8565	0.7117	0.7615	0.8049	0.8137	0.6365	0.7623	0.7265	0.7373	0.8127	0.6699	0.8435	0.7543	0.7368	0.8077	0.7914	0.6371	0.7742	0.7039	0.0757	0.0789	0.7563	0.6796	0.7658	0.7324	0.6294	0.641	0.7209	0.8525	0.7038	0.7121	0.7229	0.5838	0.7876	0.6757	0.859	0.6841	0.5594	0.5697	0.6838	0.7345	0.7056	0.6553	0.6413	0.7041	0.7464	0.7082	0.7713	0.6198	0.5403	0.622	0.6654	0.5742	0.6535	0.6034	0.5248	0.5988	0.7526	0.7726	0.7276	0.68	0.8187	0.7437	0.7682	0.6082	0.7448	0.6806	0.6433	0.7936	0.7354	0.7862	0.8295	0.7224	0.694	0.6792	0.7237	0.6655	0.7798	0.792	0.7996	0.7666	0.0718	0.0723	0.6629	0.7085	0.7132	0.6148	0.6564	0.5884	0.6384	0.6451	0.8456	0.8721	0.0731	0.0698
21818s	0.6046	0.9024	0.7387	0.79	0.8344	0.8423	0.6659	0.7908	0.7544	0.7666	0.8418	0.7	0.8726	0.7844	0.7659	0.8378	0.8217	0.6691	0.8055	0.7368	0.0755	0.0787	0.7866	0.7096	0.7936	0.7601	0.6592	0.6715	0.7529	0.8823	0.7336	0.741	0.7561	0.614	0.816	0.7054	0.8856	0.7124	0.5849	0.6013	0.7122	0.7645	0.7342	0.6836	0.6691	0.7322	0.776	0.7376	0.7983	0.6477	0.5671	0.65	0.6926	0.5994	0.6749	0.625	0.5524	0.627	0.781	0.8008	0.7535	0.7053	0.8447	0.7722	0.7968	0.6345	0.773	0.7092	0.672	0.8215	0.7713	0.8215	0.8564	0.7499	0.7196	0.7056	0.7536	0.6964	0.8089	0.8214	0.8276	0.7939	0.0716	0.0725	0.693	0.7416	0.7449	0.6467	0.6878	0.6197	0.6669	0.6724	0.8735	0.8992	0.0723	0.0696
22546s	0.6308	0.9481	0.7642	0.819	0.8674	0.8684	0.6926	0.8193	0.783	0.7948	0.8696	0.7301	0.9002	0.8129	0.7964	0.8653	0.8501	0.6993	0.8368	0.7679	0.0753	0.0787	0.8144	0.7403	0.8219	0.7866	0.6884	0.7019	0.7841	0.9104	0.762	0.7691	0.7882	0.6433	0.8434	0.7344	0.9119	0.74	0.609	0.6395	0.7409	0.7932	0.7618	0.7105	0.698	0.76	0.8025	0.766	0.8256	0.6747	0.5953	0.6778	0.7201	0.6253	0.6951	0.6463	0.5819	0.6554	0.8091	0.8291	0.7787	0.73	0.8696	0.8	0.8259	0.6618	0.8007	0.738	0.7004	0.8478	0.805	0.8546	0.8813	0.7756	0.7436	0.731	0.7827	0.7276	0.8357	0.8493	0.8542	0.8216	0.0723	0.0728	0.7235	0.7744	0.7749	0.6779	0.7203	0.651	0.6943	0.7009	0.9011	0.9246	0.0728	0.0693
23273s	0.6598	0.9765	0.7907	0.8466	0.9005	0.8961	0.7228	0.8484	0.8114	0.8217	0.8973	0.7594	0.926	0.8399	0.8247	0.893	0.8774	0.7296	0.8664	0.7987	0.0753	0.0789	0.8415	0.7686	0.8478	0.8139	0.7176	0.7307	0.8137	0.9372	0.7884	0.7959	0.8189	0.6736	0.8692	0.7607	0.9362	0.7669	0.6316	0.6719	0.7676	0.8221	0.7886	0.7373	0.7255	0.7866	0.8296	0.7931	0.8508	0.6999	0.6212	0.7042	0.7465	0.6503	0.7135	0.6654	0.6102	0.6826	0.8357	0.8549	0.8033	0.7536	0.893	0.8263	0.8514	0.6896	0.828	0.7658	0.7276	0.873	0.8386	0.8874	0.9054	0.8016	0.7667	0.7554	0.8108	0.7566	0.8624	0.8769	0.8801	0.8467	0.0716	0.0724	0.7516	0.8065	0.804	0.71	0.7523	0.6814	0.7214	0.7266	0.9262	0.9497	0.0723	0.0692
24000s	0.6888	1.0287	0.8175	0.8728	0.9359	0.9211	0.7521	0.8749	0.8381	0.8475	0.9229	0.7873	0.9516	0.8678	0.8525	0.92	0.9056	0.7623	0.8966	0.8304	0.0752	0.0788	0.8679	0.7984	0.873	0.8401	0.7457	0.7597	0.8428	0.9641	0.8146	0.8238	0.8491	0.7044	0.8947	0.7877	0.9602	0.7943	0.6558	0.6904	0.7944	0.8489	0.8157	0.7639	0.7525	0.8139	0.8547	0.8204	0.8756	0.7266	0.6478	0.7322	0.7724	0.675	0.7315	0.6841	0.6383	0.7109	0.8622	0.8804	0.8279	0.7775	0.9168	0.8526	0.8783	0.7178	0.8542	0.7945	0.7556	0.8977	0.8728	0.9209	0.9294	0.8273	0.7903	0.7801	0.8375	0.7853	0.8893	0.9028	0.9061	0.8726	0.0718	0.0725	0.7813	0.8394	0.8319	0.7398	0.7833	0.7136	0.7475	0.7539	0.9513	0.9742	0.0726	0.0694
24728s	0.7164	1.0693	0.8423	0.8985	0.969	0.9463	0.7788	0.9006	0.8635	0.8724	0.9481	0.8148	0.975	0.8926	0.8784	0.9458	0.9304	0.7933	0.9249	0.8592	0.0755	0.0791	0.894	0.826	0.8975	0.8653	0.774	0.7876	0.8712	0.9899	0.8409	0.8494	0.8789	0.7345	0.9205	0.8133	0.9833	0.8215	0.6795	0.7142	0.8207	0.8767	0.842	0.7907	0.7801	0.8404	0.8806	0.8467	0.9002	0.7525	0.6741	0.7592	0.7979	0.7007	0.7473	0.7023	0.6668	0.739	0.8854	0.9045	0.8528	0.8018	0.9397	0.8789	0.904	0.7457	0.8809	0.8207	0.7828	0.9198	0.9057	0.9521	0.9523	0.8513	0.813	0.8032	0.8634	0.8129	0.9132	0.9286	0.9302	0.8963	0.0714	0.0724	0.8079	0.8684	0.8572	0.7683	0.8114	0.7421	0.7725	0.7801	0.9758	0.9984	0.0725	0.0701
25455s	0.744	1.0917	0.8656	0.922	1.0061	0.9699	0.8059	0.9249	0.8875	0.8962	0.9729	0.8402	0.9983	0.9173	0.9034	0.9697	0.955	0.8232	0.952	0.8863	0.0758	0.0787	0.918	0.852	0.9209	0.8897	0.8003	0.8147	0.897	1.0144	0.8645	0.8743	0.9065	0.7642	0.9438	0.8375	1.0039	0.8461	0.7015	0.7307	0.8451	0.9017	0.8662	0.815	0.8052	0.8658	0.9045	0.8711	0.9229	0.7762	0.6998	0.7847	0.822	0.7243	0.7634	0.7192	0.6939	0.7656	0.9107	0.9276	0.8748	0.8232	0.9599	0.9013	0.9271	0.7712	0.9044	0.8459	0.8073	0.9415	0.9372	0.9815	0.974	0.8738	0.8343	0.8247	0.8879	0.8391	0.9378	0.9529	0.9532	0.9194	0.0717	0.0724	0.8332	0.8953	0.8819	0.7968	0.84	0.7718	0.7979	0.8032	0.9983	1.0196	0.0725	0.0701
26182s	0.7694	1.0957	0.8879	0.9452	1.0482	0.9934	0.8325	0.9479	0.911	0.9195	0.9963	0.8658	1.021	0.94	0.9274	0.993	0.9789	0.8529	0.9786	0.914	0.0753	0.0785	0.9414	0.8783	0.9438	0.9119	0.8252	0.8394	0.9219	1.0372	0.888	0.8977	0.9332	0.7937	0.9653	0.8606	1.0252	0.869	0.7219	0.7427	0.8682	0.9268	0.8898	0.8396	0.83	0.8896	0.9263	0.8941	0.9443	0.7991	0.7243	0.8094	0.8453	0.747	0.778	0.7348	0.7208	0.7907	0.9328	0.9484	0.8969	0.8448	0.9809	0.9239	0.9491	0.7967	0.9272	0.8706	0.8316	0.9625	0.9671	1.0102	0.9951	0.8958	0.8554	0.8463	0.912	0.8643	0.9598	0.9762	0.975	0.9409	0.0717	0.0727	0.8587	0.923	0.9075	0.8255	0.869	0.8013	0.823	0.8279	1.0198	1.0419	0.0728	0.0698
26909s	0.7941	1.1122	0.9095	0.9671	1.0702	1.0152	0.8567	0.9707	0.9335	0.9419	1.0175	0.8899	1.042	0.9626	0.9509	1.0149	1.0011	0.8819	1.0032	0.9392	0.0755	0.0789	0.9634	0.9019	0.9645	0.9323	0.849	0.8633	0.9452	1.0581	0.9102	0.9203	0.9581	0.8217	0.9872	0.8833	1.046	0.892	0.7417	0.7528	0.8915	0.9504	0.913	0.8629	0.8528	0.9122	0.9481	0.9166	0.9656	0.8225	0.7482	0.8334	0.8673	0.769	0.7922	0.7492	0.7482	0.8154	0.9538	0.968	0.9185	0.8655	1.0016	0.9467	0.9702	0.8208	0.9496	0.8952	0.8553	0.9828	0.9962	1.0378	1.0139	0.9162	0.8744	0.8674	0.9349	0.8882	0.9806	0.9985	0.995	0.9628	0.0715	0.0726	0.8832	0.9509	0.9303	0.8506	0.8947	0.8298	0.8449	0.8496	1.0407	1.0614	0.0726	0.0698
27636s	0.8184	1.136	0.9306	0.9889	1.0819	1.0368	0.88	0.9915	0.9556	0.9628	1.0392	0.9128	1.0623	0.9848	0.9734	1.037	1.0232	0.91	1.0267	0.9636	0.0757	0.0789	0.9847	0.9246	0.985	0.9549	0.8721	0.887	0.9673	1.0809	0.9314	0.942	0.9828	0.8494	1.008	0.905	1.0644	0.9132	0.761	0.7674	0.9129	0.9725	0.9341	0.885	0.8763	0.9339	0.9685	0.9384	0.9859	0.8451	0.7728	0.857	0.8884	0.7915	0.8051	0.7634	0.7748	0.8388	0.9731	0.987	0.9377	0.8851	1.0207	0.9674	0.991	0.8454	0.9703	0.9178	0.8782	1.0015	1.024	1.0638	1.0334	0.9368	0.893	0.8872	0.9567	0.9114	1.0018	1.0192	1.0159	0.9824	0.0714	0.0724	0.906	0.9754	0.952	0.8757	0.9209	0.8588	0.8662	0.8705	1.0607	1.0804	0.0723	0.0698
28364s	0.8417	1.0967	0.9507	1.0098	1.1036	1.0572	0.9027	1.0123	0.9766	0.9835	1.0605	0.9348	1.0822	1.0051	0.9939	1.057	1.0434	0.9362	1.0491	0.9871	0.0755	0.0785	1.0047	0.9478	1.0043	0.9754	0.8938	0.9096	0.9895	1.1023	0.9531	0.9629	1.0057	0.8758	1.0278	0.9256	1.0836	0.9353	0.7813	0.7755	0.9342	0.9941	0.9551	0.907	0.8997	0.9546	0.9884	0.9595	1.0053	0.8665	0.7968	0.8796	0.9095	0.8128	0.8187	0.7772	0.8007	0.8617	0.9922	1.0042	0.9575	0.9041	1.0385	0.9878	1.0114	0.8676	0.9904	0.9395	0.8994	1.0207	1.0504	1.0879	1.0516	0.9555	0.9119	0.9076	0.9773	0.9332	1.0214	1.0391	1.0352	1.0022	0.0715	0.0724	0.9277	0.9984	0.9732	0.8989	0.9447	0.8865	0.8873	0.891	1.0799	1.0983	0.0728	0.0694
29091s	0.8644	1.1097	0.9704	1.029	1.125	1.0766	0.9239	1.0315	0.997	1.0034	1.0802	0.9552	1.1006	1.025	1.0141	1.0756	1.0625	0.9604	1.0698	1.0087	0.0755	0.0789	1.0246	0.9684	1.0234	0.9936	0.9137	0.9294	1.0097	1.1203	0.9722	0.9831	1.0266	0.9012	1.0459	0.945	1.1008	0.9546	0.7991	0.7886	0.9541	1.0149	0.9747	0.9268	0.9202	0.9739	1.0087	0.9798	1.0241	0.8866	0.8193	0.9007	0.9298	0.8328	0.8306	0.7902	0.8255	0.8835	1.0105	1.0217	0.9764	0.9227	1.0559	1.0078	1.0297	0.8887	1.0097	0.9607	0.9195	1.0384	1.0761	1.1118	1.0699	0.9762	0.929	0.9255	0.9969	0.9542	1.0405	1.0591	1.0546	1.0216	0.0717	0.0724	0.9495	1.02	0.9928	0.9215	0.9684	0.9116	0.9072	0.9113	1.0982	1.1159	0.0724	0.0697
29818s	0.8863	1.0972	0.9883	1.0477	1.1542	1.0935	0.9446	1.051	1.0156	1.0219	1.0991	0.9767	1.1182	1.0446	1.0327	1.0945	1.0814	0.9859	1.0911	1.0305	0.0759	0.0786	1.0432	0.9894	1.0413	1.013	0.9335	0.9498	1.0293	1.1408	0.9919	1.0029	1.0483	0.9263	1.0643	0.966	1.1186	0.9748	0.8177	0.7953	0.9734	1.0347	0.9941	0.9455	0.9403	0.9935	1.0268	0.999	1.042	0.9057	0.8404	0.9216	0.9494	0.8529	0.8424	0.8023	0.8504	0.9046	1.0274	1.0371	0.9952	0.942	1.0726	1.0264	1.0489	0.9097	1.0287	0.9799	0.9391	1.0561	1.1023	1.1351	1.0869	0.9937	0.946	0.9433	1.0164	0.975	1.0587	1.0777	1.0723	1.043	0.071	0.0724	0.9698	1.0414	1.0124	0.9436	0.9908	0.9382	0.9274	0.9297	1.1149	1.1324	0.0726	0.0699
30545s	0.9062	1.1223	1.0057	1.0654	1.1914	1.1109	0.9635	1.0683	1.0338	1.0404	1.1169	0.9953	1.1348	1.0633	1.051	1.1123	1.0994	1.0081	1.1094	1.05	0.0754	0.0784	1.0603	1.0089	1.058	1.031	0.9527	0.9687	1.0483	1.1594	1.0107	1.0214	1.0686	0.9497	1.0816	0.9842	1.135	0.9934	0.8339	0.8097	0.9924	1.0527	1.0118	0.9645	0.9592	1.0114	1.0441	1.0169	1.0591	0.925	0.8622	0.9422	0.968	0.8722	0.8542	0.814	0.8748	0.9247	1.044	1.0522	1.0123	0.9587	1.0868	1.0443	1.0658	0.929	1.0468	0.9989	0.9583	1.0725	1.1258	1.1556	1.1023	1.011	0.9621	0.9618	1.0346	0.995	1.0765	1.0957	1.0895	1.0608	0.0719	0.0729	0.9898	1.0624	1.0317	0.9652	1.0136	0.9627	0.9458	0.9487	1.1325	1.1481	0.0728	0.0701
31273s	0.9271	1.1407	1.0235	1.0834	1.1499	1.1286	0.9835	1.086	1.0519	1.0576	1.1343	1.0142	1.1512	1.0817	1.068	1.1292	1.1157	1.0291	1.1275	1.0692	0.0758	0.079	1.0773	1.0267	1.074	1.0476	0.97	0.9862	1.066	1.1774	1.0286	1.0383	1.088	0.9717	1.0983	1.0012	1.1498	1.0112	0.8503	0.5348	1.0104	1.0708	1.0302	0.9822	0.9784	1.0287	1.0612	1.035	1.0748	0.9429	0.882	0.9606	0.9859	0.8906	0.8664	0.8254	0.8969	0.9432	1.06	1.0665	1.0287	0.9746	1.1014	1.0606	1.0823	0.9475	1.0633	1.0176	0.9759	1.0891	1.1486	1.1754	1.118	1.0277	0.977	0.9782	1.0523	1.0127	1.0937	1.112	1.1055	1.0818	0.0718	0.0725	1.0072	1.0809	1.0502	0.9853	1.0347	0.9857	0.9639	0.9652	1.1475	1.1626	0.0723	0.0696
32000s	0.9447	1.1661	1.039	1.1	1.1912	1.1439	1.0015	1.1021	1.0691	1.0748	1.1508	1.0329	1.1663	1.0983	1.0856	1.1454	1.1326	1.0503	1.1459	1.0883	0.0755	0.0788	1.0944	1.045	1.0896	1.0632	0.9875	1.0032	1.0838	1.1949	1.0455	1.0554	1.1071	0.993	1.1137	1.0191	1.1653	1.0282	0.8661	0.5427	1.0276	1.088	1.0475	0.9996	0.9962	1.0459	1.0778	1.0518	1.0907	0.9603	0.9018	0.9791	1.0034	0.9087	0.8762	0.8363	0.919	0.9626	1.0747	1.0803	1.0452	0.99	1.1161	1.0766	1.0984	0.9652	1.0793	1.0349	0.9935	1.1051	1.1709	1.1954	1.1329	1.0436	0.9921	0.994	1.0695	1.0304	1.1098	1.1285	1.1216	1.0973	0.0722	0.0728	1.0255	1.0986	1.0672	1.0047	1.0558	1.0084	0.9809	0.9819	1.1625	1.1758	0.0726	0.0697
32727s	0.9639	1.1774	1.055	1.116	1.2292	1.1598	1.0194	1.1182	1.0851	1.0904	1.1672	1.0495	1.179	1.1148	1.1013	1.1607	1.1485	1.0698	1.1619	1.1064	0.0753	0.0787	1.11	1.062	1.1043	1.0802	1.0035	1.0191	1.1003	1.2131	1.062	1.0716	1.125	1.0151	1.129	1.0355	1.1785	1.0439	0.8816	0.5506	1.0439	1.1047	1.0636	1.0159	1.0123	1.0621	1.0929	1.0684	1.1054	0.977	0.9202	0.9964	1.02	0.9257	0.8865	0.847	0.9394	0.9797	1.0878	1.0933	1.0606	1.004	1.1308	1.0927	1.1134	0.9827	1.0951	1.0513	1.0094	1.1204	1.1922	1.2138	1.1466	1.0591	1.0059	1.0087	1.0856	1.0466	1.1248	1.1435	1.1375	1.1121	0.0717	0.0727	1.0425	1.1166	1.0836	1.0235	1.0747	1.0286	0.9974	0.9979	1.1749	1.1879	0.0728	0.0697
33454s	0.9811	1.1463	1.07	1.1311	1.2717	1.174	1.0358	1.1336	1.1007	1.1062	1.1815	1.0666	1.1898	1.1313	1.1176	1.1764	1.1638	1.089	1.1791	1.1234	0.0751	0.0784	1.1257	1.0781	1.119	1.0953	1.0196	1.0353	1.1165	1.229	1.078	1.0877	1.1419	1.0347	1.144	1.0517	1.1901	1.0601	0.8972	0.5592	1.0599	1.1204	1.0789	1.0315	1.0295	1.0781	1.1084	1.0846	1.1202	0.993	0.9386	1.0138	1.0369	0.9429	0.8969	0.8585	0.96	0.9981	1.1012	1.1064	1.0762	1.0192	1.1445	1.1081	1.1292	1.0003	1.1105	1.0678	1.0261	1.1369	1.2167	1.2307	1.161	1.0744	1.02	1.024	1.1018	1.0646	1.1403	1.1594	1.153	1.1275	0.0716	0.0725	1.0604	1.1324	1.0994	1.0403	1.0934	1.0486	1.0125	1.0146	1.1863	1.1985	0.0728	0.0695
34182s	1	1.1487	1.085	1.1459	1.3348	1.1881	1.0523	1.1483	1.1157	1.1212	1.1955	1.0822	1.1983	1.1457	1.132	1.1883	1.1765	1.1068	1.1934	1.1384	0.0756	0.0789	1.1397	1.0942	1.1325	1.1095	1.0349	1.0499	1.1314	1.242	1.0933	1.1022	1.159	1.0543	1.1583	1.0674	1.1996	1.075	0.9103	0.5682	1.0757	1.1357	1.094	1.0469	1.0443	1.0934	1.1227	1.0997	1.1341	1.0085	0.9562	1.0306	1.0524	0.9596	0.908	0.8693	0.9794	1.0149	1.1141	1.1182	1.0909	1.0292	1.1574	1.1223	1.1436	1.0156	1.1249	1.0817	1.0414	1.1517	1.2351	1.2468	1.1738	1.089	1.0335	1.0382	1.1171	1.0805	1.1556	1.1746	1.1668	1.1425	0.0721	0.0729	1.0766	1.1477	1.1145	1.0571	1.1116	1.068	1.0261	1.0292	1.1939	1.2053	0.073	0.0698
34909s	1.0158	1.1574	1.099	1.1593	1.3759	1.1988	1.0679	1.162	1.1299	1.1347	1.2069	1.0979	1.2045	1.1604	1.1478	1.2004	1.1902	1.1254	1.2073	1.1536	0.0757	0.0785	1.1543	1.1103	1.1453	1.1237	1.0487	1.064	1.1463	1.2526	1.1084	1.1171	1.1741	1.0726	1.1715	1.0817	1.2062	1.0895	0.925	0.5886	1.0908	1.1505	1.1081	1.0616	1.0599	1.1073	1.1367	1.1142	1.1459	1.0226	0.9725	1.0455	1.0675	0.9746	0.9172	0.8792	0.9978	1.0308	1.1263	1.1296	1.1048	1.0411	1.1695	1.1365	1.1573	1.0312	1.139	1.0965	1.0568	1.1677	1.2543	1.2606	1.1848	1.1031	1.0452	1.0516	1.1308	1.0957	1.1673	1.187	1.1788	1.1546	0.0715	0.0721	1.0923	1.1631	1.13	1.0746	1.1313	1.0875	1.042	1.0437	1.1992	1.2105	0.0725	0.0698
35636s	1.0332	1.1598	1.1129	1.1717	1.4007	1.2076	1.0832	1.1749	1.1445	1.1488	1.2171	1.113	1.2085	1.1736	1.1604	1.2087	1.1989	1.1413	1.2176	1.1649	0.0757	0.0787	1.1673	1.1241	1.1568	1.1377	1.0623	1.0778	1.1592	1.2568	1.1229	1.1311	1.1882	1.0902	1.1852	1.0961	1.211	1.1037	0.9384	0.6046	1.1042	1.1637	1.122	1.0747	1.0738	1.1208	1.149	1.1284	1.1579	1.0367	0.9881	1.0607	1.0815	0.9905	0.9274	0.8891	1.016	1.0465	1.1375	1.14	1.1168	1.0537	1.1813	1.1498	1.1699	1.0458	1.1525	1.1104	1.0703	1.1815	1.2704	1.2723	1.195	1.1161	1.058	1.0646	1.1453	1.1106	1.1794	1.1983	1.1883	1.1684	0.0717	0.0724	1.1073	1.1778	1.145	1.0913	1.1498	1.1051	1.0545	1.0573	1.2032	1.2145	0.0729	0.0698
36363s	1.0485	1.1636	1.1262	1.1822	1.4083	1.2131	1.0987	1.186	1.1582	1.1603	1.2246	1.1274	1.2111	1.186	1.1742	1.2167	1.2062	1.1568	1.2267	1.1756	0.0756	0.0788	1.1806	1.1391	1.1674	1.151	1.076	1.0915	1.171	1.261	1.1373	1.145	1.1999	1.1076	1.1977	1.1099	1.2144	1.1173	0.9524	0.6242	1.1184	1.1784	1.1364	1.0895	1.0889	1.1349	1.163	1.142	1.168	1.0509	1.0043	1.0747	1.0954	1.0054	0.937	0.899	1.0334	1.0613	1.1494	1.1514	1.1298	1.0669	1.1921	1.1634	1.1826	1.0618	1.1665	1.1251	1.0852	1.1951	1.2858	1.2826	1.2033	1.13	1.0705	1.0776	1.1598	1.1259	1.1903	1.2077	1.197	1.1819	0.0716	0.0726	1.1222	1.1908	1.1587	1.1069	1.1681	1.1237	1.0686	1.0709	1.2058	1.2168	0.0732	0.0699
37091s	1.0622	1.1725	1.1383	1.1891	1.4021	1.217	1.1117	1.1951	1.1705	1.1701	1.229	1.1407	1.2125	1.1943	1.1849	1.2212	1.2116	1.1705	1.2338	1.1837	0.0755	0.0789	1.192	1.1523	1.1755	1.163	1.0884	1.1038	1.1798	1.2622	1.1478	1.1576	1.2101	1.1234	1.2084	1.1223	1.2162	1.1296	0.9648	0.6454	1.1313	1.1892	1.1482	1.1013	1.1013	1.1471	1.1741	1.1548	1.1766	1.064	1.0187	1.089	1.1084	1.0188	0.9457	0.9086	1.0493	1.0757	1.1596	1.1609	1.1413	1.0777	1.1999	1.1755	1.1931	1.0754	1.1782	1.1378	1.098	1.203	1.2983	1.2894	1.2084	1.1442	1.0819	1.0898	1.1714	1.1402	1.1977	1.215	1.2019	1.1939	0.0714	0.0726	1.136	1.2011	1.1717	1.1215	1.1857	1.1402	1.0813	1.0835	1.2072	1.2185	0.0724	0.0698
37818s	1.0776	1.1682	1.1506	1.194	1.384	1.2209	1.1266	1.2015	1.1825	1.1779	1.2324	1.1527	1.2134	1.2009	1.1933	1.2245	1.2152	1.1803	1.239	1.1893	0.0756	0.0783	1.2015	1.1655	1.181	1.1748	1.1	1.1157	1.1863	1.2654	1.1581	1.1697	1.2169	1.136	1.2177	1.1331	1.2175	1.1417	0.9761	0.6566	1.1435	1.1989	1.16	1.114	1.1147	1.1596	1.1844	1.1663	1.1838	1.0762	1.0331	1.1023	1.1208	1.0329	0.9552	0.9189	1.0658	1.0896	1.1691	1.1699	1.1527	1.0913	1.2053	1.1869	1.1995	1.0881	1.1892	1.1501	1.1107	1.2071	1.3078	1.2948	1.2118	1.1559	1.0929	1.1012	1.1813	1.1538	1.2029	1.2193	1.2051	1.205	0.0722	0.0731	1.1471	1.2092	1.184	1.1355	1.2007	1.1567	1.0941	1.0973	1.2094	1.2195	0.0727	0.0697
38545s	1.0909	1.1701	1.1629	1.1968	1.3598	1.2222	1.1386	1.2056	1.1925	1.183	1.2349	1.1626	1.2141	1.2048	1.1991	1.2263	1.2176	1.1877	1.242	1.1937	0.0754	0.0784	1.2089	1.1776	1.1858	1.1847	1.1116	1.1266	1.1909	1.2671	1.1656	1.1804	1.2225	1.1471	1.2249	1.1409	1.2188	1.1542	0.9889	0.6674	1.1562	1.2063	1.1723	1.1277	1.1279	1.1725	1.1945	1.1759	1.189	1.0894	1.0462	1.1143	1.1328	1.0456	0.9643	0.9277	1.0806	1.1024	1.1793	1.1785	1.1628	1.1035	1.2102	1.1986	1.2058	1.1016	1.1973	1.1632	1.1238	1.2102	1.3131	1.2982	1.2142	1.1677	1.1022	1.1125	1.1887	1.1657	1.207	1.223	1.2079	1.2148	0.0716	0.0724	1.1566	1.2145	1.1961	1.1504	1.2156	1.1731	1.1057	1.1095	1.2095	1.2196	0.0726	0.07
39272s	1.1036	1.1721	1.1725	1.1994	1.3353	1.2235	1.1503	1.2099	1.2008	1.1874	1.2368	1.1708	1.2144	1.208	1.2036	1.2285	1.2196	1.1931	1.2444	1.197	0.0756	0.0792	1.2146	1.1889	1.1884	1.1939	1.1233	1.1382	1.1943	1.2682	1.1723	1.1888	1.2262	1.1562	1.2306	1.1477	1.2188	1.1664	1.0006	0.6763	1.1654	1.212	1.1823	1.1398	1.1396	1.1841	1.2018	1.1834	1.1939	1.101	1.0601	1.1264	1.1447	1.0584	0.9729	0.9373	1.0951	1.115	1.1883	1.1862	1.171	1.1152	1.2119	1.2081	1.2088	1.1137	1.2047	1.1741	1.135	1.2108	1.3187	1.3014	1.2164	1.1789	1.113	1.1231	1.1939	1.1762	1.2096	1.2253	1.2086	1.2239	0.0723	0.0729	1.1627	1.2185	1.2056	1.1626	1.2245	1.187	1.1175	1.1207	1.21	1.2204	0.0723	0.0695
40000s	1.1189	1.1612	1.1801	1.2004	1.3099	1.225	1.1621	1.2118	1.208	1.1903	1.2372	1.1768	1.2137	1.2095	1.2058	1.2286	1.2195	1.196	1.2449	1.1979	0.0756	0.0794	1.2177	1.197	1.19	1.1987	1.1334	1.1476	1.1954	1.2678	1.1756	1.1942	1.2278	1.1626	1.233	1.1517	1.2189	1.1775	1.0092	0.6817	1.1715	1.215	1.1895	1.1515	1.1511	1.1943	1.2065	1.1884	1.1968	1.1122	1.0724	1.1393	1.1554	1.0703	0.9812	0.9464	1.1091	1.1275	1.1962	1.1923	1.1787	1.1284	1.2141	1.2158	1.2108	1.1256	1.2092	1.1852	1.1463	1.2104	1.3214	1.3027	1.2175	1.1891	1.1228	1.1324	1.1982	1.1847	1.2107	1.2272	1.209	1.2298	0.072	0.0727	1.1667	1.2209	1.2125	1.1724	1.2314	1.1988	1.1297	1.1317	1.2101	1.2196	0.0726	0.0694
40727s	1.1312	1.1579	1.1849	1.2011	1.288	1.2256	1.1702	1.2132	1.2122	1.1922	1.2383	1.1805	1.2139	1.2104	1.2073	1.2288	1.2196	1.1981	1.2455	1.1991	0.0757	0.0789	1.2195	1.2042	1.1914	1.2035	1.1429	1.1568	1.1972	1.2693	1.1783	1.1992	1.2289	1.1672	1.2358	1.1538	1.2188	1.1875	1.0165	0.6877	1.1773	1.2184	1.1952	1.162	1.1615	1.2032	1.2104	1.1916	1.1994	1.1239	1.0853	1.1504	1.1658	1.0824	0.9906	0.9557	1.1235	1.1391	1.2034	1.1968	1.1833	1.1422	1.2147	1.222	1.2125	1.1377	1.2111	1.1963	1.1562	1.2101	1.3229	1.304	1.2172	1.1988	1.1315	1.1415	1.2008	1.1905	1.2119	1.228	1.2096	1.2337	0.0721	0.0727	1.169	1.2228	1.2177	1.1788	1.2371	1.2103	1.1411	1.1435	1.21	1.2199	0.0726	0.0697
41454s	1.1409	1.1633	1.1893	1.2015	1.2728	1.2249	1.1755	1.2143	1.2154	1.1928	1.2383	1.183	1.2136	1.2105	1.2084	1.2292	1.2197	1.1999	1.2459	1.1994	0.0754	0.079	1.2215	1.2088	1.1924	1.2058	1.1504	1.1628	1.1977	1.269	1.1796	1.202	1.2289	1.1705	1.2372	1.1561	1.2187	1.1952	1.0213	0.6931	1.18	1.2189	1.1984	1.1705	1.17	1.21	1.2122	1.1935	1.2013	1.1335	1.0964	1.1602	1.1753	1.0927	0.9988	0.9643	1.1359	1.1491	1.2084	1.1998	1.188	1.1596	1.2157	1.2255	1.2134	1.1497	1.2148	1.2057	1.165	1.2095	1.3253	1.3051	1.2179	1.2063	1.1392	1.1475	1.2012	1.1942	1.2117	1.2287	1.2084	1.237	0.0723	0.0728	1.171	1.2227	1.2206	1.1829	1.2373	1.2174	1.1517	1.1525	1.2099	1.2205	0.0725	0.0695
42181s	1.1514	1.1467	1.1916	1.2015	1.2648	1.2264	1.1824	1.2151	1.2184	1.1938	1.2386	1.1844	1.2132	1.2094	1.2088	1.2295	1.2209	1.2019	1.2461	1.2003	0.0752	0.0783	1.2226	1.2123	1.1924	1.208	1.1569	1.1684	1.1976	1.2712	1.1808	1.2042	1.229	1.1718	1.2389	1.1572	1.2181	1.2009	1.0269	0.6974	1.1828	1.221	1.2022	1.1786	1.1761	1.2159	1.2144	1.1952	1.2039	1.1428	1.1072	1.1711	1.183	1.1043	1.0071	0.9744	1.1477	1.1584	1.2112	1.2033	1.1917	1.1697	1.2163	1.228	1.2134	1.1598	1.2163	1.2126	1.1709	1.2079	1.3264	1.3054	1.2183	1.2123	1.1472	1.1531	1.2024	1.1959	1.213	1.2295	1.2093	1.2395	0.0719	0.0728	1.1724	1.2233	1.2223	1.1864	1.239	1.2239	1.163	1.1616	1.2103	1.2207	0.0728	0.0696
42909s	1.1568	1.1463	1.1925	1.2014	1.2586	1.2263	1.1854	1.2153	1.2196	1.1945	1.2386	1.1858	1.2128	1.2091	1.2091	1.2292	1.2204	1.2032	1.2459	1.1999	0.0758	0.0785	1.2229	1.2141	1.1922	1.2083	1.1614	1.1725	1.1978	1.2695	1.1812	1.2056	1.2285	1.1732	1.2389	1.1579	1.2178	1.2052	1.0283	0.7003	1.1839	1.2209	1.2033	1.1826	1.1805	1.2186	1.2151	1.1961	1.2054	1.1507	1.1169	1.1791	1.189	1.1147	1.016	0.983	1.1596	1.1656	1.2147	1.2051	1.1932	1.1795	1.216	1.2298	1.214	1.1683	1.2163	1.2179	1.176	1.2071	1.3262	1.3054	1.2175	1.2164	1.1514	1.1569	1.2024	1.1971	1.2122	1.2293	1.2082	1.2405	0.0713	0.0724	1.1725	1.2232	1.2229	1.1877	1.2388	1.228	1.1717	1.1682	1.2101	1.2204	0.0731	0.0703
43636s	1.1615	1.1446	1.1937	1.2011	1.2557	1.2258	1.1871	1.2157	1.2203	1.1946	1.2379	1.1865	1.2125	1.2083	1.209	1.2294	1.2197	1.2028	1.245	1.1998	0.0755	0.0783	1.2228	1.2155	1.1926	1.2084	1.1656	1.1756	1.1976	1.2703	1.1818	1.2071	1.2286	1.1737	1.2392	1.1587	1.2182	1.2081	1.0308	0.7027	1.1855	1.221	1.2047	1.1857	1.183	1.2223	1.2149	1.1967	1.2069	1.1585	1.1266	1.1858	1.1945	1.124	1.0248	0.9925	1.1716	1.1722	1.2176	1.2073	1.195	1.1877	1.2156	1.2311	1.2141	1.1745	1.2171	1.2222	1.1785	1.2065	1.3261	1.3054	1.217	1.2198	1.1549	1.1594	1.2028	1.1983	1.2122	1.2287	1.2081	1.2418	0.072	0.0727	1.1728	1.2234	1.2238	1.1884	1.2392	1.2311	1.1797	1.173	1.2095	1.2201	0.0725	0.0698
44363s	1.164	1.1478	1.1937	1.2007	1.2526	1.225	1.1875	1.2153	1.2208	1.1946	1.2374	1.1869	1.212	1.2076	1.2089	1.2287	1.2191	1.2022	1.2443	1.1988	0.0757	0.0789	1.2223	1.2167	1.1922	1.2089	1.1679	1.177	1.1978	1.2695	1.182	1.2074	1.2279	1.1736	1.2394	1.1589	1.2177	1.2094	1.0319	0.7052	1.1857	1.221	1.2056	1.1882	1.1857	1.2231	1.2154	1.1968	1.208	1.164	1.1334	1.1904	1.1984	1.1328	1.0336	1.0017	1.1813	1.1764	1.218	1.2085	1.1969	1.193	1.2157	1.2322	1.2133	1.1798	1.2173	1.2246	1.181	1.2053	1.3263	1.3059	1.2171	1.2216	1.1571	1.161	1.2026	1.198	1.2125	1.2286	1.2071	1.2418	0.0719	0.0725	1.1725	1.2226	1.2235	1.1882	1.2375	1.2326	1.185	1.1753	1.209	1.2197	0.0728	0.0701
45090s	1.1665	1.1376	1.194	1.2006	1.2555	1.2256	1.1896	1.2152	1.2215	1.1947	1.2376	1.187	1.2123	1.2078	1.2089	1.2289	1.2197	1.2025	1.2441	1.1988	0.0759	0.079	1.223	1.2179	1.1922	1.2087	1.1699	1.1787	1.1976	1.27	1.1823	1.2065	1.2275	1.173	1.239	1.1589	1.2168	1.2103	1.0327	0.7073	1.186	1.2209	1.2061	1.1888	1.1872	1.2235	1.215	1.1964	1.2087	1.1682	1.1385	1.1937	1.2009	1.1395	1.0425	1.01	1.1894	1.1787	1.2194	1.2087	1.1969	1.1937	1.2151	1.2319	1.2128	1.1822	1.2173	1.226	1.1816	1.2045	1.3254	1.3052	1.216	1.2222	1.1583	1.1617	1.2022	1.1981	1.212	1.2281	1.2067	1.242	0.0716	0.0726	1.1718	1.2216	1.2235	1.1885	1.2373	1.2333	1.1893	1.177	1.2091	1.2192	0.0727	0.0696
45818s	1.1666	1.1458	1.1935	1.2003	1.2521	1.2249	1.1895	1.2153	1.221	1.1943	1.2374	1.187	1.2111	1.2059	1.2078	1.2274	1.2184	1.2015	1.2424	1.1977	0.0757	0.0783	1.223	1.2177	1.1914	1.2079	1.1697	1.1788	1.197	1.2694	1.1815	1.2065	1.2261	1.1722	1.239	1.158	1.2161	1.2095	1.0329	0.7083	1.1851	1.2201	1.2057	1.1897	1.1863	1.2237	1.2139	1.196	1.2098	1.1707	1.1422	1.1959	1.2028	1.1457	1.0507	1.0191	1.1967	1.1799	1.2199	1.2088	1.197	1.1898	1.2137	1.2315	1.2119	1.1835	1.2161	1.2269	1.1824	1.2037	1.3242	1.3045	1.2164	1.2226	1.1589	1.163	1.2016	1.1981	1.2111	1.2277	1.2067	1.2419	0.0719	0.0727	1.1717	1.2219	1.2239	1.1881	1.2369	1.2337	1.1928	1.1785	1.2085	1.2193	0.0729	0.0696
46545s	1.1679	1.138	1.1929	1.1997	1.2502	1.2247	1.1893	1.2148	1.2207	1.1943	1.2373	1.1861	1.2118	1.2067	1.2085	1.2277	1.2188	1.2019	1.2433	1.1966	0.0756	0.0781	1.2222	1.2174	1.1915	1.2076	1.1713	1.1796	1.1964	1.2703	1.1817	1.2067	1.2256	1.1719	1.2386	1.1579	1.2166	1.2106	1.0333	0.7097	1.1855	1.2207	1.2053	1.1903	1.1876	1.2243	1.2147	1.1961	1.2099	1.1732	1.1448	1.1975	1.2039	1.1505	1.0595	1.028	1.2016	1.1813	1.2193	1.2088	1.1978	1.1904	1.2134	1.2316	1.2115	1.1855	1.216	1.2274	1.1825	1.2027	1.3232	1.3035	1.2163	1.2222	1.1593	1.1633	1.2013	1.198	1.2115	1.2277	1.2061	1.2416	0.0719	0.0722	1.1713	1.2213	1.2227	1.1879	1.2355	1.2337	1.1938	1.1791	1.2087	1.2188	0.073	0.0696
47272s	1.1686	1.1407	1.1921	1.1992	1.2517	1.2244	1.1887	1.2141	1.2207	1.1937	1.2369	1.1859	1.2112	1.2062	1.2075	1.228	1.2192	1.2025	1.2422	1.1972	0.0757	0.0784	1.2222	1.2174	1.1911	1.2082	1.1719	1.1798	1.1965	1.2713	1.181	1.2068	1.225	1.1707	1.2389	1.1575	1.2165	1.2104	1.0339	0.7111	1.1853	1.2199	1.2055	1.1907	1.1876	1.2241	1.2134	1.195	1.2106	1.175	1.1462	1.1979	1.2047	1.1533	1.0674	1.0363	1.2055	1.1815	1.2196	1.2085	1.198	1.1826	1.212	1.2306	1.2105	1.1848	1.2148	1.2268	1.1821	1.2016	1.3222	1.303	1.2158	1.223	1.1595	1.1631	1.2004	1.1975	1.2114	1.2272	1.2054	1.2409	0.072	0.0724	1.1712	1.2205	1.2223	1.1869	1.2344	1.2323	1.1951	1.1801	1.2083	1.2187	0.0722	0.0694
47999s	1.1677	1.1451	1.1915	1.1987	1.2516	1.2235	1.1883	1.2133	1.2202	1.1933	1.2362	1.1854	1.2111	1.2045	1.2072	1.2263	1.2169	1.2007	1.2407	1.1948	0.0763	0.0789	1.2205	1.2167	1.19	1.2068	1.1707	1.1794	1.1954	1.2687	1.1804	1.2055	1.2237	1.1697	1.2374	1.1573	1.2155	1.209	1.0331	0.7118	1.1839	1.2184	1.2045	1.1894	1.1871	1.2237	1.2125	1.1939	1.2111	1.1762	1.1472	1.1985	1.205	1.156	1.0762	1.045	1.208	1.1818	1.219	1.2089	1.1979	1.181	1.2117	1.2299	1.2099	1.1853	1.2145	1.2268	1.1822	1.201	1.3208	1.3024	1.2152	1.2216	1.1589	1.1622	1.1992	1.1957	1.2105	1.2258	1.2044	1.2405	0.0719	0.0726	1.1699	1.2198	1.2221	1.1866	1.2336	1.2315	1.1959	1.1795	1.2081	1.2186	0.0728	0.0696
48727s	1.1686	1.1402	1.1903	1.1984	1.2494	1.224	1.1884	1.2142	1.2203	1.1936	1.2367	1.1856	1.2114	1.2052	1.2066	1.2266	1.2181	1.2018	1.2406	1.1951	0.0759	0.0786	1.2207	1.2167	1.1907	1.2066	1.1715	1.1801	1.1962	1.27	1.1809	1.2062	1.2237	1.1695	1.2377	1.1572	1.2159	1.2095	1.0335	0.7119	1.1843	1.2191	1.2051	1.1899	1.1877	1.2238	1.2134	1.1942	1.2124	1.1782	1.148	1.1991	1.2055	1.1584	1.0836	1.0538	1.2103	1.182	1.2199	1.2091	1.1989	1.1794	1.2116	1.2306	1.2096	1.1861	1.2147	1.2265	1.1819	1.2004	1.3209	1.3018	1.2156	1.2214	1.1592	1.1631	1.1998	1.1961	1.2107	1.2264	1.2045	1.2402	0.072	0.0729	1.1692	1.22	1.2222	1.1866	1.2331	1.2316	1.1956	1.18	1.2085	1.2194	0.0726	0.0697
49454s	1.1683	1.1386	1.1901	1.1979	1.2486	1.2237	1.1881	1.2134	1.2197	1.1928	1.2362	1.1848	1.2109	1.2046	1.2066	1.2267	1.2186	1.202	1.2405	1.1946	0.0759	0.0786	1.2205	1.2162	1.1898	1.206	1.1717	1.1795	1.1957	1.2696	1.1801	1.2055	1.2227	1.1694	1.2374	1.1565	1.2154	1.2084	1.0326	0.7124	1.1835	1.2178	1.2041	1.1892	1.1865	1.2223	1.2111	1.1933	1.2126	1.1785	1.148	1.1986	1.2055	1.1592	1.0915	1.0605	1.2104	1.1816	1.2189	1.2082	1.1983	1.1747	1.2104	1.2291	1.2095	1.1859	1.2138	1.2263	1.1817	1.1995	1.3195	1.3011	1.2151	1.2211	1.159	1.1631	1.1991	1.1949	1.2104	1.2257	1.2041	1.2394	0.072	0.0726	1.1692	1.2199	1.2213	1.1849	1.2321	1.2304	1.1953	1.1799	1.2081	1.219	0.0728	0.0698
50181s	1.1679	1.1374	1.1891	1.1978	1.2535	1.2233	1.1879	1.2133	1.2199	1.1931	1.2359	1.1851	1.2112	1.2041	1.2067	1.2265	1.218	1.2015	1.2401	1.1942	0.0763	0.0792	1.2206	1.2159	1.1896	1.2052	1.1707	1.1791	1.195	1.2698	1.1799	1.2049	1.222	1.1684	1.2369	1.1559	1.2159	1.2079	1.0317	0.7132	1.1834	1.2181	1.2038	1.1891	1.1858	1.223	1.2114	1.1933	1.2131	1.1782	1.1482	1.1985	1.2051	1.1603	1.0981	1.0677	1.2115	1.181	1.2194	1.2084	1.199	1.1717	1.2105	1.2294	1.2093	1.1852	1.2137	1.2262	1.1811	1.1993	1.3184	1.3007	1.2153	1.221	1.1587	1.1627	1.1988	1.1949	1.2106	1.226	1.2037	1.2395	0.0715	0.0723	1.1684	1.2196	1.2209	1.1854	1.2316	1.2296	1.1956	1.1791	1.208	1.2191	0.0722	0.0701
50908s	1.1669	1.1384	1.1878	1.1973	1.25	1.2229	1.1868	1.2129	1.219	1.1924	1.2355	1.1842	1.2108	1.2027	1.2054	1.2254	1.217	1.2008	1.2389	1.1928	0.0761	0.0789	1.2195	1.215	1.1894	1.2049	1.17	1.1788	1.1946	1.2703	1.1799	1.205	1.2212	1.1679	1.2367	1.1556	1.2154	1.2066	1.0319	0.713	1.1825	1.218	1.2033	1.1888	1.185	1.222	1.2108	1.1923	1.2135	1.1793	1.1477	1.1971	1.2052	1.1607	1.1029	1.0734	1.2113	1.1803	1.2183	1.2075	1.1989	1.1692	1.209	1.2282	1.208	1.1846	1.2131	1.2254	1.1804	1.1989	1.3181	1.2998	1.2144	1.2197	1.1578	1.1625	1.1982	1.1938	1.2097	1.2255	1.203	1.2388	0.0721	0.0729	1.1681	1.2184	1.2203	1.1847	1.2304	1.2284	1.1946	1.1778	1.2075	1.2183	0.0727	0.0697
51636s	1.166	1.1371	1.1876	1.1976	1.2489	1.2234	1.1872	1.2134	1.2198	1.1926	1.2359	1.1844	1.2102	1.2026	1.2047	1.2252	1.217	1.2013	1.2385	1.1925	0.0766	0.079	1.2189	1.2146	1.1889	1.204	1.1698	1.1782	1.1948	1.2702	1.1797	1.2038	1.2206	1.1677	1.2366	1.155	1.2154	1.2064	1.0312	0.7132	1.1822	1.2173	1.2035	1.1879	1.1843	1.2218	1.2104	1.1919	1.2144	1.1792	1.1471	1.1975	1.205	1.1611	1.1078	1.0773	1.2117	1.18	1.218	1.2073	1.1993	1.1675	1.2088	1.2282	1.2074	1.1843	1.2132	1.2247	1.1795	1.1987	1.3178	1.2995	1.2141	1.219	1.1571	1.1626	1.1976	1.1932	1.2099	1.225	1.2029	1.2383	0.0714	0.0722	1.1667	1.218	1.2201	1.1845	1.2298	1.2277	1.1945	1.1772	1.2076	1.2188	0.0722	0.0696
52363s	1.1658	1.1395	1.1869	1.1975	1.2474	1.2232	1.1864	1.2131	1.2195	1.1925	1.2355	1.1847	1.2106	1.2031	1.2057	1.2256	1.2176	1.2013	1.2384	1.1924	0.0767	0.0787	1.2194	1.215	1.1893	1.2038	1.1695	1.1781	1.1952	1.27	1.1795	1.2041	1.22	1.1679	1.237	1.1555	1.2155	1.2058	1.032	0.713	1.1823	1.2173	1.2035	1.1878	1.1843	1.2217	1.2099	1.1919	1.2149	1.1798	1.1472	1.1974	1.2055	1.1621	1.1114	1.0805	1.2121	1.1798	1.2181	1.2076	1.1995	1.1654	1.2084	1.2275	1.2073	1.1832	1.2127	1.2242	1.179	1.1981	1.3166	1.2995	1.2143	1.2186	1.1569	1.1627	1.1976	1.1938	1.2094	1.225	1.2023	1.2383	0.0718	0.0728	1.1671	1.2188	1.2203	1.1836	1.2289	1.2269	1.194	1.1775	1.2077	1.2188	0.0728	0.0703
53090s	1.1651	1.1422	1.1866	1.1971	1.2482	1.2225	1.186	1.213	1.2188	1.1923	1.2357	1.1836	1.2111	1.2031	1.2052	1.2259	1.2178	1.2016	1.238	1.1917	0.077	0.0788	1.2194	1.2145	1.1897	1.2042	1.1696	1.1785	1.1953	1.2708	1.1799	1.2043	1.2199	1.1681	1.2366	1.1554	1.2157	1.2059	1.0321	0.7136	1.1816	1.2175	1.2036	1.1878	1.1848	1.2213	1.2102	1.1917	1.2154	1.1809	1.1467	1.1971	1.2057	1.1625	1.1132	1.0828	1.2123	1.1796	1.2179	1.2076	1.1992	1.1647	1.208	1.2273	1.207	1.1831	1.2128	1.2239	1.1782	1.1981	1.3173	1.2989	1.2148	1.2183	1.1575	1.1628	1.1978	1.1935	1.2102	1.2251	1.203	1.2384	0.0719	0.0729	1.1665	1.219	1.2195	1.1831	1.2277	1.2263	1.1939	1.1768	1.2078	1.219	0.0729	0.0702
53817s	1.1648	1.1353	1.1852	1.1972	1.2476	1.2239	1.187	1.2132	1.2201	1.1929	1.2361	1.1837	1.2099	1.2023	1.2039	1.2262	1.2178	1.2017	1.2373	1.1918	0.0769	0.0784	1.2184	1.2129	1.1892	1.204	1.1691	1.1778	1.1943	1.2724	1.1787	1.2032	1.2192	1.1672	1.2364	1.1546	1.2154	1.2052	1.0314	0.7137	1.1815	1.2169	1.203	1.1866	1.1832	1.221	1.2096	1.1912	1.2151	1.1804	1.1462	1.1971	1.2053	1.162	1.1145	1.084	1.2118	1.179	1.2175	1.2067	1.1995	1.164	1.2074	1.227	1.2066	1.1826	1.212	1.2232	1.1783	1.1976	1.3164	1.2987	1.2141	1.2176	1.1566	1.1622	1.1967	1.1928	1.2093	1.2249	1.2019	1.2378	0.0722	0.0729	1.1659	1.2186	1.219	1.1826	1.2273	1.2262	1.1925	1.176	1.208	1.2186	0.073	0.0701
54545s	1.1652	1.132	1.1853	1.1968	1.2456	1.2242	1.1872	1.2135	1.2202	1.193	1.2358	1.1834	1.2104	1.2028	1.2046	1.226	1.2182	1.2022	1.2375	1.1923	0.0776	0.0789	1.2184	1.213	1.1892	1.2038	1.1686	1.1773	1.195	1.2719	1.1784	1.2034	1.2195	1.1675	1.236	1.1543	1.2151	1.205	1.031	0.713	1.1811	1.2166	1.203	1.1869	1.1829	1.2207	1.2094	1.1909	1.2154	1.1808	1.1457	1.1962	1.205	1.1621	1.1153	1.0855	1.2119	1.1786	1.2169	1.2064	1.2001	1.1626	1.2068	1.2266	1.2066	1.1813	1.2114	1.2228	1.1773	1.1969	1.3151	1.298	1.2137	1.2168	1.1563	1.1619	1.1966	1.1923	1.2092	1.2242	1.2016	1.2374	0.0717	0.0725	1.1653	1.2182	1.2187	1.1817	1.2257	1.2245	1.1914	1.1755	1.2069	1.2182	0.0722	0.0697
55272s	1.1647	1.1333	1.1849	1.1964	1.2461	1.2239	1.187	1.2135	1.2194	1.1923	1.2362	1.1831	1.2102	1.2019	1.204	1.2259	1.218	1.2025	1.2373	1.1914	0.0775	0.0784	1.2186	1.2126	1.1889	1.2033	1.1679	1.1768	1.1944	1.271	1.178	1.2027	1.2184	1.1664	1.2359	1.1541	1.2147	1.204	1.0311	0.7143	1.1807	1.2164	1.2026	1.1864	1.183	1.2204	1.2095	1.1907	1.2163	1.1811	1.1456	1.1962	1.2052	1.1617	1.116	1.0863	1.2119	1.1782	1.2162	1.2065	1.2001	1.1626	1.207	1.2269	1.2065	1.1819	1.2119	1.2227	1.1777	1.1974	1.3154	1.2975	1.214	1.2166	1.1557	1.1619	1.196	1.1924	1.2091	1.2242	1.2014	1.2372	0.0719	0.0728	1.1653	1.2182	1.2186	1.1823	1.2258	1.2236	1.1918	1.1754	1.207	1.2183	0.0727	0.0695
55999s	1.1642	1.1369	1.1849	1.1967	1.2442	1.2238	1.1866	1.213	1.2195	1.1926	1.2361	1.1834	1.2101	1.202	1.2036	1.2258	1.218	1.2019	1.2364	1.1916	0.0781	0.0787	1.2185	1.2123	1.1893	1.2032	1.1683	1.1763	1.1948	1.2715	1.1783	1.2031	1.2183	1.1672	1.236	1.1548	1.215	1.204	1.0317	0.7137	1.1811	1.2165	1.2028	1.1863	1.1825	1.2198	1.209	1.1904	1.2171	1.1821	1.1456	1.1969	1.2058	1.1624	1.1163	1.0875	1.2123	1.1787	1.2162	1.207	1.201	1.1627	1.2071	1.2263	1.2065	1.1815	1.2124	1.2226	1.1778	1.1972	1.3154	1.2978	1.2144	1.2165	1.1563	1.162	1.1963	1.1927	1.2101	1.2242	1.2019	1.2372	0.0718	0.0728	1.1658	1.2188	1.2188	1.1826	1.2252	1.2237	1.1911	1.1754	1.2073	1.2185	0.0728	0.0701
56726s	1.1641	1.1346	1.1838	1.1964	1.2444	1.224	1.1864	1.213	1.2196	1.1927	1.2359	1.183	1.2103	1.2019	1.2036	1.226	1.2183	1.2023	1.2367	1.191	0.0785	0.0786	1.2183	1.2124	1.1893	1.2028	1.1676	1.1762	1.1945	1.2718	1.1785	1.2029	1.218	1.1667	1.2357	1.1544	1.2151	1.2038	1.0323	0.7137	1.1808	1.2166	1.2027	1.1865	1.1824	1.2202	1.2097	1.1908	1.2174	1.1825	1.1456	1.1966	1.2064	1.1626	1.117	1.0887	1.2125	1.179	1.2167	1.2071	1.2007	1.162	1.2064	1.226	1.2057	1.1809	1.2119	1.2219	1.1774	1.1977	1.3145	1.2974	1.2143	1.2155	1.1552	1.1618	1.1957	1.1918	1.2092	1.2239	1.2011	1.2369	0.0718	0.073	1.1646	1.2185	1.2181	1.1811	1.2245	1.2229	1.1907	1.1748	1.207	1.2179	0.0724	0.0698
57454s	1.1636	1.1367	1.1836	1.1962	1.2425	1.2233	1.1863	1.2129	1.2195	1.1923	1.2355	1.1831	1.21	1.2016	1.2036	1.2257	1.2181	1.2016	1.2365	1.1903	0.0789	0.0783	1.2181	1.2125	1.1897	1.2023	1.1676	1.1758	1.1946	1.2715	1.1784	1.2027	1.2178	1.1673	1.2361	1.1546	1.2152	1.2033	1.0323	0.7142	1.1806	1.2169	1.2032	1.1856	1.1821	1.2204	1.2097	1.1909	1.2175	1.1826	1.1452	1.1968	1.2062	1.1629	1.1179	1.0892	1.2125	1.1782	1.2167	1.2071	1.2012	1.1627	1.2067	1.226	1.2055	1.1807	1.2124	1.2219	1.177	1.1968	1.3146	1.298	1.214	1.2153	1.1557	1.1617	1.1963	1.1916	1.2092	1.224	1.2011	1.2368	0.0723	0.0731	1.1651	1.2189	1.2195	1.182	1.2248	1.2235	1.1905	1.1742	1.2074	1.2185	0.0731	0.0695
58181s	1.1634	1.1317	1.1831	1.1961	1.2432	1.2236	1.1862	1.213	1.219	1.1925	1.2354	1.1829	1.2098	1.2013	1.2028	1.226	1.2182	1.2014	1.2359	1.1901	0.08	0.0786	1.2175	1.2117	1.1889	1.2026	1.1671	1.1752	1.194	1.2732	1.1774	1.2027	1.217	1.1664	1.2353	1.1541	1.2144	1.2028	1.0318	0.7142	1.1799	1.2161	1.2015	1.1851	1.1817	1.2199	1.2085	1.1906	1.217	1.1828	1.1449	1.1962	1.2061	1.1626	1.1166	1.0899	1.2124	1.1782	1.2158	1.2067	1.2012	1.1622	1.206	1.2256	1.2052	1.1796	1.2116	1.2218	1.1764	1.1966	1.3138	1.2968	1.214	1.215	1.1554	1.1624	1.1961	1.1916	1.2096	1.2238	1.2011	1.2372	0.0715	0.0728	1.1641	1.2173	1.2184	1.1815	1.2243	1.222	1.1899	1.1735	1.2068	1.2179	0.0726	0.0701
58908s	1.1628	1.135	1.1826	1.1956	1.2409	1.223	1.1859	1.2129	1.2184	1.1919	1.2351	1.1822	1.2087	1.1998	1.202	1.2249	1.2177	1.2007	1.2349	1.189	0.0792	0.0781	1.218	1.2118	1.1881	1.2003	1.1659	1.174	1.1934	1.2712	1.1763	1.2017	1.216	1.1659	1.2348	1.1533	1.2143	1.2024	1.0318	0.7136	1.1799	1.2158	1.2013	1.1846	1.1807	1.2185	1.2083	1.1892	1.2168	1.1815	1.1436	1.1958	1.2051	1.1619	1.1166	1.0901	1.2121	1.1777	1.2151	1.206	1.2008	1.1611	1.2053	1.2251	1.2047	1.1792	1.211	1.2211	1.1758	1.196	1.3138	1.2958	1.2131	1.213	1.1542	1.161	1.1946	1.1907	1.2081	1.2224	1.2001	1.2358	0.0714	0.0719	1.1634	1.2176	1.2174	1.1804	1.2226	1.2213	1.1889	1.1732	1.2063	1.2172	0.0719	0.0694
59635s	1.1629	1.1332	1.1819	1.1955	1.2386	1.2233	1.1852	1.2125	1.2183	1.1916	1.2352	1.1815	1.2085	1.1997	1.2018	1.2247	1.2167	1.2003	1.2346	1.1885	0.0808	0.0784	1.2166	1.2107	1.1885	1.2019	1.166	1.1745	1.1937	1.273	1.1767	1.2022	1.2163	1.1668	1.2353	1.1537	1.2144	1.2023	1.0322	0.7132	1.1798	1.2164	1.2019	1.1847	1.1809	1.2183	1.2085	1.1898	1.2178	1.1828	1.1442	1.1964	1.2059	1.1628	1.1168	1.0907	1.2125	1.1778	1.215	1.2062	1.2013	1.1611	1.2055	1.2249	1.2048	1.1791	1.2108	1.2213	1.176	1.1966	1.3134	1.2963	1.2136	1.2138	1.1548	1.1614	1.1955	1.191	1.2087	1.2229	1.2002	1.2363	0.0718	0.0725	1.1641	1.2171	1.2183	1.1812	1.2229	1.2217	1.1888	1.1732	1.2066	1.2173	0.073	0.0697
60363s	1.1629	1.1294	1.1821	1.195	1.2408	1.223	1.1857	1.2127	1.219	1.1917	1.2353	1.1819	1.209	1.2004	1.2018	1.2258	1.2185	1.2018	1.2353	1.1894	0.0817	0.0781	1.2179	1.2113	1.189	1.2017	1.1663	1.1741	1.1938	1.2732	1.1767	1.2022	1.2158	1.1665	1.2358	1.1535	1.2147	1.2018	1.0332	0.7147	1.1799	1.2164	1.2021	1.1847	1.1806	1.2187	1.2085	1.1902	1.2178	1.1832	1.1442	1.1964	1.2065	1.1631	1.1178	1.0913	1.2127	1.1776	1.2155	1.2068	1.2019	1.1618	1.2053	1.2261	1.2051	1.1793	1.2112	1.2209	1.176	1.1966	1.3143	1.2966	1.2135	1.2139	1.1552	1.1618	1.1952	1.191	1.2088	1.2231	1.2004	1.2362	0.0715	0.0725	1.1635	1.2179	1.2179	1.1812	1.2222	1.2213	1.1894	1.1732	1.2069	1.2176	0.073	0.0701
61090s	1.1625	1.1307	1.1815	1.1956	1.2406	1.2231	1.1852	1.2127	1.2186	1.1913	1.2353	1.1818	1.2092	1.1999	1.2023	1.2254	1.2178	1.2013	1.2346	1.1888	0.0824	0.0782	1.2173	1.2112	1.1887	1.2017	1.1656	1.1744	1.1936	1.273	1.1768	1.2021	1.2157	1.1668	1.2351	1.1533	1.2142	1.2016	1.0336	0.7139	1.1794	1.2161	1.2017	1.1846	1.1801	1.2185	1.2082	1.1895	1.2174	1.1829	1.1435	1.1958	1.2062	1.1628	1.1178	1.0913	1.2129	1.1775	1.2145	1.2067	1.2022	1.1612	1.2054	1.2252	1.2044	1.1788	1.2111	1.2217	1.1758	1.1963	1.3133	1.2955	1.2132	1.2137	1.1546	1.1616	1.1953	1.1906	1.2086	1.2225	1.1998	1.2361	0.0717	0.0725	1.1629	1.2176	1.219	1.1814	1.2224	1.2207	1.1893	1.1728	1.2061	1.2174	0.0727	0.0699
61817s	1.162	1.1318	1.1812	1.1951	1.2395	1.2231	1.185	1.2121	1.2182	1.1912	1.2349	1.1815	1.2085	1.1995	1.2012	1.2252	1.2175	1.201	1.234	1.1878	0.0835	0.0784	1.2166	1.2103	1.1888	1.2013	1.1649	1.1737	1.1935	1.2726	1.1767	1.2017	1.2151	1.1668	1.2349	1.1531	1.214	1.2012	1.0336	0.7143	1.1787	1.2151	1.2008	1.1834	1.1793	1.2179	1.2079	1.189	1.2174	1.1828	1.1439	1.1964	1.2068	1.163	1.1183	1.0917	1.2131	1.178	1.2149	1.2063	1.2022	1.1611	1.2046	1.2253	1.2043	1.178	1.2103	1.2205	1.1754	1.196	1.3125	1.2955	1.2134	1.2137	1.1545	1.1613	1.1956	1.1906	1.2082	1.2228	1.2002	1.2362	0.0713	0.0722	1.1633	1.2174	1.218	1.1814	1.2214	1.22	1.1886	1.1728	1.2064	1.2174	0.0728	0.0701
62544s	1.1621	1.1318	1.1804	1.1947	1.24	1.2228	1.1844	1.2119	1.2177	1.1908	1.2348	1.1809	1.2087	1.1995	1.2019	1.2252	1.2174	1.2014	1.2342	1.188	0.0846	0.0784	1.2166	1.2105	1.1885	1.201	1.165	1.1736	1.1931	1.2724	1.1761	1.201	1.2147	1.1674	1.2349	1.1528	1.2144	1.2015	1.0355	0.7146	1.179	1.2163	1.2016	1.1838	1.1795	1.2177	1.2081	1.1895	1.2179	1.1831	1.1438	1.1966	1.2063	1.1632	1.1181	1.092	1.2127	1.1784	1.2144	1.2065	1.2024	1.1612	1.2046	1.2244	1.204	1.1776	1.2102	1.2201	1.175	1.196	1.3119	1.2955	1.2127	1.2131	1.1543	1.1614	1.1948	1.1903	1.2079	1.2223	1.1994	1.2361	0.0721	0.0729	1.1627	1.2176	1.2176	1.18	1.2205	1.2197	1.1879	1.1723	1.2064	1.2166	0.0727	0.0699
63271s	1.1627	1.1302	1.1807	1.1949	1.2406	1.2225	1.1844	1.212	1.2183	1.1913	1.2354	1.181	1.2083	1.1991	1.2011	1.2249	1.2176	1.2006	1.2338	1.1873	0.0859	0.0787	1.2162	1.2097	1.1883	1.2008	1.1649	1.1734	1.1931	1.2726	1.1759	1.2013	1.2149	1.1674	1.2345	1.1526	1.2142	1.2012	1.0356	0.7148	1.1791	1.2155	1.2015	1.1835	1.1793	1.2178	1.2076	1.1889	1.218	1.1829	1.1439	1.1969	1.2071	1.1634	1.1185	1.0924	1.2135	1.178	1.2151	1.2067	1.2027	1.1614	1.204	1.2248	1.204	1.1779	1.2106	1.221	1.1758	1.1961	1.3124	1.2956	1.2132	1.2127	1.1539	1.161	1.1945	1.1903	1.208	1.2223	1.1996	1.2358	0.0718	0.0727	1.1625	1.2176	1.2176	1.1802	1.2196	1.2188	1.1876	1.1722	1.2062	1.2171	0.0727	0.0702
63999s	1.1621	1.1263	1.1798	1.1943	1.2401	1.2225	1.1845	1.2118	1.2177	1.1905	1.2343	1.1803	1.2085	1.1989	1.2015	1.2248	1.2179	1.2012	1.2336	1.1876	0.0867	0.0783	1.2165	1.2106	1.1888	1.2009	1.1644	1.1727	1.1933	1.2726	1.1752	1.2012	1.214	1.1676	1.2344	1.1523	1.2138	1.2006	1.0359	0.7144	1.1786	1.2154	1.2007	1.1827	1.1791	1.2172	1.2079	1.1887	1.2176	1.1832	1.1439	1.196	1.2065	1.1633	1.1181	1.0922	1.2132	1.1777	1.2152	1.206	1.2024	1.1612	1.2039	1.2242	1.2034	1.1773	1.2098	1.2195	1.1751	1.1952	1.3116	1.2948	1.2129	1.2125	1.1537	1.1602	1.1943	1.1898	1.2074	1.2219	1.1989	1.2351	0.0712	0.0721	1.1622	1.2166	1.2163	1.1795	1.2194	1.2183	1.1873	1.1721	1.2055	1.2159	0.0724	0.0701
64726s	1.1622	1.1299	1.18	1.1945	1.2379	1.2224	1.1841	1.2118	1.2178	1.1907	1.2345	1.1806	1.2083	1.199	1.2013	1.2249	1.2174	1.2006	1.2338	1.1872	0.0879	0.0785	1.2162	1.2103	1.1889	1.2003	1.1643	1.1731	1.1931	1.2723	1.1758	1.2011	1.2142	1.1684	1.2344	1.153	1.2137	1.2	1.0359	0.7147	1.1779	1.2152	1.2002	1.1827	1.1786	1.2166	1.2069	1.189	1.2183	1.1835	1.1439	1.1968	1.2073	1.164	1.1187	1.0926	1.2136	1.1781	1.2154	1.207	1.2022	1.1612	1.2034	1.2239	1.2032	1.177	1.2097	1.2196	1.1745	1.1956	1.3116	1.2951	1.2125	1.2129	1.1536	1.1607	1.1943	1.19	1.2077	1.2221	1.1991	1.2349	0.0711	0.0727	1.1619	1.2172	1.2178	1.1804	1.2203	1.2189	1.1878	1.1716	1.2057	1.2164	0.0727	0.0701
65453s	1.1609	1.1328	1.1796	1.1941	1.2385	1.2219	1.1837	1.2116	1.2175	1.1905	1.2344	1.1805	1.208	1.1988	1.2012	1.2241	1.2171	1.2006	1.2329	1.1868	0.089	0.0784	1.2161	1.2096	1.1891	1.1996	1.1637	1.1723	1.1928	1.2722	1.1752	1.2005	1.2132	1.1689	1.2343	1.1523	1.2138	1.2001	1.0363	0.7153	1.1778	1.2153	1.2001	1.1824	1.1785	1.2168	1.2065	1.1892	1.2187	1.1833	1.1436	1.1964	1.2073	1.1641	1.1186	1.0927	1.2133	1.1784	1.2147	1.207	1.2031	1.1616	1.2034	1.2245	1.2033	1.1774	1.2096	1.2194	1.1748	1.195	1.3112	1.2946	1.2124	1.2127	1.1535	1.1601	1.1939	1.1896	1.2076	1.2219	1.1986	1.235	0.0718	0.0727	1.1623	1.2169	1.2172	1.18	1.2195	1.2185	1.1873	1.1718	1.2059	1.2161	0.0726	0.0698
66180s	1.1612	1.1338	1.1789	1.194	1.2383	1.2219	1.1833	1.2111	1.2168	1.1903	1.2344	1.1809	1.2076	1.199	1.2009	1.2245	1.2174	1.2013	1.2334	1.1867	0.0901	0.078	1.216	1.21	1.1885	1.1998	1.1636	1.1723	1.1927	1.2723	1.1753	1.2008	1.2134	1.1698	1.234	1.1522	1.2138	1.2007	1.0382	0.7149	1.1786	1.2156	1.2011	1.1829	1.1785	1.217	1.2072	1.1886	1.2186	1.1843	1.144	1.1972	1.2078	1.1639	1.1189	1.0926	1.2141	1.1779	1.2155	1.2072	1.2031	1.1615	1.2042	1.2241	1.2034	1.1774	1.2098	1.2198	1.175	1.1959	1.3109	1.2948	1.2123	1.2124	1.1538	1.1604	1.1941	1.1898	1.2075	1.2217	1.1987	1.2351	0.0719	0.0728	1.1616	1.2165	1.2172	1.1789	1.219	1.2182	1.1871	1.1715	1.2056	1.216	0.073	0.0701
66908s	1.1618	1.1278	1.1791	1.1938	1.2356	1.2225	1.184	1.2115	1.2169	1.1902	1.2345	1.1802	1.208	1.1986	1.2012	1.2244	1.2175	1.2008	1.2325	1.1863	0.0919	0.078	1.2159	1.2098	1.1889	1.2	1.1637	1.1724	1.193	1.2731	1.1751	1.201	1.2131	1.1709	1.2345	1.152	1.2137	1.2002	1.0385	0.715	1.1781	1.2159	1.2005	1.1826	1.1783	1.2169	1.2078	1.1888	1.2187	1.1841	1.1441	1.1971	1.2075	1.1645	1.1193	1.0929	1.214	1.1783	1.2153	1.2073	1.2032	1.1614	1.2033	1.2237	1.2031	1.1777	1.2091	1.2196	1.1751	1.1955	1.3111	1.2949	1.2125	1.2125	1.1535	1.16	1.194	1.1898	1.2075	1.2218	1.1984	1.2348	0.0719	0.0727	1.1616	1.2163	1.2166	1.1792	1.218	1.2175	1.1867	1.1719	1.2058	1.216	0.0729	0.0697
67635s	1.1614	1.1264	1.1783	1.1934	1.2353	1.2221	1.1835	1.2111	1.2166	1.1899	1.234	1.1798	1.2071	1.1981	1.2004	1.2233	1.2165	1.2003	1.232	1.1858	0.0944	0.0787	1.2148	1.2092	1.1884	1.1994	1.1632	1.1718	1.1925	1.2728	1.1746	1.2005	1.2125	1.1715	1.2341	1.1519	1.2135	1.1994	1.0386	0.7156	1.1778	1.2153	1.2002	1.182	1.1782	1.2167	1.2071	1.1887	1.2187	1.184	1.1437	1.1967	1.2072	1.1648	1.1191	1.093	1.2137	1.1777	1.2149	1.207	1.2031	1.1613	1.2031	1.2235	1.2024	1.1772	1.2088	1.2189	1.1742	1.195	1.3103	1.2942	1.2117	1.2121	1.1532	1.1596	1.1934	1.1894	1.2064	1.2205	1.1978	1.2336	0.0714	0.0727	1.1605	1.216	1.2163	1.1792	1.2183	1.2173	1.1864	1.1708	1.2048	1.2153	0.0727	0.07
68362s	1.1612	1.1259	1.1779	1.193	1.2381	1.2223	1.1833	1.2108	1.2168	1.1897	1.2339	1.18	1.207	1.1979	1.2003	1.2239	1.2167	1.2008	1.2322	1.1856	0.0964	0.0786	1.2151	1.2086	1.1889	1.199	1.1629	1.1712	1.1924	1.2721	1.1746	1.2004	1.2121	1.1721	1.2334	1.1513	1.2131	1.1995	1.0391	0.7154	1.1775	1.2152	1.1998	1.181	1.1771	1.216	1.2065	1.1883	1.2182	1.1829	1.1432	1.1964	1.2073	1.1643	1.1192	1.0925	1.2134	1.1779	1.2149	1.2071	1.2031	1.1612	1.2028	1.2236	1.202	1.1773	1.2088	1.2193	1.1746	1.195	1.3103	1.2941	1.2111	1.2115	1.1527	1.1591	1.1935	1.1887	1.2066	1.22	1.1978	1.2344	0.0711	0.0726	1.1607	1.2161	1.2167	1.1792	1.218	1.2172	1.1865	1.1703	1.2051	1.2158	0.0727	0.0704
69089s	1.1611	1.1273	1.1779	1.1931	1.2355	1.2221	1.1826	1.2107	1.2166	1.1898	1.2341	1.1795	1.2071	1.198	1.2	1.2234	1.2166	1.2001	1.2319	1.185	0.0999	0.0785	1.2148	1.2094	1.1889	1.1994	1.1629	1.1717	1.1925	1.2727	1.1746	1.2004	1.2124	1.1745	1.2339	1.1517	1.2134	1.1998	1.0398	0.7154	1.1774	1.215	1.1995	1.1813	1.1774	1.2159	1.2074	1.1886	1.2188	1.1841	1.1439	1.1971	1.208	1.1658	1.1201	1.0935	1.2149	1.178	1.2165	1.2076	1.2036	1.1615	1.2032	1.2238	1.2025	1.1776	1.2086	1.2188	1.1744	1.1949	1.31	1.294	1.2113	1.2112	1.1524	1.1597	1.1932	1.1893	1.2063	1.2209	1.1974	1.2342	0.0714	0.0725	1.1601	1.2162	1.2162	1.1784	1.2176	1.2175	1.1868	1.1707	1.2046	1.2154	0.0725	0.0703
69817s	1.1609	1.1241	1.1779	1.1929	1.2348	1.2218	1.1828	1.2111	1.2162	1.1898	1.2342	1.179	1.2073	1.1978	1.2	1.2239	1.2171	1.1997	1.232	1.1847	0.1031	0.0783	1.2145	1.2088	1.1883	1.1988	1.1628	1.1716	1.1923	1.2707	1.1751	1.1995	1.212	1.1744	1.2333	1.1511	1.213	1.1995	1.0401	0.7158	1.1772	1.2139	1.1987	1.1805	1.1776	1.2149	1.2062	1.1886	1.2181	1.1829	1.1433	1.1964	1.2074	1.1646	1.1196	1.0924	1.2141	1.1773	1.2155	1.2066	1.203	1.1614	1.2024	1.2229	1.2024	1.1762	1.2078	1.2187	1.1738	1.1946	1.3095	1.2934	1.211	1.211	1.1527	1.159	1.1927	1.1886	1.2059	1.22	1.1975	1.2342	0.0717	0.0729	1.1599	1.2157	1.2151	1.1775	1.2168	1.216	1.1857	1.1703	1.2046	1.2156	0.0728	0.0699
70544s	1.1611	1.1278	1.1776	1.1929	1.2333	1.2207	1.1811	1.2103	1.2149	1.1887	1.2337	1.1793	1.2073	1.1969	1.2007	1.222	1.216	1.1986	1.2313	1.1831	0.1072	0.0781	1.2147	1.2094	1.1887	1.1979	1.1618	1.1712	1.1923	1.2696	1.1745	1.1999	1.2116	1.1757	1.2332	1.1513	1.213	1.1991	1.0403	0.7161	1.177	1.2142	1.1989	1.1804	1.178	1.2154	1.2072	1.1883	1.2186	1.1828	1.1436	1.1961	1.2078	1.165	1.1199	1.0927	1.2144	1.1767	1.216	1.2074	1.2033	1.1608	1.2021	1.2226	1.2016	1.1762	1.207	1.2188	1.1733	1.1946	1.3085	1.2933	1.2112	1.2102	1.1513	1.1588	1.1923	1.1893	1.2056	1.2198	1.1965	1.2334	0.0717	0.0727	1.1592	1.2155	1.2165	1.1789	1.2184	1.2168	1.1863	1.1694	1.2039	1.2147	0.0726	0.0696
71271s	1.1581	1.1385	1.177	1.1921	1.2307	1.2199	1.1804	1.2097	1.2145	1.1875	1.2326	1.1791	1.2064	1.1963	1.2003	1.2217	1.215	1.1978	1.2306	1.1823	0.1113	0.0779	1.2144	1.2092	1.1884	1.197	1.1606	1.1706	1.1916	1.2696	1.1741	1.1995	1.2112	1.1768	1.2327	1.1509	1.2127	1.1987	1.0411	0.7161	1.1764	1.2138	1.199	1.1802	1.177	1.2145	1.2067	1.1881	1.2186	1.1828	1.1433	1.1958	1.2074	1.1647	1.1194	1.0928	1.2145	1.1763	1.2155	1.2067	1.203	1.1607	1.2021	1.2224	1.2012	1.1755	1.2067	1.2189	1.1733	1.194	1.3082	1.2932	1.2107	1.2101	1.1512	1.159	1.1925	1.1887	1.2052	1.2198	1.1961	1.2327	0.072	0.073	1.1592	1.215	1.2162	1.1784	1.2174	1.2162	1.1854	1.1682	1.2032	1.2135	0.0731	0.0701
71998s	1.1585	1.1346	1.1766	1.1922	1.2303	1.2197	1.1802	1.2097	1.2145	1.188	1.2328	1.1786	1.2053	1.1952	1.1991	1.2211	1.2143	1.1972	1.2306	1.1818	0.1142	0.0784	1.2135	1.2085	1.1881	1.1968	1.1604	1.1705	1.1917	1.2693	1.174	1.1997	1.2111	1.1783	1.2328	1.1509	1.2129	1.1981	1.041	0.7165	1.1756	1.2129	1.1981	1.179	1.1767	1.2139	1.2058	1.1873	1.2179	1.1817	1.1432	1.1954	1.2081	1.1642	1.12	1.0926	1.2144	1.1764	1.2161	1.2071	1.2025	1.1602	1.2016	1.2215	1.2004	1.1748	1.2059	1.2185	1.1725	1.1942	1.3073	1.293	1.2105	1.2095	1.1507	1.158	1.1914	1.1882	1.2048	1.2188	1.1954	1.2324	0.0714	0.0724	1.1582	1.2139	1.2158	1.1781	1.2168	1.2158	1.1852	1.1679	1.2032	1.2137	0.0724	0.0697
72726s	1.1585	1.1336	1.1761	1.1917	1.229	1.22	1.1797	1.2098	1.2142	1.1877	1.2323	1.1788	1.2065	1.1963	1.2003	1.2218	1.2152	1.1985	1.2308	1.1823	0.1181	0.0783	1.2142	1.2084	1.188	1.1964	1.1604	1.1701	1.1916	1.2697	1.1734	1.1994	1.2107	1.1797	1.233	1.1509	1.2126	1.1979	1.0422	0.7171	1.1758	1.2137	1.1981	1.1794	1.1768	1.2137	1.2062	1.1875	1.2181	1.182	1.1434	1.196	1.2083	1.1648	1.1197	1.0933	1.2144	1.1765	1.2164	1.2073	1.2031	1.1614	1.2019	1.2214	1.2009	1.1753	1.2063	1.2182	1.1727	1.1938	1.3086	1.2925	1.211	1.2093	1.151	1.158	1.1917	1.1889	1.2047	1.2198	1.1949	1.233	0.072	0.0731	1.1586	1.214	1.2157	1.1776	1.2164	1.2154	1.1858	1.1685	1.2032	1.2141	0.0729	0.0703
73453s	1.1585	1.1345	1.1759	1.1917	1.2285	1.2202	1.1802	1.2098	1.214	1.1878	1.2329	1.1789	1.2065	1.1961	1.2004	1.2219	1.2152	1.1982	1.2303	1.1817	0.1208	0.0787	1.2137	1.2091	1.1887	1.1965	1.1606	1.1702	1.1918	1.2696	1.1737	1.1999	1.2107	1.1812	1.2329	1.1509	1.2129	1.1979	1.0428	0.7169	1.1757	1.2132	1.1978	1.1794	1.1763	1.2136	1.2054	1.1873	1.218	1.1819	1.1436	1.1966	1.2084	1.165	1.12	1.0937	1.2144	1.1766	1.2169	1.208	1.2032	1.1609	1.2015	1.2213	1.2004	1.1751	1.2066	1.218	1.1727	1.1935	1.3086	1.2928	1.2104	1.2097	1.1508	1.1586	1.192	1.1887	1.2049	1.2197	1.1951	1.2329	0.0716	0.0726	1.1586	1.2137	1.2161	1.179	1.2176	1.2155	1.1863	1.1682	1.2037	1.2139	0.0726	0.07
74180s	1.1577	1.133	1.1751	1.1912	1.2286	1.2195	1.1795	1.2094	1.2134	1.1871	1.2322	1.178	1.206	1.196	1.2001	1.2214	1.215	1.1979	1.2301	1.1813	0.1237	0.078	1.2137	1.2079	1.1877	1.196	1.1598	1.1696	1.1907	1.2695	1.1733	1.1987	1.2101	1.1819	1.2319	1.1499	1.212	1.197	1.0416	0.7164	1.1741	1.2124	1.1965	1.178	1.175	1.2124	1.2046	1.1865	1.2175	1.1808	1.1435	1.1954	1.2079	1.1648	1.1197	1.0936	1.2141	1.1757	1.2165	1.2072	1.2029	1.1608	1.2012	1.2212	1.2006	1.175	1.2057	1.2175	1.1726	1.1932	1.3078	1.2922	1.21	1.2087	1.1506	1.157	1.1908	1.188	1.2044	1.2189	1.1948	1.2323	0.0713	0.0719	1.1574	1.2136	1.2156	1.177	1.2164	1.2143	1.1854	1.1678	1.2032	1.2142	0.0724	0.0701
74907s	1.1574	1.1338	1.1753	1.1907	1.227	1.2196	1.1794	1.2089	1.2138	1.1871	1.2321	1.1778	1.2054	1.1954	1.1995	1.2208	1.2147	1.1974	1.2298	1.1813	0.1266	0.0775	1.2134	1.2078	1.188	1.1954	1.1597	1.1693	1.1908	1.2691	1.1729	1.1983	1.21	1.1825	1.2318	1.1501	1.2125	1.1978	1.0431	0.717	1.1759	1.2133	1.1976	1.1792	1.1765	1.2133	1.2061	1.1868	1.2183	1.1808	1.1433	1.196	1.2075	1.1648	1.1198	1.0931	1.2138	1.1757	1.2157	1.2072	1.2033	1.1609	1.2012	1.2213	1.2003	1.1749	1.2057	1.2184	1.1726	1.1934	1.3077	1.2922	1.2099	1.2084	1.1506	1.1573	1.1911	1.1876	1.2042	1.2187	1.1943	1.2324	0.0721	0.0727	1.1577	1.2132	1.2144	1.1769	1.2161	1.2142	1.1853	1.1677	1.2028	1.2134	0.0729	0.07
75635s	1.1571	1.1362	1.1751	1.191	1.226	1.2194	1.1786	1.2086	1.2131	1.187	1.2325	1.1774	1.2059	1.1952	1.1993	1.2216	1.215	1.198	1.2295	1.1812	0.1303	0.0777	1.2132	1.2075	1.1876	1.1954	1.1597	1.1689	1.1908	1.2697	1.1732	1.1987	1.2094	1.1837	1.2323	1.1499	1.2123	1.1973	1.0447	0.7169	1.1753	1.2132	1.1976	1.1792	1.176	1.2129	1.206	1.1868	1.218	1.1815	1.1431	1.1953	1.2076	1.1647	1.1198	1.0933	1.2143	1.1756	1.2163	1.2079	1.203	1.1606	1.2009	1.2206	1.1999	1.1744	1.2052	1.2177	1.1723	1.1931	1.3076	1.2924	1.2099	1.2085	1.1506	1.1574	1.1907	1.1877	1.2049	1.2195	1.1946	1.2325	0.072	0.0726	1.1575	1.213	1.2147	1.1767	1.2153	1.214	1.1852	1.1674	1.2028	1.2138	0.0726	0.0699
76362s	1.1566	1.136	1.1746	1.1908	1.2257	1.2196	1.1792	1.209	1.2132	1.1867	1.232	1.1776	1.2046	1.1938	1.1986	1.2199	1.2133	1.1965	1.2289	1.1797	0.1344	0.0785	1.2126	1.2072	1.1877	1.1951	1.1591	1.1684	1.1904	1.269	1.1727	1.1981	1.2091	1.1844	1.2314	1.1497	1.2122	1.197	1.0458	0.7176	1.1753	1.2129	1.198	1.1782	1.1758	1.213	1.2053	1.1865	1.2176	1.1811	1.143	1.1954	1.2078	1.1649	1.1207	1.0933	1.2142	1.1756	1.2166	1.2076	1.2033	1.1603	1.2001	1.2203	1.1992	1.174	1.2051	1.2175	1.172	1.1926	1.3064	1.2913	1.2102	1.2081	1.1496	1.1568	1.1902	1.1877	1.2045	1.2179	1.1936	1.2319	0.0721	0.0728	1.1566	1.2123	1.214	1.1761	1.2148	1.2138	1.1848	1.1664	1.2025	1.213	0.0726	0.0693
77089s	1.1564	1.1334	1.174	1.1903	1.2266	1.2193	1.1785	1.2085	1.2127	1.1867	1.2321	1.1772	1.205	1.1945	1.1984	1.2201	1.2143	1.1968	1.2282	1.1801	0.138	0.0777	1.2122	1.207	1.1871	1.1948	1.1589	1.1686	1.19	1.2694	1.1722	1.1983	1.2087	1.1851	1.2316	1.1494	1.2116	1.1962	1.0464	0.7173	1.1744	1.2125	1.1965	1.1776	1.1749	1.2117	1.2049	1.186	1.2173	1.1805	1.1426	1.1951	1.2077	1.1647	1.1204	1.0934	1.2138	1.1751	1.2162	1.2072	1.2025	1.1604	1.1998	1.2198	1.199	1.1732	1.2049	1.2169	1.1713	1.1922	1.307	1.2906	1.2089	1.2077	1.1494	1.1565	1.1899	1.1876	1.2042	1.218	1.1937	1.2316	0.0715	0.0724	1.1568	1.2129	1.2137	1.1756	1.2144	1.2131	1.1845	1.167	1.2019	1.213	0.072	0.0702
77816s	1.1566	1.1334	1.1747	1.1904	1.225	1.2193	1.1786	1.2091	1.2129	1.1865	1.2321	1.1771	1.2046	1.1941	1.1984	1.2199	1.214	1.196	1.2282	1.1796	0.1431	0.0778	1.2117	1.2071	1.1873	1.1944	1.159	1.1683	1.1898	1.2682	1.1725	1.198	1.2083	1.1859	1.2313	1.149	1.2122	1.1966	1.0463	0.7173	1.1743	1.2124	1.1968	1.1771	1.175	1.2116	1.2047	1.1856	1.2179	1.1804	1.1427	1.1954	1.207	1.1646	1.1202	1.0935	1.2135	1.175	1.2156	1.2077	1.2031	1.1607	1.1997	1.2204	1.1993	1.1736	1.205	1.2164	1.1713	1.1923	1.3069	1.2915	1.2089	1.2075	1.1492	1.1561	1.1896	1.187	1.2033	1.2181	1.1934	1.2311	0.0717	0.0724	1.1562	1.2126	1.2138	1.1755	1.2146	1.2131	1.1844	1.1665	1.2025	1.2128	0.0724	0.0696
78544s	1.1563	1.1299	1.1736	1.1899	1.2249	1.2191	1.1788	1.2086	1.2124	1.1862	1.2318	1.1766	1.2051	1.1943	1.1987	1.2203	1.2141	1.1967	1.2286	1.1792	0.1493	0.0779	1.2123	1.2066	1.1877	1.1941	1.1585	1.1679	1.1895	1.2684	1.1723	1.1981	1.2085	1.1868	1.2314	1.1491	1.2113	1.1955	1.0461	0.7178	1.1732	1.2116	1.1954	1.1764	1.1738	1.211	1.2038	1.1857	1.2176	1.1803	1.1426	1.1952	1.2076	1.1638	1.1203	1.0935	1.2139	1.1743	1.2161	1.2072	1.2029	1.1601	1.1995	1.2193	1.198	1.1726	1.2044	1.2159	1.1708	1.192	1.3062	1.2907	1.2095	1.2065	1.149	1.1559	1.1895	1.1863	1.2035	1.2178	1.193	1.2309	0.0715	0.0726	1.1562	1.2123	1.2133	1.1751	1.2144	1.2122	1.1839	1.1657	1.2018	1.2123	0.0729	0.0694
79271s	1.156	1.1313	1.1732	1.1899	1.2245	1.2186	1.1782	1.2084	1.2126	1.1859	1.2316	1.1766	1.2043	1.194	1.1987	1.2199	1.2138	1.196	1.2281	1.1792	0.1566	0.0783	1.2124	1.2067	1.1874	1.194	1.1584	1.168	1.1892	1.2686	1.1723	1.1977	1.2079	1.1878	1.2311	1.149	1.2112	1.1953	1.048	0.7176	1.1732	1.211	1.1959	1.1767	1.1741	1.2111	1.2038	1.1856	1.2177	1.1802	1.1422	1.1948	1.2067	1.1642	1.1203	1.0935	1.2129	1.1745	1.2151	1.2074	1.2031	1.1605	1.1995	1.2194	1.1984	1.1729	1.2043	1.2164	1.1714	1.192	1.3064	1.291	1.2092	1.2067	1.1488	1.1559	1.1896	1.1866	1.2035	1.2174	1.1931	1.2308	0.0718	0.0727	1.1559	1.2122	1.2135	1.1751	1.2143	1.2127	1.1838	1.1659	1.2019	1.2128	0.0728	0.0695
79998s	1.1561	1.1327	1.1732	1.1899	1.2247	1.219	1.178	1.2088	1.2125	1.1859	1.2316	1.1766	1.2044	1.1931	1.1985	1.2198	1.2141	1.1959	1.2284	1.1792	0.1646	0.0781	1.2115	1.2067	1.1878	1.1943	1.1583	1.1681	1.1891	1.2688	1.1719	1.198	1.2078	1.1888	1.2315	1.1486	1.2121	1.1959	1.0493	0.718	1.1738	1.2124	1.1971	1.1773	1.1747	1.2116	1.2046	1.1859	1.2182	1.1805	1.1425	1.195	1.2076	1.1649	1.121	1.0936	1.2138	1.1742	1.2161	1.2071	1.2036	1.1612	1.1994	1.2194	1.1987	1.1728	1.2046	1.2163	1.1709	1.1922	1.3057	1.2907	1.2094	1.2067	1.1491	1.1559	1.1893	1.1863	1.2035	1.2173	1.1926	1.2306	0.0716	0.0727	1.1564	1.2132	1.2135	1.1751	1.2142	1.2126	1.184	1.1668	1.2023	1.2132	0.0727	0.0696
80725s	1.1559	1.134	1.1729	1.1902	1.2239	1.2186	1.1779	1.2089	1.2125	1.1858	1.2314	1.1767	1.2048	1.1941	1.1984	1.2203	1.2141	1.1964	1.2287	1.1796	0.1736	0.0783	1.2122	1.2066	1.1884	1.1947	1.1589	1.1679	1.1894	1.2695	1.1723	1.1981	1.208	1.1899	1.2318	1.1494	1.2121	1.1955	1.0498	0.7182	1.1741	1.2126	1.1973	1.1775	1.1746	1.212	1.2047	1.1861	1.2188	1.1804	1.1425	1.1957	1.2075	1.1652	1.1208	1.0943	1.2138	1.1747	1.2161	1.2077	1.2029	1.1609	1.1994	1.2192	1.198	1.1723	1.205	1.2163	1.1701	1.1917	1.3063	1.2906	1.2091	1.2073	1.149	1.1557	1.1894	1.1865	1.204	1.218	1.193	1.2309	0.0721	0.0725	1.1558	1.2123	1.2136	1.1756	1.2141	1.2126	1.1842	1.1667	1.2022	1.2126	0.0728	0.0699
81453s	1.1563	1.1306	1.1726	1.1897	1.2262	1.2191	1.178	1.2086	1.2125	1.1856	1.2318	1.1765	1.2047	1.1932	1.1984	1.22	1.214	1.1962	1.2281	1.1793	0.1828	0.0786	1.2121	1.2066	1.1878	1.1944	1.1586	1.1679	1.189	1.2691	1.1716	1.198	1.2073	1.1897	1.2314	1.1488	1.2115	1.195	1.0501	0.7183	1.1734	1.2118	1.1959	1.1769	1.1746	1.2117	1.2043	1.1859	1.2185	1.1802	1.1422	1.1948	1.2078	1.1652	1.1206	1.0942	1.2139	1.1746	1.2162	1.2079	1.2034	1.1608	1.199	1.2197	1.1983	1.1727	1.2043	1.2158	1.1707	1.1919	1.3061	1.2906	1.2088	1.2067	1.1488	1.1554	1.1887	1.1861	1.2032	1.217	1.1927	1.2305	0.0714	0.0722	1.1554	1.2115	1.2141	1.1758	1.2143	1.2119	1.1836	1.1659	1.2017	1.2123	0.0727	0.07
82180s	1.1552	1.1353	1.1724	1.1898	1.2242	1.2188	1.1777	1.2083	1.2117	1.1856	1.2319	1.1769	1.205	1.1935	1.1981	1.22	1.2141	1.1963	1.2281	1.1786	0.1916	0.0782	1.2119	1.2067	1.1878	1.1942	1.1583	1.1674	1.1892	1.2691	1.172	1.1982	1.2079	1.1909	1.2313	1.149	1.2115	1.1952	1.0509	0.7175	1.1733	1.2118	1.1961	1.1765	1.1734	1.211	1.2039	1.1855	1.2181	1.1803	1.1424	1.1951	1.2081	1.165	1.1218	1.0943	1.2141	1.174	1.2163	1.2084	1.2037	1.1613	1.1994	1.2193	1.1981	1.1727	1.2042	1.2166	1.1714	1.1917	1.3067	1.2904	1.209	1.2063	1.1489	1.156	1.1892	1.1859	1.2034	1.2171	1.1924	1.2306	0.0715	0.0723	1.1554	1.212	1.2134	1.1753	1.2138	1.2118	1.1834	1.166	1.2016	1.2126	0.0725	0.0701
82907s	1.1559	1.1286	1.1719	1.1896	1.2255	1.2191	1.1776	1.2082	1.2121	1.1852	1.2318	1.1761	1.2045	1.1932	1.1977	1.2196	1.2139	1.1957	1.2276	1.1787	0.2008	0.0782	1.2119	1.2065	1.1879	1.193	1.1575	1.1671	1.1891	1.2689	1.1715	1.1971	1.2068	1.1906	1.2307	1.1484	1.211	1.1946	1.0514	0.7189	1.1728	1.2116	1.1954	1.1766	1.1733	1.2103	1.2038	1.1856	1.2179	1.1796	1.1417	1.1949	1.2072	1.1649	1.1213	1.0941	1.2136	1.1741	1.2156	1.2077	1.2034	1.1608	1.1987	1.2191	1.1978	1.1721	1.2035	1.2154	1.1702	1.1907	1.305	1.2899	1.2083	1.2055	1.148	1.1557	1.1883	1.1852	1.2027	1.217	1.1922	1.2304	0.0715	0.0726	1.1545	1.2112	1.2126	1.1746	1.2134	1.2113	1.1827	1.1652	1.2014	1.2118	0.0725	0.0697
83634s	1.1558	1.1294	1.172	1.1896	1.2253	1.2185	1.1771	1.2079	1.2122	1.1852	1.2316	1.1761	1.2046	1.1932	1.198	1.2201	1.2143	1.1961	1.2274	1.1787	0.2114	0.078	1.2122	1.2062	1.1874	1.1936	1.1581	1.1675	1.189	1.2685	1.1714	1.1979	1.2075	1.1916	1.2309	1.1484	1.2112	1.1947	1.0529	0.7185	1.1736	1.2115	1.1959	1.1768	1.1734	1.2115	1.2041	1.1851	1.2185	1.1804	1.1425	1.1951	1.2081	1.1653	1.1216	1.0946	1.2137	1.1744	1.2163	1.2084	1.2039	1.1609	1.1985	1.2189	1.198	1.1719	1.203	1.2156	1.1704	1.1916	1.3054	1.2901	1.2089	1.2057	1.1481	1.1557	1.1887	1.1855	1.2028	1.217	1.192	1.2307	0.072	0.0727	1.155	1.2116	1.2124	1.1743	1.2128	1.211	1.183	1.1658	1.2017	1.2124	0.0726	0.0698
84362s	1.1548	1.1341	1.1717	1.1897	1.2239	1.2187	1.1772	1.2081	1.212	1.1851	1.2317	1.1766	1.2045	1.1929	1.1981	1.22	1.214	1.1957	1.2275	1.1784	0.222	0.0781	1.212	1.2062	1.1879	1.1937	1.1579	1.1673	1.1888	1.2689	1.1713	1.1977	1.2071	1.192	1.2309	1.1478	1.2118	1.1955	1.0538	0.7197	1.1734	1.2118	1.1959	1.1765	1.1735	1.2107	1.2039	1.1856	1.2182	1.1798	1.142	1.1947	1.2083	1.1654	1.1218	1.0941	1.2143	1.1736	1.2167	1.2077	1.2038	1.1611	1.1985	1.2186	1.1975	1.1718	1.2035	1.2158	1.1703	1.191	1.3054	1.2895	1.2088	1.2057	1.148	1.1554	1.1883	1.1851	1.2027	1.2167	1.1926	1.2304	0.0716	0.0727	1.1543	1.2115	1.2125	1.1744	1.2126	1.2109	1.1826	1.165	1.2015	1.2119	0.0731	0.0699
85089s	1.1561	1.125	1.1713	1.1892	1.2257	1.2189	1.1775	1.2079	1.2117	1.185	1.2313	1.1755	1.2041	1.1926	1.1975	1.22	1.2142	1.1961	1.2275	1.1786	0.2329	0.0783	1.2115	1.2054	1.1875	1.1937	1.1575	1.167	1.1888	1.2692	1.1711	1.1973	1.2067	1.1923	1.231	1.1481	1.2115	1.195	1.0543	0.72	1.1729	1.2114	1.1957	1.1765	1.1734	1.2109	1.2033	1.1853	1.2184	1.1802	1.1417	1.195	1.2076	1.1658	1.1221	1.095	1.2135	1.1739	1.2155	1.2078	1.2036	1.1606	1.1984	1.2186	1.197	1.1714	1.2028	1.2152	1.1694	1.1905	1.3043	1.2894	1.2087	1.2058	1.1476	1.155	1.1883	1.1848	1.2024	1.2165	1.1925	1.23	0.0714	0.0726	1.1545	1.2114	1.212	1.1737	1.2125	1.2107	1.1821	1.1645	1.2015	1.2117	0.0729	0.0695
85816s	1.1551	1.132	1.1712	1.1893	1.2243	1.2186	1.177	1.2077	1.2112	1.1845	1.2311	1.1762	1.2041	1.1925	1.1981	1.2197	1.2142	1.1954	1.2272	1.1779	0.2451	0.078	1.2112	1.2054	1.1873	1.1927	1.1567	1.1665	1.1888	1.2685	1.1709	1.197	1.2064	1.1922	1.2312	1.1479	1.2113	1.1945	1.0544	0.7194	1.1725	1.211	1.1955	1.1755	1.1728	1.2099	1.2033	1.1851	1.2187	1.1801	1.1421	1.1949	1.2081	1.1655	1.1219	1.0953	1.2141	1.174	1.2166	1.2077	1.2043	1.1612	1.1984	1.2194	1.1973	1.1719	1.2032	1.2159	1.1705	1.1912	1.305	1.29	1.2087	1.2058	1.1475	1.1548	1.1884	1.1851	1.2024	1.2162	1.1925	1.23	0.0715	0.0726	1.1545	1.2114	1.2121	1.1748	1.2133	1.2106	1.183	1.1651	1.2015	1.2121	0.0727	0.07
0s	156	143	143	135	335	335	165	156	169	161	144	155	147	160	146	146	192	160	149	140	97	99	162	147	197	186	148	171	139	166	162	164	170	139	154	141	158	163	184	162	156	148	153	161	153	151	211	221	243	221	159	192	194	190	176	176	161	158	154	154	198	174	201	185	184	190	200	207	153	152	120	121	157	163	330	322	635	541	149	137	134	158	92	97	431	503	200	194	143	144	165	148	316	337	97	92
727s	134	133	139	128	301	326	162	152	149	156	139	148	143	146	126	124	164	156	129	129	98	96	153	140	192	180	148	152	125	147	151	166	160	140	146	134	129	149	175	163	147	134	157	163	154	146	210	199	224	214	155	174	177	180	163	165	151	160	141	149	182	173	173	160	167	175	185	197	151	140	119	121	150	150	316	306	629	520	144	131	135	156	87	90	413	485	201	187	144	141	153	145	308	326	93	92
1455s	133	136	149	129	312	332	160	156	163	151	148	140	153	147	136	136	173	146	135	130	93	94	156	144	197	191	154	149	127	147	152	152	161	150	149	142	157	154	169	166	153	149	155	157	148	150	215	211	234	220	159	177	174	183	165	169	154	161	141	147	193	173	182	173	177	178	194	196	153	146	120	123	154	160	329	314	643	527	141	135	134	160	97	92	413	480	206	184	150	149	161	148	326	337	85	88
2182s	141	145	147	142	321	347	175	162	161	157	156	151	153	148	142	137	182	155	135	133	93	99	162	156	195	192	162	159	135	153	155	168	161	150	149	147	157	146	173	162	157	144	152	160	144	152	222	212	253	220	164	189	180	184	164	180	152	167	149	157	197	176	190	170	184	183	200	201	157	143	123	127	167	163	330	330	660	526	151	139	141	162	87	89	424	485	219	192	156	155	170	159	330	367	91	90
2909s	152	154	154	144	335	358	170	167	169	173	154	155	163	161	147	155	197	154	140	147	97	89	172	157	210	202	163	159	146	173	164	168	163	154	167	148	165	166	177	161	162	154	159	163	155	152	222	220	265	230	168	192	200	190	175	178	160	164	153	162	211	190	202	179	185	186	208	193	165	154	126	131	178	153	359	336	687	539	159	147	151	169	86	89	434	483	218	196	158	151	168	154	349	370	91	87
3636s	151	163	165	159	347	376	181	173	179	173	176	173	182	179	166	165	198	164	160	154	94	90	178	160	233	213	163	171	145	174	177	177	173	171	172	169	180	168	195	173	172	164	174	168	160	159	225	228	270	235	178	196	201	202	190	182	169	175	160	177	225	194	220	199	205	192	213	206	167	177	133	139	187	176	370	360	689	553	170	147	159	179	88	89	419	487	230	205	171	154	183	161	373	378	94	87
4363s	159	177	166	169	354	399	184	186	193	187	179	165	176	184	167	171	205	165	160	160	92	85	188	168	248	224	180	182	156	183	178	188	177	168	182	171	193	180	190	176	180	168	182	180	166	176	245	231	294	239	180	200	210	205	196	199	169	178	176	185	238	204	237	216	209	204	234	219	172	180	132	141	186	190	380	372	709	571	175	167	168	190	86	90	444	495	237	206	175	172	185	175	375	408	92	86
5091s	165	190	177	182	388	406	201	197	192	198	193	180	198	184	188	183	206	164	160	164	85	95	197	178	266	228	182	191	178	194	192	198	192	174	196	179	206	185	204	186	190	176	194	185	173	192	235	242	300	250	192	212	225	219	209	204	166	192	173	199	250	225	246	220	222	218	251	224	174	190	145	142	200	193	402	393	720	590	193	174	185	201	91	88	453	518	243	214	189	168	197	186	397	421	95	87
5818s	168	193	184	180	406	430	205	208	200	199	202	191	204	196	192	194	232	172	191	175	92	88	208	184	266	242	195	199	176	203	210	206	206	187	204	187	226	188	206	188	203	189	193	185	184	190	256	253	318	263	199	234	233	223	219	220	177	203	188	204	261	240	263	247	237	222	247	235	183	194	138	152	215	203	402	389	730	607	201	186	180	220	88	90	459	529	246	227	188	173	203	184	403	418	89	86
6545s	176	215	196	197	422	447	205	212	217	228	216	193	235	211	200	210	244	186	185	186	92	90	211	194	287	253	206	204	187	217	216	230	211	192	215	195	228	206	220	188	210	202	209	197	193	198	253	254	331	268	206	225	238	230	234	230	193	206	194	210	276	257	277	240	250	239	266	250	184	217	146	157	220	222	412	420	752	603	202	189	198	225	92	91	483	539	262	233	196	179	211	201	418	455	93	86
7272s	189	223	211	204	429	469	227	239	230	219	229	201	240	217	210	220	244	194	204	201	96	91	231	199	296	273	223	210	194	221	236	225	214	196	224	209	248	210	227	206	223	205	219	213	198	202	271	274	344	290	214	241	259	245	252	246	193	212	216	225	295	264	290	250	259	247	285	248	199	216	158	166	248	217	421	420	771	628	229	208	202	229	87	88	497	558	264	248	199	185	222	205	434	443	93	88
8000s	201	239	216	213	449	479	232	241	230	236	245	221	242	231	224	233	274	205	209	213	92	88	242	216	314	286	222	221	189	249	237	248	229	203	235	223	255	231	230	209	238	223	233	223	219	217	275	277	365	287	220	260	262	251	264	270	206	230	219	243	306	284	307	270	270	253	293	269	208	228	172	177	244	222	440	431	787	646	236	204	207	248	96	89	488	573	273	240	210	199	224	217	445	469	91	86
8727s	194	249	229	224	468	497	238	244	260	254	258	217	252	244	227	230	287	213	219	216	87	87	257	224	321	316	224	239	221	252	252	257	234	223	256	237	280	232	240	218	247	231	243	233	209	226	297	288	368	317	227	274	277	272	286	285	213	238	227	246	338	295	331	293	287	272	313	282	218	239	175	185	268	236	470	445	792	651	246	231	230	260	89	90	522	592	282	262	213	198	235	222	469	503	86	87
9454s	204	270	235	241	482	519	250	263	260	269	268	242	282	254	242	249	293	228	227	229	90	86	272	235	339	328	248	245	223	266	259	268	248	226	269	241	281	250	246	226	251	242	259	240	230	233	299	299	391	319	252	292	296	286	310	288	225	243	243	262	354	311	338	297	306	279	318	283	216	244	191	193	274	261	477	455	838	664	254	230	247	274	90	86	535	598	285	262	222	211	247	230	485	523	92	85
10181s	220	276	250	251	506	541	264	276	269	288	277	249	291	268	262	268	311	220	237	247	88	93	282	249	357	338	250	256	238	283	277	278	261	240	266	249	307	262	257	228	260	255	279	265	242	253	315	314	398	335	251	296	314	289	319	317	235	268	258	272	363	333	356	315	317	279	332	292	239	269	186	209	285	273	498	488	868	691	264	241	245	277	90	87	548	613	293	279	232	218	246	248	495	534	88	89
10909s	226	297	260	266	527	545	268	293	281	293	289	269	300	283	271	281	320	249	256	256	93	87	310	259	372	352	259	273	248	299	290	302	273	242	285	272	324	260	263	235	273	267	285	270	254	257	337	323	425	349	264	306	326	309	341	340	241	274	271	288	394	336	381	326	326	294	351	301	251	283	204	218	299	279	508	500	873	713	279	259	269	289	89	93	539	632	307	287	249	229	269	251	523	551	86	81
11636s	246	308	269	268	540	563	282	296	291	311	317	293	323	295	283	310	344	256	274	281	93	97	325	270	392	366	284	275	251	318	308	303	292	258	308	293	335	291	277	246	285	281	292	277	254	273	338	326	448	376	285	331	343	325	378	355	252	284	271	297	417	367	387	350	360	313	359	315	272	290	209	222	319	291	533	512	928	714	302	275	273	319	91	89	564	652	315	292	258	237	274	272	547	589	92	83
12363s	242	336	288	286	543	603	290	319	306	317	331	284	343	311	303	314	354	265	290	291	86	92	325	289	428	391	291	288	278	340	319	331	308	268	319	309	349	293	290	251	305	297	312	286	267	291	352	337	466	382	292	336	363	331	386	385	258	297	289	312	441	396	427	376	373	324	372	343	274	316	221	243	337	301	573	539	931	737	317	292	290	315	86	86	579	672	330	297	262	241	288	277	565	599	93	90
13090s	265	339	288	306	577	626	314	331	318	352	348	299	352	332	310	329	376	280	314	307	94	88	355	313	447	410	300	298	285	354	348	337	326	282	337	311	367	304	301	266	318	312	334	294	285	303	366	364	495	400	309	365	366	350	411	402	269	321	309	335	459	420	439	385	374	339	398	349	285	331	235	264	359	312	589	575	947	776	325	303	303	345	83	87	598	679	342	300	278	251	297	293	611	620	88	85
13818s	279	372	312	312	608	641	323	336	335	361	368	315	377	347	339	355	386	295	321	320	88	87	378	323	454	426	327	322	307	384	350	367	338	300	354	338	395	323	311	279	335	325	352	303	305	319	377	371	512	407	325	368	394	369	431	426	279	324	323	349	485	424	459	398	402	356	415	361	301	341	257	281	363	338	617	600	989	785	336	316	328	342	88	91	622	703	362	317	281	263	310	300	617	673	85	85
14545s	287	384	334	351	608	678	328	377	356	389	401	330	400	356	342	371	409	305	350	350	87	92	394	345	476	443	329	328	324	392	374	373	359	309	366	348	421	347	325	285	348	339	354	327	330	324	400	384	550	434	339	385	402	383	454	453	284	346	329	366	494	456	485	419	432	376	434	386	316	354	278	288	401	345	644	656	1036	811	368	334	346	388	88	92	634	726	371	336	296	272	328	329	669	692	87	86
15272s	307	402	351	350	652	705	354	392	375	404	416	346	417	376	349	407	432	324	366	373	85	90	416	369	512	462	346	356	344	413	389	395	381	321	403	366	446	346	328	299	376	359	382	354	326	339	410	402	570	447	353	408	426	401	491	481	298	370	365	392	535	488	514	456	452	395	460	408	329	371	284	318	403	369	689	683	1049	841	381	356	356	379	91	87	664	744	385	344	315	278	329	333	703	733	89	84
15999s	324	431	372	389	690	745	369	411	394	417	438	366	443	398	378	415	451	342	395	383	87	92	435	384	521	482	364	360	353	437	407	419	407	333	419	396	446	362	350	306	363	384	405	371	348	371	439	410	613	470	377	428	440	417	525	504	332	375	376	400	573	515	526	463	470	399	488	412	341	379	299	334	431	369	719	733	1092	878	408	370	373	397	90	85	674	773	405	360	326	285	345	343	731	784	85	82
16727s	323	448	389	391	687	746	392	429	412	438	474	393	462	419	409	420	481	354	411	419	87	84	471	402	568	503	384	375	371	469	445	431	421	358	429	413	480	386	351	323	405	400	427	387	360	382	443	420	625	483	389	457	442	424	556	542	338	402	393	420	605	535	553	496	488	442	505	440	354	409	313	348	436	403	784	770	1131	886	414	389	393	427	89	84	708	798	407	365	339	312	356	361	786	825	85	87
17454s	337	473	381	430	713	783	398	454	426	463	479	409	483	434	422	443	496	371	444	431	89	93	486	427	590	522	400	399	397	484	463	459	454	354	450	417	501	396	368	320	421	424	450	402	376	400	465	449	642	504	409	466	488	450	589	586	338	421	414	437	633	549	571	509	511	465	532	466	384	419	340	367	462	408	816	828	1171	894	435	398	403	430	87	85	712	795	417	384	363	319	377	370	839	859	81	80
18181s	366	483	411	430	754	810	414	469	451	478	501	423	500	458	445	479	507	392	469	447	94	89	514	451	611	562	417	417	413	496	482	484	464	380	468	447	505	418	386	340	438	445	456	413	396	418	475	461	681	538	438	481	508	470	632	621	368	436	431	455	653	569	578	532	538	470	542	481	394	444	355	393	477	430	857	903	1210	948	439	420	425	450	90	88	718	832	439	399	370	320	392	387	875	904	87	87
18908s	384	504	432	458	771	837	416	486	462	505	523	450	511	463	456	490	533	417	483	487	88	91	528	484	627	593	425	435	438	524	488	496	506	416	484	470	521	430	393	353	461	447	484	438	412	433	500	486	717	553	451	504	526	492	695	656	379	457	434	479	685	588	595	559	561	486	567	499	401	460	356	406	491	439	928	974	1264	999	452	420	417	461	89	85	762	842	450	412	404	336	407	401	926	968	79	84
19636s	395	555	448	476	811	870	452	506	496	521	544	454	538	497	465	509	553	430	507	488	94	90	567	497	646	614	457	447	464	540	513	510	520	430	510	485	556	433	409	372	476	478	498	451	438	434	508	507	747	566	479	521	546	509	750	730	402	478	455	504	728	634	622	569	578	501	586	526	428	456	379	435	525	449	977	1030	1353	1055	472	445	439	479	90	89	768	866	458	418	413	345	403	419	978	1029	82	83
20363s	404	585	456	477	846	911	465	516	514	546	574	485	541	508	501	516	563	438	531	506	84	91	576	528	678	648	461	465	472	547	533	532	546	444	532	489	579	462	424	371	489	485	515	452	454	457	527	510	783	590	480	556	566	543	807	802	408	487	465	505	741	644	645	596	595	513	606	538	451	477	404	439	535	479	1025	1124	1384	1126	487	460	452	479	87	88	777	914	482	433	424	361	431	438	1055	1081	87	88
21090s	419	607	472	499	897	934	484	538	529	576	581	507	580	518	516	555	590	481	552	527	85	95	611	549	705	660	477	481	498	596	554	557	568	475	562	512	587	493	428	400	497	503	532	486	461	478	542	534	792	616	510	574	589	549	898	844	437	526	481	530	792	662	663	617	617	553	642	568	463	494	424	478	559	481	1099	1204	1467	1176	523	462	472	512	93	83	818	928	493	447	432	381	466	449	1093	1144	84	90
21817s	430	638	480	515	922	966	499	560	547	603	605	517	593	538	535	568	609	480	581	548	91	94	623	559	719	691	479	494	504	611	577	571	614	506	574	540	617	488	435	409	522	505	549	491	485	487	553	544	833	626	536	589	600	577	967	924	454	515	496	551	804	702	697	636	659	565	662	578	466	509	445	494	578	512	1176	1294	1593	1267	521	491	477	539	87	86	805	956	508	465	456	387	463	472	1185	1181	85	83
22545s	445	649	497	534	977	986	518	579	567	623	644	534	620	557	566	585	638	511	611	575	89	96	661	587	742	710	519	512	539	612	605	593	619	540	604	558	646	509	446	426	538	546	565	526	505	515	573	571	877	668	575	631	633	572	1077	1025	465	554	511	567	869	742	718	668	680	600	693	628	485	537	473	514	609	519	1244	1390	1653	1331	551	505	501	549	86	91	846	977	531	489	483	405	477	492	1221	1243	85	82
23272s	474	680	513	558	1049	1013	533	605	595	658	674	563	626	575	574	593	639	530	636	601	89	94	689	596	770	748	534	541	540	654	620	613	668	563	617	598	656	543	488	445	560	556	596	529	516	532	607	578	899	687	582	653	654	624	1169	1126	497	577	546	605	904	742	725	688	679	616	719	638	509	540	493	551	647	546	1315	1489	1766	1430	564	531	522	570	89	94	873	1014	553	511	483	432	502	500	1300	1292	83	91
23999s	489	754	529	556	1101	1066	562	615	626	699	691	576	650	597	581	643	650	557	663	628	84	92	710	636	808	770	578	560	543	672	635	642	693	577	645	613	669	548	491	469	578	580	627	547	513	566	623	594	939	714	602	666	677	635	1265	1242	508	580	570	611	935	755	768	727	711	628	736	655	533	553	524	560	636	549	1375	1604	1834	1536	586	554	539	595	88	89	895	1049	566	514	497	445	523	523	1347	1351	89	85
24726s	486	752	532	570	1148	1117	564	641	675	707	711	598	647	598	603	642	665	564	677	640	89	92	712	644	823	806	581	589	579	694	667	662	708	606	684	638	695	553	504	481	586	586	632	560	533	566	639	607	959	728	636	682	698	650	1373	1322	520	609	605	631	968	789	763	750	744	653	760	698	541	568	536	583	654	600	1443	1694	1938	1603	596	563	547	622	94	91	922	1060	585	523	521	465	538	536	1445	1418	82	85
25454s	505	773	541	581	1168	1160	580	677	686	731	723	635	687	631	644	661	696	591	695	662	93	94	757	693	864	830	605	614	589	712	696	693	752	643	701	653	717	580	522	511	630	621	654	590	547	596	660	652	997	765	641	721	714	676	1473	1442	539	614	618	676	994	808	806	782	754	680	791	723	559	597	553	599	680	617	1520	1817	2000	1694	634	593	566	624	83	85	944	1114	610	560	540	464	538	548	1492	1473	86	87
26181s	537	740	562	612	1234	1210	602	680	725	776	768	654	703	653	645	683	708	609	728	691	84	94	783	712	885	866	630	624	607	749	695	722	781	678	721	676	712	604	560	524	626	625	662	604	585	610	691	657	1047	816	677	742	762	703	1593	1568	557	654	628	682	1032	846	831	801	794	705	822	741	583	617	580	620	696	636	1579	1931	2118	1764	657	601	584	656	87	95	950	1126	619	574	570	480	565	576	1547	1543	83	86
26908s	546	776	570	628	1260	1222	622	684	727	816	800	676	719	655	678	709	733	633	737	721	86	94	792	740	914	911	651	668	622	777	732	738	806	706	753	728	751	620	576	548	651	646	685	622	599	638	689	671	1089	822	686	768	771	715	1726	1657	576	678	640	720	1077	857	850	828	807	726	837	767	591	625	610	634	729	646	1651	2012	2228	1865	650	620	585	676	87	94	977	1158	635	574	577	506	592	597	1622	1621	84	85
27635s	557	820	586	635	1169	1265	621	714	770	832	817	689	718	696	678	732	748	643	775	746	90	92	818	775	948	941	692	689	637	789	749	753	849	748	783	734	764	638	579	571	663	669	716	644	625	650	704	706	1117	830	738	809	811	753	1833	1769	596	684	679	747	1109	873	869	861	814	737	863	799	631	634	609	678	722	674	1705	2138	2296	1910	681	634	610	687	89	88	1002	1198	652	592	601	520	610	615	1681	1659	83	84
28363s	575	792	608	651	1243	1294	655	735	785	850	834	705	734	681	692	737	763	648	810	754	87	94	843	781	968	981	720	712	662	808	767	776	869	760	800	754	770	652	591	589	696	686	723	658	635	671	732	731	1159	855	764	814	823	761	1937	1906	612	690	706	760	1118	881	882	874	842	761	887	823	627	645	644	688	765	671	1794	2260	2365	2002	707	659	615	694	89	93	1008	1233	666	613	615	533	614	620	1738	1718	88	85
29090s	606	826	608	664	1284	1361	667	743	825	863	861	745	762	700	721	744	783	675	813	777	90	92	865	807	972	985	724	739	682	839	797	805	898	796	822	766	787	670	620	611	715	686	726	664	659	669	752	733	1185	882	763	855	834	780	2072	2010	608	712	709	752	1159	911	909	899	867	785	904	861	638	686	679	711	761	677	1831	2395	2495	2119	703	675	645	710	93	92	1025	1248	668	620	622	544	641	639	1795	1786	81	84
29817s	616	777	629	672	1349	1341	701	764	851	915	875	760	781	706	742	767	812	700	845	796	85	91	859	834	1011	1055	771	772	708	869	815	841	950	821	840	801	802	688	617	627	742	719	762	681	680	723	755	765	1231	927	812	885	847	802	2169	2111	650	734	727	797	1191	952	942	933	873	818	936	884	692	689	695	731	791	695	1933	2518	2571	2156	728	691	659	749	93	90	1063	1306	690	637	666	575	657	659	1884	1849	84	81
30544s	639	802	633	677	1351	1368	724	789	888	926	907	781	799	721	756	799	818	711	880	819	89	93	902	842	1020	1074	815	815	716	893	836	847	967	852	867	805	818	693	647	652	758	738	789	716	687	724	776	787	1265	948	836	897	899	836	2338	2233	668	737	770	835	1225	979	924	938	896	843	974	921	701	719	723	757	802	729	1975	2617	2646	2254	746	713	665	756	87	92	1067	1292	718	649	678	596	668	663	1912	1882	87	88
31272s	659	816	646	702	1217	1384	718	818	908	980	928	784	815	749	772	818	848	738	894	860	86	91	903	881	1068	1124	836	827	725	916	845	867	989	882	875	839	825	710	672	647	775	747	796	721	696	749	817	799	1271	968	848	930	902	826	2454	2395	681	774	769	855	1243	987	949	962	910	862	982	964	701	727	735	766	822	748	2015	2730	2724	2293	747	715	674	778	92	84	1093	1336	728	664	702	597	697	693	1943	1950	83	85
31999s	676	820	661	724	1235	1435	747	826	915	982	948	809	812	765	800	836	855	749	928	846	90	94	919	885	1066	1149	856	864	758	939	891	893	1031	907	891	844	856	735	686	680	779	787	811	732	711	747	825	823	1306	985	877	955	937	866	2531	2478	701	772	791	860	1271	1020	967	981	944	877	1029	967	727	763	767	781	820	756	2099	2851	2773	2377	776	724	682	804	84	86	1108	1354	744	679	706	598	704	712	1989	1955	85	86
32726s	686	826	668	731	1237	1470	761	833	945	997	967	822	825	776	813	860	861	777	933	868	90	94	933	897	1094	1171	897	893	772	980	879	899	1056	951	931	866	861	732	714	689	815	776	841	755	741	765	839	837	1338	1022	898	992	947	880	2727	2644	708	788	806	879	1295	1055	993	1025	971	891	1031	987	726	773	778	811	839	765	2158	2954	2880	2501	797	751	700	792	85	93	1121	1387	755	683	716	630	735	724	2009	2003	83	84
33453s	697	814	699	754	1231	1487	788	854	978	1031	989	847	827	806	818	851	875	781	962	891	84	88	950	906	1121	1201	904	906	783	982	922	935	1074	960	931	888	851	765	719	712	827	799	823	787	776	787	868	850	1348	1032	920	1006	979	905	2816	2784	747	824	836	886	1322	1065	1026	1037	975	922	1023	1032	767	789	803	797	856	773	2187	3078	2910	2554	810	758	727	810	91	99	1157	1416	774	711	738	641	753	736	2047	2023	88	79
34181s	707	812	717	749	1174	1480	783	863	1009	1074	1020	880	819	806	818	881	886	799	965	926	86	90	975	918	1108	1246	947	948	816	1009	913	934	1109	986	948	898	860	791	737	718	818	819	854	789	779	812	879	876	1408	1064	935	1026	981	911	2966	2919	756	834	849	908	1346	1079	1029	1054	995	935	1053	1032	763	800	825	807	858	796	2257	3211	3022	2644	815	769	714	818	86	94	1158	1409	787	717	761	636	759	757	2067	2015	84	87
34908s	725	799	710	759	1151	1535	804	891	1041	1075	1008	901	819	819	850	874	911	781	993	924	86	93	971	948	1135	1275	985	985	824	1014	945	969	1123	1004	956	925	860	785	750	760	852	827	878	810	777	834	885	881	1437	1076	978	1049	1016	937	3160	3069	765	861	895	929	1363	1061	1057	1065	1017	947	1069	1040	787	815	826	824	885	816	2339	3291	3093	2715	824	786	714	841	90	89	1164	1417	793	732	770	660	764	770	2055	2031	88	87
35635s	742	800	704	767	1139	1505	819	886	1038	1093	1035	916	824	823	860	871	887	813	1012	919	91	92	988	952	1130	1297	1022	1013	820	965	949	982	1149	1033	983	931	859	794	761	762	849	834	875	807	799	826	919	908	1458	1108	973	1085	1024	950	3259	3214	790	862	878	936	1391	1114	1045	1074	1039	966	1073	1090	787	807	847	809	877	836	2383	3459	3203	2776	837	801	718	857	91	92	1189	1453	815	748	778	670	805	777	2053	2008	83	82
36362s	750	795	718	777	1131	1524	841	883	1063	1104	1023	909	828	828	883	869	915	817	1001	931	91	94	993	969	1127	1327	1030	1046	827	979	965	1002	1190	1050	998	937	855	818	775	790	862	846	887	824	807	847	921	910	1492	1129	1014	1109	1049	1001	3475	3351	813	874	901	947	1428	1137	1059	1098	1037	993	1076	1100	800	817	843	820	896	837	2422	3555	3233	2874	848	804	728	859	90	90	1205	1461	828	760	804	666	802	775	2019	2012	87	85
37090s	765	804	747	767	1122	1543	836	888	1078	1094	1038	938	825	835	862	874	896	802	1017	910	91	95	968	963	1124	1326	1051	1041	820	976	935	993	1189	1048	980	949	872	809	774	793	878	861	908	832	823	864	935	930	1493	1150	1022	1128	1059	996	3589	3525	817	899	899	970	1436	1155	1053	1105	1014	1003	1075	1106	817	836	856	823	863	841	2489	3689	3204	2893	855	813	745	877	88	92	1190	1453	832	756	792	690	805	788	2010	1992	89	86
37817s	774	785	756	786	1170	1521	858	907	1095	1118	1017	968	838	828	873	877	906	817	1024	943	91	93	1002	970	1133	1360	1085	1099	833	961	982	1021	1200	1081	996	954	860	836	788	807	882	863	923	849	829	860	938	941	1499	1184	1052	1153	1097	1014	3721	3667	825	911	926	964	1480	1137	1064	1097	1038	1037	1086	1131	825	823	852	840	890	870	2510	3852	3253	2966	848	803	724	876	86	89	1188	1460	863	772	811	700	844	807	2023	1956	85	84
38544s	793	796	742	792	1177	1499	873	898	1096	1111	1040	953	830	827	872	884	920	825	1004	936	95	93	986	982	1141	1357	1116	1130	847	995	972	1029	1210	1090	1019	937	882	843	786	820	889	867	920	855	864	885	960	948	1505	1195	1082	1179	1111	1049	3883	3792	861	904	947	948	1475	1183	1048	1129	1037	1045	1101	1154	837	819	857	834	891	856	2556	3931	3265	3007	853	786	717	886	88	95	1202	1452	857	800	814	718	849	790	1956	1934	86	78
39271s	791	801	760	776	1208	1498	904	933	1124	1093	1029	962	833	846	874	877	893	818	1011	956	88	93	969	990	1126	1364	1162	1156	855	988	979	1018	1214	1053	1024	966	864	859	806	829	904	860	915	875	863	897	957	950	1506	1210	1087	1193	1133	1048	4005	3955	860	934	954	977	1502	1198	1011	1135	1035	1062	1105	1184	841	812	855	838	886	881	2594	4006	3270	3018	869	800	717	870	86	88	1191	1455	863	785	817	705	878	809	1935	1936	87	85
39999s	796	780	775	781	1233	1504	884	904	1097	1099	1026	961	839	826	885	889	898	792	1013	939	89	95	979	959	1143	1366	1147	1174	876	987	985	1014	1212	1088	1000	931	862	851	799	833	915	865	931	876	867	891	964	943	1504	1235	1118	1192	1113	1064	4125	4106	881	929	944	979	1480	1217	1002	1131	1022	1063	1101	1188	868	828	871	820	904	885	2613	4107	3259	3020	846	814	733	889	92	91	1176	1429	869	784	825	716	847	832	1928	1921	86	83
40726s	798	778	739	783	1228	1512	903	908	1111	1089	1021	963	831	842	879	895	901	821	1005	930	91	90	966	970	1134	1368	1212	1191	851	971	980	1039	1199	1092	988	946	863	873	805	823	899	864	925	878	861	904	971	956	1486	1236	1144	1221	1144	1087	4256	4259	885	948	954	984	1487	1231	990	1128	1030	1080	1093	1215	880	796	850	831	900	898	2617	4191	3265	2997	862	822	728	896	88	90	1172	1408	881	782	836	726	887	852	1929	1887	84	85
41453s	833	753	753	776	1236	1500	899	907	1110	1109	1042	939	836	840	879	892	902	800	1018	939	91	96	953	963	1113	1364	1216	1203	855	979	978	1020	1185	1083	990	970	880	868	809	843	896	864	936	880	875	920	954	947	1502	1258	1161	1266	1123	1084	4386	4473	901	965	957	976	1479	1241	984	1116	1025	1102	1116	1221	865	809	849	835	886	901	2678	4195	3202	3023	857	806	728	894	90	96	1156	1396	877	790	821	725	872	831	1903	1868	82	77
42180s	826	769	750	782	1205	1491	895	914	1117	1086	1032	963	841	833	884	893	904	814	1017	945	95	95	958	953	1121	1323	1218	1216	862	998	968	1019	1206	1095	1018	957	872	861	812	861	924	868	930	894	879	907	976	941	1473	1272	1177	1261	1155	1119	4547	4596	923	949	961	1005	1472	1254	996	1127	1021	1109	1090	1191	871	801	854	836	881	889	2674	4191	3184	2996	871	822	732	918	91	90	1159	1393	858	783	829	720	884	839	1894	1863	90	83
42908s	822	758	760	774	1208	1469	879	901	1106	1051	1034	957	852	835	887	894	898	812	1016	929	87	97	955	962	1106	1344	1235	1224	852	984	975	1038	1206	1089	1008	960	898	868	813	851	909	888	927	888	869	895	959	949	1498	1285	1190	1265	1155	1117	4650	4740	925	952	958	981	1472	1234	1004	1138	1026	1118	1069	1192	873	796	823	829	889	913	2670	4254	3123	2960	846	815	733	902	93	86	1153	1394	883	788	833	729	881	848	1849	1840	85	83
43635s	828	755	760	783	1197	1480	899	921	1071	1083	1041	942	851	833	886	918	901	823	1009	956	86	94	947	951	1089	1337	1241	1234	859	995	984	1022	1213	1078	992	955	891	869	831	811	907	879	933	875	879	916	957	961	1474	1308	1196	1266	1169	1115	4786	4877	942	958	972	985	1473	1229	981	1109	1048	1135	1062	1197	871	794	846	846	900	901	2640	4201	3088	2949	868	821	716	884	90	93	1131	1387	853	805	825	726	903	833	1869	1843	87	81
44362s	833	742	753	772	1218	1488	900	920	1067	1086	1027	955	847	841	879	889	899	801	1014	941	84	92	946	950	1122	1334	1241	1223	873	975	968	1026	1181	1080	996	950	882	851	823	827	912	870	921	883	896	910	971	950	1482	1279	1187	1274	1144	1118	4937	5024	940	967	965	974	1481	1243	979	1098	1010	1115	1086	1208	880	796	835	835	902	899	2625	4194	3044	2931	856	816	716	879	91	92	1142	1364	863	786	821	711	876	836	1848	1833	85	83
45089s	836	758	765	790	1177	1467	897	923	1104	1092	1008	966	842	860	881	900	902	820	1021	932	87	92	956	940	1107	1333	1267	1231	875	1003	982	1016	1171	1069	984	951	881	889	813	831	929	886	939	883	860	895	967	961	1468	1316	1215	1291	1158	1172	5113	5217	937	949	945	980	1444	1225	968	1123	1023	1124	1098	1194	877	796	836	840	910	907	2589	4140	3034	2952	885	815	725	902	90	95	1150	1343	864	808	835	730	900	834	1813	1800	87	84
45817s	845	763	753	803	1191	1467	908	934	1112	1106	1033	962	854	862	912	915	908	822	1002	935	97	96	948	964	1107	1335	1238	1243	863	987	984	1033	1206	1072	1006	943	897	860	837	823	924	879	939	899	903	920	962	979	1474	1290	1212	1273	1159	1166	5252	5412	950	953	965	986	1457	1227	967	1114	1040	1132	1102	1205	882	780	844	843	903	896	2599	4172	3025	2892	898	829	736	906	99	97	1131	1360	873	803	818	734	903	848	1837	1800	88	88
46544s	839	760	761	809	1162	1475	882	926	1106	1086	1047	963	857	850	904	893	902	820	1001	938	90	89	960	950	1099	1336	1251	1248	875	993	990	1038	1181	1077	1002	951	885	877	846	828	933	884	935	893	888	910	970	971	1456	1306	1218	1308	1170	1163	5318	5472	954	966	960	985	1459	1197	974	1120	1022	1124	1080	1175	899	815	840	812	892	899	2593	4104	2974	2833	869	828	725	905	92	89	1150	1346	879	802	822	727	898	849	1781	1783	87	87
47271s	820	748	789	788	1158	1442	908	943	1087	1068	1024	957	865	839	913	905	921	826	1002	920	96	99	956	960	1108	1311	1240	1247	881	998	986	1026	1190	1044	1005	942	887	874	835	818	911	879	941	892	873	909	968	988	1449	1295	1225	1288	1170	1165	5432	5643	943	960	964	999	1451	1173	981	1136	1015	1112	1081	1193	870	792	856	843	919	908	2544	4096	2937	2811	878	825	743	893	85	94	1136	1347	889	817	836	743	905	834	1777	1779	87	88
47998s	844	761	781	798	1147	1456	923	926	1080	1069	1009	957	856	852	900	912	913	838	1013	942	88	92	966	941	1102	1294	1248	1248	870	984	985	1043	1185	1075	999	959	894	868	833	818	932	885	934	910	906	925	964	976	1449	1315	1202	1272	1163	1161	5629	5732	942	951	959	1001	1433	1165	953	1143	1027	1100	1094	1202	872	786	845	835	903	922	2548	4065	2930	2769	895	833	738	900	93	88	1126	1325	870	798	825	735	903	852	1779	1770	91	84
48726s	852	763	771	797	1146	1453	919	958	1077	1081	1034	957	866	859	910	903	909	816	991	926	84	91	961	954	1099	1311	1239	1236	867	994	1007	1019	1176	1053	1007	956	886	896	837	820	927	886	948	885	901	927	984	975	1469	1299	1222	1281	1161	1165	5701	5833	960	969	956	1002	1427	1156	946	1093	1014	1118	1063	1196	880	786	836	838	905	919	2513	4035	2894	2732	867	817	725	909	90	93	1111	1312	884	809	830	749	900	842	1759	1747	91	88
49453s	832	784	775	804	1134	1465	912	923	1095	1088	1007	990	854	855	924	902	906	812	998	932	92	98	959	946	1094	1288	1239	1231	883	986	979	1052	1147	1049	1002	946	891	898	828	835	922	894	957	897	904	925	979	956	1439	1322	1219	1297	1180	1164	5788	6046	950	982	966	1012	1438	1160	953	1096	1018	1119	1097	1192	885	789	842	850	928	898	2501	3980	2893	2731	886	839	754	910	92	90	1118	1321	892	803	826	726	918	844	1748	1756	87	84
50180s	850	747	778	796	1080	1413	902	950	1074	1085	1027	984	858	867	899	915	915	818	994	937	94	92	964	951	1101	1309	1273	1237	881	993	997	1027	1167	1056	1003	953	890	891	830	812	913	895	941	922	881	916	987	987	1446	1278	1202	1280	1156	1150	5907	6046	967	989	977	998	1428	1157	939	1128	1035	1128	1088	1180	886	765	833	837	909	905	2473	3950	2852	2694	882	818	737	924	94	87	1109	1297	882	812	842	731	905	839	1742	1758	85	87
50907s	834	765	780	812	1076	1437	919	961	1087	1091	1039	958	869	858	900	920	911	813	1002	923	87	91	967	931	1096	1301	1245	1237	888	987	991	1041	1155	1056	1004	973	899	898	832	833	927	891	940	890	893	916	983	975	1435	1291	1187	1279	1154	1144	5924	6054	963	983	969	1000	1452	1137	943	1112	1034	1100	1068	1172	902	784	835	853	917	923	2462	3947	2815	2693	889	839	734	904	89	93	1121	1271	900	815	837	739	901	836	1722	1722	85	82
51634s	851	775	777	814	1070	1445	922	952	1108	1092	1024	950	869	865	906	917	906	830	1006	954	87	97	938	959	1107	1286	1245	1228	876	984	975	1041	1167	1053	1005	963	919	884	828	828	917	880	959	894	909	928	966	981	1449	1272	1195	1281	1182	1159	5944	6082	983	984	969	993	1399	1129	931	1113	1018	1102	1085	1169	915	787	833	848	932	919	2441	3871	2815	2665	888	842	747	909	83	90	1088	1270	878	827	841	741	909	861	1705	1705	86	82
52362s	852	748	778	799	1066	1434	915	949	1089	1106	1019	969	869	870	911	908	919	824	1008	926	91	99	964	959	1107	1283	1235	1227	887	997	989	1051	1153	1047	1011	943	902	895	821	826	932	894	957	901	897	918	973	987	1446	1287	1198	1275	1178	1158	5864	5976	973	975	981	1004	1442	1126	933	1093	1024	1092	1065	1163	910	782	827	843	926	928	2406	3865	2752	2617	892	857	755	914	96	96	1110	1266	902	818	836	734	909	868	1717	1715	87	85
53089s	836	777	761	818	1056	1431	927	954	1103	1093	1021	981	872	864	915	904	920	826	1004	929	90	91	961	953	1085	1284	1234	1249	891	1005	975	1053	1176	1048	1008	966	907	887	831	824	930	877	958	903	919	932	978	974	1431	1284	1199	1271	1176	1171	5844	5987	952	965	964	992	1423	1115	939	1101	1005	1097	1090	1180	890	771	863	845	924	939	2446	3804	2744	2637	886	855	741	927	90	92	1084	1274	903	810	835	737	914	860	1694	1701	86	81
53816s	857	769	787	813	1043	1427	937	955	1086	1089	1028	971	878	854	928	914	925	824	1026	903	93	97	956	949	1083	1290	1238	1235	874	998	987	1027	1143	1035	1003	960	903	904	830	843	915	898	955	903	914	923	978	974	1442	1283	1187	1293	1173	1161	5778	5890	975	979	989	1003	1425	1113	939	1108	1017	1113	1075	1185	900	761	833	844	935	909	2373	3788	2738	2609	886	841	751	910	90	92	1089	1281	911	818	822	747	894	869	1693	1702	85	83
54543s	850	766	788	815	1057	1426	924	957	1076	1081	1018	972	867	859	910	913	900	813	1005	915	87	92	964	946	1079	1279	1252	1231	893	977	997	1025	1166	1023	998	948	915	893	839	818	932	914	963	905	915	905	980	974	1416	1289	1218	1287	1163	1185	5665	5667	965	977	971	1008	1407	1102	927	1097	995	1115	1067	1162	898	758	826	851	939	927	2377	3767	2726	2599	891	839	745	914	86	94	1088	1237	889	809	844	736	918	858	1693	1699	86	86
55271s	854	775	771	828	1060	1412	936	976	1102	1077	1036	972	875	872	914	911	920	823	997	926	96	93	963	962	1095	1278	1236	1207	880	992	985	1030	1147	1031	1027	963	902	902	837	828	937	903	974	920	918	913	991	975	1429	1283	1196	1293	1169	1159	5619	5642	969	978	989	1002	1417	1087	940	1107	1006	1100	1075	1170	906	769	845	843	926	951	2358	3774	2696	2579	898	853	757	925	92	92	1087	1258	910	815	832	750	928	872	1678	1694	85	86
55998s	847	773	779	813	1048	1416	937	966	1118	1070	1052	983	878	881	929	913	933	827	995	952	88	92	949	954	1101	1265	1249	1233	879	999	1004	1045	1150	1017	1022	967	915	902	850	836	934	907	975	931	912	930	992	991	1432	1288	1215	1281	1197	1186	5489	5562	966	982	974	1022	1414	1109	948	1106	1012	1108	1085	1172	896	790	830	847	947	916	2333	3686	2695	2570	915	868	761	918	93	88	1084	1264	909	824	832	756	925	862	1691	1688	84	82
56725s	843	775	789	827	1047	1430	929	975	1108	1099	1038	991	862	870	933	929	922	828	991	939	88	93	965	964	1095	1241	1251	1242	890	1015	1013	1055	1166	1029	1018	975	922	918	846	832	940	896	974	907	912	926	996	967	1425	1267	1217	1282	1188	1178	5362	5489	986	991	975	995	1411	1095	935	1102	1010	1093	1097	1192	904	765	828	852	938	920	2319	3727	2638	2560	893	855	745	919	93	97	1063	1258	929	832	825	749	929	875	1688	1695	83	82
57452s	862	752	809	815	1055	1425	926	978	1101	1092	1008	968	880	880	929	919	918	846	1014	938	86	96	975	957	1102	1263	1264	1237	879	1014	1006	1046	1140	1023	1025	979	921	907	844	822	954	909	967	917	914	936	992	992	1447	1292	1202	1282	1179	1166	5376	5379	971	985	989	1010	1406	1096	942	1094	1003	1102	1085	1187	918	783	835	849	930	934	2319	3679	2665	2556	899	862	755	939	89	88	1085	1213	932	844	827	761	922	884	1676	1678	85	82
58180s	867	761	776	815	1045	1429	952	981	1094	1077	1025	967	880	856	937	912	927	811	1001	937	89	95	952	963	1096	1254	1224	1250	910	1004	1002	1041	1145	1018	1041	968	927	907	850	833	955	898	983	915	929	934	1004	984	1414	1304	1182	1284	1194	1162	5250	5331	975	1001	984	1035	1419	1086	932	1120	1023	1112	1107	1177	928	787	835	838	945	927	2301	3640	2622	2498	916	880	757	911	90	95	1077	1224	908	835	831	753	932	875	1669	1672	87	83
58907s	869	772	784	833	1040	1417	948	960	1091	1085	1033	973	896	875	935	918	929	822	981	932	88	97	943	963	1108	1259	1248	1240	900	1005	1017	1054	1141	1020	1021	977	928	906	860	821	929	909	978	931	942	935	1000	990	1413	1298	1191	1293	1173	1187	5254	5295	981	995	969	1023	1419	1089	927	1111	1023	1104	1100	1212	915	788	836	850	943	936	2324	3629	2663	2519	932	876	758	928	91	94	1077	1249	910	855	827	760	928	886	1698	1667	89	84
59634s	848	769	804	827	1026	1403	952	970	1102	1081	1029	980	882	896	933	916	927	815	1003	935	92	93	965	955	1095	1261	1255	1256	888	984	1007	1056	1153	1019	1025	964	909	922	866	813	946	915	976	927	925	944	981	998	1429	1297	1218	1303	1199	1185	5173	5190	986	996	994	1021	1409	1102	935	1114	1007	1105	1084	1197	915	789	816	852	953	952	2301	3660	2597	2491	911	869	753	940	92	89	1081	1250	919	824	824	780	944	871	1655	1669	87	86
60361s	847	766	803	823	1029	1403	956	966	1100	1079	1043	953	886	896	932	914	937	825	1015	927	86	95	964	948	1095	1259	1237	1222	889	1002	1010	1036	1153	1037	1020	964	939	927	849	837	952	923	990	926	930	928	997	991	1437	1301	1199	1293	1190	1174	5089	5129	969	1009	975	1003	1419	1076	919	1106	1020	1101	1095	1185	921	774	827	859	959	930	2284	3590	2595	2477	921	871	760	927	86	97	1083	1229	907	843	835	741	944	881	1675	1660	84	84
61089s	855	770	789	832	1022	1426	950	985	1109	1094	1049	973	883	877	933	927	936	822	973	932	90	95	976	960	1090	1280	1239	1226	907	1017	1018	1045	1167	1016	1032	977	927	923	850	849	946	915	970	920	909	948	1001	993	1416	1281	1201	1307	1191	1183	5072	5108	982	1000	999	1028	1413	1096	924	1112	1022	1103	1077	1181	916	767	841	854	945	951	2263	3583	2569	2459	930	866	754	944	86	93	1072	1249	911	851	824	766	945	887	1670	1655	85	86
61816s	866	773	795	825	1053	1407	941	971	1089	1088	1028	979	884	892	949	942	934	821	1013	925	91	96	985	975	1085	1270	1228	1227	915	1005	994	1057	1123	1020	1037	982	920	907	849	835	956	908	989	939	912	945	1002	974	1420	1291	1210	1311	1189	1196	4950	5005	977	1016	978	1038	1423	1075	921	1114	1007	1100	1073	1170	931	781	830	857	951	950	2250	3538	2562	2450	923	875	747	946	97	87	1076	1246	930	859	836	767	937	889	1650	1670	78	85
62543s	872	766	807	824	1028	1411	942	973	1114	1083	1022	984	884	887	945	937	936	841	985	928	95	100	967	972	1113	1265	1219	1220	921	1011	998	1057	1151	1016	1029	993	919	906	865	835	956	917	982	928	922	929	993	984	1441	1287	1201	1278	1200	1204	4923	4918	996	993	978	1031	1402	1078	940	1117	1016	1088	1091	1167	922	783	830	850	947	934	2262	3575	2548	2413	908	858	752	936	90	94	1050	1221	925	849	832	752	942	888	1654	1681	86	76
63270s	881	772	809	829	1019	1396	943	961	1100	1088	1036	991	890	892	940	929	922	833	1001	943	90	96	980	971	1090	1257	1235	1214	916	990	1000	1048	1156	1021	1031	995	931	929	863	833	971	910	980	933	923	952	1002	994	1420	1287	1207	1285	1183	1176	4899	4909	1004	1001	981	1030	1421	1079	940	1129	1005	1108	1099	1184	935	782	829	861	938	951	2258	3565	2568	2419	917	879	767	927	89	84	1065	1245	902	850	842	759	947	879	1667	1643	86	85
63998s	867	762	798	842	1020	1420	960	991	1096	1077	1029	983	871	888	933	939	924	839	998	918	97	103	993	963	1090	1234	1252	1218	903	1003	1016	1059	1153	1005	1026	975	928	923	869	836	961	920	973	947	933	950	1022	991	1409	1290	1223	1287	1189	1174	4811	4860	983	1007	985	1040	1395	1075	903	1121	1021	1087	1095	1150	926	772	817	865	952	952	2263	3553	2562	2408	907	880	755	945	85	94	1066	1228	926	853	829	755	958	871	1638	1671	87	86
64725s	873	763	796	817	1027	1407	935	970	1098	1081	1031	985	878	870	934	933	919	842	986	906	93	93	977	973	1122	1234	1236	1223	898	1010	1002	1052	1127	1010	1038	982	945	923	854	835	971	924	991	952	929	935	1006	993	1408	1303	1200	1307	1217	1191	4815	4874	998	1004	994	1020	1401	1101	925	1105	1001	1090	1085	1186	934	792	844	850	955	950	2260	3566	2555	2398	918	880	768	943	95	94	1060	1233	933	854	840	752	953	898	1622	1657	84	82
65452s	865	770	815	839	1035	1418	953	987	1101	1100	1040	982	890	892	930	947	941	831	980	925	91	97	983	978	1108	1241	1247	1233	910	1016	1019	1066	1142	1016	1022	976	933	927	855	848	958	916	992	946	942	946	1032	1008	1414	1274	1212	1280	1202	1191	4715	4791	1020	1005	1015	1049	1399	1066	932	1104	1026	1096	1087	1180	944	780	840	862	952	924	2214	3479	2529	2406	945	877	766	957	91	96	1050	1230	896	837	840	776	975	865	1651	1655	85	88
66179s	875	768	790	834	1033	1381	965	973	1104	1082	1034	998	884	887	937	937	929	849	1017	935	95	94	979	977	1095	1247	1242	1219	900	1011	1005	1086	1129	1031	1019	994	932	950	866	849	965	931	1001	944	939	944	1010	1020	1426	1302	1206	1285	1213	1181	4676	4773	1009	1017	998	1040	1415	1080	922	1122	1014	1098	1091	1164	945	781	836	858	949	956	2201	3488	2517	2385	909	897	760	932	93	85	1048	1229	912	851	831	749	942	899	1631	1661	85	84
66907s	873	773	814	843	1017	1421	967	987	1116	1083	1030	974	885	883	919	911	929	837	1011	934	90	99	972	967	1099	1269	1249	1225	908	993	1008	1092	1139	1020	1052	989	931	930	876	824	957	933	988	940	928	958	1009	998	1422	1287	1226	1323	1220	1191	4669	4746	1012	1017	999	1024	1416	1076	933	1111	1020	1109	1101	1184	938	788	853	853	963	960	2230	3505	2524	2382	932	878	760	925	84	94	1057	1211	919	857	834	765	942	906	1625	1652	86	80
67634s	876	758	813	838	1031	1412	956	997	1113	1086	1035	983	884	888	944	938	935	835	999	947	93	94	969	987	1097	1239	1244	1241	924	1010	1002	1070	1125	1021	1033	973	903	925	868	837	953	910	1006	938	938	946	1018	1011	1411	1290	1205	1292	1201	1183	4688	4716	1012	1024	982	1021	1415	1084	946	1101	1012	1120	1091	1208	937	782	826	862	945	955	2239	3485	2517	2376	917	887	776	955	94	100	1064	1231	917	859	813	759	949	894	1644	1640	90	82
68361s	887	759	815	844	1006	1426	962	1004	1117	1088	1035	970	884	877	940	939	936	831	998	934	91	91	977	968	1109	1242	1237	1224	911	997	1007	1058	1120	1021	1038	978	930	928	877	841	964	922	977	916	937	953	1006	1003	1416	1269	1194	1275	1206	1196	4595	4674	987	1017	1001	1035	1413	1079	936	1132	1016	1084	1096	1183	948	781	828	856	952	945	2240	3535	2517	2368	920	873	750	952	92	89	1056	1198	909	857	809	772	956	882	1603	1658	87	87
69088s	877	770	814	846	1020	1399	951	980	1111	1075	1027	977	886	907	956	926	920	840	984	951	93	101	978	977	1104	1256	1243	1225	902	1011	991	1062	1142	1049	1041	988	932	932	860	836	955	922	1006	933	948	940	1005	1004	1405	1292	1219	1296	1213	1210	4616	4701	1024	1016	1007	1030	1411	1071	940	1125	1020	1107	1079	1170	937	792	838	852	947	948	2239	3521	2524	2371	915	865	765	936	96	92	1074	1198	928	873	815	761	965	898	1655	1637	89	84
69816s	874	778	794	828	1015	1396	945	963	1095	1067	1035	975	884	885	952	927	926	853	998	946	91	98	981	991	1104	1241	1229	1212	916	1008	1001	1048	1148	1045	1062	1005	920	940	867	849	980	931	987	951	936	959	1034	1014	1432	1283	1201	1303	1205	1191	4585	4633	997	994	996	1018	1398	1070	919	1116	1012	1108	1089	1186	938	790	822	861	961	948	2211	3530	2535	2381	931	881	764	945	94	96	1068	1221	927	848	822	761	929	898	1629	1668	86	77
70543s	871	778	818	833	1003	1418	962	986	1118	1090	1038	985	883	890	942	936	941	823	997	934	96	96	978	972	1081	1259	1252	1228	924	1021	1020	1053	1126	1042	1041	972	919	945	870	838	946	930	981	935	942	952	1004	1015	1417	1302	1225	1302	1207	1198	4561	4632	1021	1011	1005	1033	1428	1080	935	1114	1015	1097	1103	1186	951	774	822	860	945	964	2241	3447	2522	2356	941	888	764	948	87	93	1047	1214	910	842	817	763	960	907	1636	1613	81	85
71270s	891	770	801	837	999	1400	967	979	1098	1085	1031	989	886	883	949	937	943	818	988	929	94	92	964	967	1099	1239	1231	1223	905	989	999	1041	1130	1042	1039	995	927	921	875	833	958	917	986	936	943	956	1004	1002	1400	1294	1211	1318	1194	1170	4575	4593	1028	1019	997	1028	1398	1087	922	1114	1023	1107	1103	1183	942	777	832	870	956	964	2215	3450	2499	2361	938	870	765	924	92	90	1052	1201	917	862	822	760	942	893	1627	1620	86	88
71997s	874	756	817	840	1018	1418	978	991	1094	1100	1039	992	885	891	951	944	932	816	1000	946	94	92	982	985	1101	1262	1264	1226	918	1011	1011	1045	1128	1055	1057	991	929	937	876	837	962	920	990	940	939	952	1019	1013	1425	1304	1229	1311	1211	1208	4507	4613	1010	1039	994	1060	1419	1106	915	1127	1041	1108	1113	1205	937	771	812	872	961	968	2207	3418	2495	2368	920	878	767	946	94	90	1059	1219	932	859	805	788	952	903	1633	1665	86	84
72725s	881	781	821	844	1008	1403	961	991	1100	1092	1036	981	875	884	949	920	957	832	972	929	94	90	998	999	1097	1261	1237	1219	912	1013	1009	1066	1121	1044	1047	996	920	945	894	837	964	933	990	962	945	947	1005	1006	1397	1335	1227	1302	1203	1204	4474	4543	1031	1012	1007	1046	1431	1073	926	1121	1030	1111	1104	1209	946	790	835	879	961	957	2221	3437	2495	2362	937	890	772	945	93	95	1055	1234	948	863	833	767	963	909	1628	1627	86	88
73452s	877	769	816	838	1023	1396	971	982	1098	1090	1053	975	883	875	951	958	940	837	993	931	101	98	984	976	1124	1237	1259	1235	939	1008	1002	1056	1133	1052	1045	992	925	959	885	847	971	922	998	946	939	961	1024	1014	1432	1319	1213	1292	1216	1211	4443	4522	1016	1040	999	1036	1425	1059	924	1123	1002	1117	1094	1187	928	772	817	866	942	939	2215	3494	2502	2364	925	873	748	949	93	92	1068	1195	912	853	806	777	968	910	1610	1642	85	84
74179s	881	742	798	837	1014	1394	954	988	1078	1104	1035	968	876	901	961	927	931	842	1011	940	96	96	975	974	1072	1243	1239	1224	917	998	1010	1076	1147	1057	1034	989	927	936	874	845	979	927	1005	965	939	965	1010	1014	1402	1292	1203	1298	1220	1183	4447	4569	1025	1013	1005	1035	1424	1064	915	1123	1041	1101	1081	1179	944	790	829	849	943	949	2225	3452	2514	2307	922	863	771	973	97	92	1056	1190	941	835	825	777	962	902	1604	1639	90	84
74906s	894	759	817	833	994	1430	949	992	1097	1091	1044	995	893	903	952	939	956	820	1012	941	96	97	993	995	1095	1230	1246	1233	917	1020	1020	1081	1126	1063	1032	978	940	943	897	839	983	924	983	952	949	948	1014	1000	1426	1310	1227	1300	1221	1188	4486	4496	1028	1015	1000	1060	1424	1074	921	1112	1006	1112	1108	1202	942	768	817	865	944	955	2226	3400	2474	2336	927	899	764	953	86	88	1048	1227	939	860	831	756	969	911	1629	1627	91	89
75634s	891	769	803	839	1006	1378	968	977	1115	1070	1016	1005	881	888	946	920	938	830	1007	946	96	95	967	975	1103	1247	1247	1212	922	1015	1014	1078	1127	1083	1029	980	932	940	875	851	960	922	988	956	942	964	1024	999	1424	1299	1219	1275	1204	1203	4445	4488	1008	1033	1025	1049	1421	1073	923	1104	1035	1100	1101	1182	924	773	804	863	958	961	2237	3458	2476	2350	935	871	763	927	90	97	1059	1209	915	857	811	765	967	901	1629	1637	85	83
76361s	883	753	812	837	996	1419	960	972	1099	1073	1014	985	898	890	953	951	945	837	994	931	99	91	992	971	1110	1260	1239	1225	925	1004	1006	1067	1138	1075	1032	978	938	925	893	836	980	917	996	945	951	942	1030	1015	1408	1291	1217	1308	1213	1212	4451	4485	1028	1023	1009	1066	1413	1068	932	1107	1013	1107	1098	1174	934	784	822	866	968	946	2212	3418	2482	2362	932	891	763	952	85	93	1049	1221	936	875	819	775	972	911	1615	1622	90	83
77088s	894	773	809	834	995	1407	980	957	1108	1078	1022	982	902	903	948	939	941	841	992	940	104	98	976	967	1125	1229	1229	1237	930	1014	1006	1050	1145	1090	1047	999	938	938	884	860	970	918	997	963	949	947	1030	1009	1420	1308	1230	1317	1224	1240	4417	4456	1019	1019	1017	1059	1431	1065	928	1126	1024	1117	1087	1193	950	785	806	859	954	953	2230	3446	2461	2346	930	883	755	931	86	93	1057	1229	948	841	818	769	959	889	1593	1620	84	85
77815s	869	763	839	834	997	1394	971	995	1123	1089	1033	994	891	898	952	925	940	843	986	935	105	97	985	982	1124	1249	1258	1238	912	998	1008	1058	1131	1085	1044	968	932	929	888	868	978	943	984	942	955	957	1006	1008	1410	1306	1230	1313	1238	1213	4394	4439	1013	1013	1014	1056	1408	1065	925	1110	1020	1123	1109	1200	942	777	838	855	959	966	2207	3415	2488	2343	922	887	746	968	89	98	1066	1221	904	867	810	765	967	907	1631	1646	86	83
78543s	877	757	826	842	999	1398	982	967	1095	1089	1048	984	900	909	940	934	936	845	997	942	106	88	990	978	1119	1250	1257	1231	916	1021	1001	1087	1129	1097	1047	982	959	938	897	855	973	951	1000	950	947	966	1022	1017	1423	1311	1232	1288	1231	1197	4327	4411	1041	1036	995	1060	1385	1060	922	1113	1039	1094	1096	1187	944	778	825	847	934	958	2199	3409	2466	2321	913	878	762	949	89	91	1077	1187	938	873	823	772	975	914	1616	1626	84	85
79270s	869	746	805	841	991	1400	978	983	1097	1069	1028	969	899	899	964	961	973	843	973	925	113	92	991	990	1108	1241	1260	1221	911	1001	1015	1074	1128	1098	1053	980	919	932	892	842	963	909	1016	962	951	971	1015	1006	1414	1298	1215	1300	1221	1213	4368	4408	1019	1046	1016	1046	1444	1060	921	1112	1029	1107	1116	1199	939	790	820	865	967	964	2228	3394	2461	2348	928	892	763	957	91	96	1046	1219	917	847	816	781	951	917	1604	1625	85	86
79997s	870	758	830	859	1000	1405	965	985	1095	1118	1029	992	889	889	951	955	964	823	983	923	112	97	982	995	1118	1243	1254	1233	915	1016	1018	1060	1141	1107	1060	980	948	938	910	859	967	933	1006	948	953	973	1021	1010	1413	1317	1232	1294	1233	1234	4363	4424	1006	1024	1016	1064	1401	1065	938	1111	1018	1090	1122	1184	941	786	825	844	955	959	2196	3400	2482	2358	937	890	766	950	88	91	1041	1214	933	863	813	758	965	916	1596	1606	85	86
80724s	877	764	825	836	998	1407	976	990	1117	1109	1065	988	877	907	967	916	951	828	997	930	128	97	981	984	1119	1223	1235	1222	913	1014	1018	1074	1145	1097	1047	978	925	941	868	856	980	931	1006	956	958	973	1010	1012	1413	1299	1226	1319	1210	1221	4353	4404	1032	1043	1010	1037	1429	1068	928	1115	1021	1116	1113	1174	945	779	817	866	949	956	2210	3419	2477	2359	933	871	750	952	94	93	1052	1200	918	863	815	755	950	919	1611	1609	82	87
81452s	883	755	810	832	988	1401	962	999	1089	1083	1030	990	889	894	935	933	932	829	997	956	118	103	979	971	1086	1243	1219	1240	922	1018	1006	1062	1127	1119	1049	1008	923	938	896	839	960	922	996	955	955	965	1001	1003	1419	1299	1235	1309	1223	1217	4340	4390	1014	1026	1004	1040	1401	1071	939	1126	1020	1087	1122	1195	956	770	824	872	961	964	2202	3430	2452	2312	939	892	783	965	94	95	1047	1200	946	849	821	776	956	905	1621	1635	88	81
82179s	899	759	830	821	992	1388	975	974	1111	1074	1023	971	869	880	962	943	952	824	983	917	127	94	1008	973	1123	1238	1243	1217	929	1006	1004	1084	1134	1093	1052	989	948	951	887	845	968	922	993	945	972	959	1037	1007	1431	1312	1225	1307	1213	1216	4339	4382	1007	1026	996	1050	1412	1082	909	1127	1021	1094	1084	1188	940	779	834	847	958	956	2197	3415	2481	2332	950	889	759	963	86	87	1047	1201	925	848	826	774	975	899	1608	1615	88	82
82906s	893	759	820	844	991	1400	976	990	1110	1071	1031	992	893	895	953	926	957	833	1011	943	131	89	975	977	1107	1241	1250	1228	921	1011	1009	1064	1141	1116	1054	988	955	945	911	859	970	923	1000	973	970	955	1017	1013	1431	1319	1224	1315	1240	1213	4258	4335	1037	1026	1013	1056	1417	1068	936	1127	1029	1110	1091	1178	943	787	826	862	959	960	2236	3412	2437	2293	941	885	764	944	90	94	1055	1193	936	849	822	767	959	908	1589	1601	92	80
83633s	883	752	819	855	965	1425	983	985	1124	1087	1042	977	887	883	958	937	942	834	992	931	137	100	975	971	1105	1253	1241	1246	926	995	1024	1076	1119	1111	1048	1000	943	940	901	864	970	917	990	963	963	949	1027	1026	1418	1318	1244	1304	1222	1227	4318	4314	1046	1016	1013	1055	1408	1076	913	1116	1013	1095	1098	1174	948	778	834	868	956	961	2215	3388	2455	2334	916	878	760	939	89	90	1027	1192	920	867	816	766	973	906	1589	1617	84	88
84361s	872	761	804	846	979	1420	973	982	1097	1075	1003	971	889	887	948	930	939	827	989	914	148	94	983	966	1123	1253	1243	1209	916	1006	1014	1076	1139	1115	1038	973	940	944	870	852	977	930	995	948	951	966	1029	1010	1438	1295	1249	1307	1229	1222	4294	4370	1037	1031	1020	1068	1423	1046	922	1120	1037	1104	1100	1199	948	781	830	863	956	969	2188	3426	2502	2349	944	882	761	945	87	95	1045	1192	950	846	817	768	973	913	1589	1606	85	83
85088s	891	753	828	839	987	1408	969	996	1104	1103	1028	1001	892	901	969	938	927	842	1001	934	156	91	994	978	1118	1259	1252	1243	929	1021	1025	1075	1146	1139	1066	978	937	959	899	857	989	951	1000	970	960	948	1020	1007	1426	1343	1228	1308	1235	1234	4268	4363	1034	1035	1014	1052	1428	1066	929	1119	1022	1121	1103	1198	950	783	824	869	962	964	2219	3411	2470	2326	938	886	766	947	89	93	1044	1208	949	864	817	766	994	908	1588	1607	83	82
85815s	890	755	826	834	988	1406	951	996	1101	1105	1029	970	891	886	951	940	955	827	987	948	165	99	1000	973	1106	1232	1257	1234	928	994	1002	1079	1141	1117	1052	991	942	950	901	852	981	933	991	959	948	951	1016	1012	1421	1308	1220	1287	1215	1217	4332	4317	1017	1039	994	1044	1421	1050	930	1141	1026	1106	1091	1213	948	786	830	856	991	973	2215	3411	2473	2307	934	886	780	945	85	93	1032	1203	953	852	815	790	978	909	1579	1631	89	82
0s	91	81	87	81	91	101	89	97	96	94	79	82	85	90	87	83	89	81	69	73	55	57	96	85	87	86	84	82	74	86	91	93	74	64	89	83	90	92	99	97	90	86	89	92	88	92	89	88	96	98	89	102	102	99	92	88	92	91	86	86	99	89	97	92	90	99	91	109	86	85	74	74	85	85	109	103	141	133	90	86	83	91	59	60	128	143	119	107	83	83	102	83	106	100	58	55
727s	77	75	78	76	81	102	92	83	87	85	79	78	78	81	80	80	76	74	70	71	62	55	86	85	81	80	80	84	75	84	86	88	80	70	82	74	82	84	93	88	85	77	85	85	84	81	89	87	91	100	95	100	93	100	81	84	86	91	85	86	94	83	86	85	88	95	87	88	84	79	66	72	82	83	97	100	139	129	83	83	73	89	52	53	123	142	111	99	82	76	90	83	96	98	53	51
1455s	74	84	79	73	89	104	94	86	83	86	83	83	88	89	79	82	83	74	73	73	58	58	92	82	86	88	85	83	76	85	81	90	73	72	86	78	87	85	93	96	84	84	90	90	84	84	94	93	90	98	94	97	95	96	83	86	87	90	80	86	94	87	89	87	90	95	92	94	71	81	73	70	84	89	107	107	145	132	84	82	76	90	50	53	128	147	111	105	78	83	94	82	99	111	52	50
2182s	80	86	81	76	96	101	93	85	91	94	84	82	91	87	89	82	88	71	77	80	54	56	93	88	92	88	83	87	76	86	85	93	76	72	91	84	89	89	96	98	89	86	89	92	86	90	95	96	99	104	94	100	91	96	86	85	94	90	83	90	101	89	95	84	91	95	89	101	89	86	68	72	90	89	109	113	156	140	90	86	82	94	48	55	128	148	116	112	95	89	96	88	104	111	53	53
2909s	83	93	89	84	97	107	92	92	95	86	87	88	91	91	84	91	91	71	77	78	58	48	94	89	88	87	86	88	79	89	81	89	81	76	91	86	93	92	102	92	94	92	92	89	89	89	94	93	103	106	92	101	103	95	90	91	91	90	87	89	102	94	102	98	94	96	95	101	86	89	77	71	99	93	105	112	151	133	89	84	86	94	55	56	134	145	117	106	90	92	92	94	107	112	56	57
3636s	86	99	95	87	104	114	100	99	98	99	94	93	96	95	97	88	91	78	78	89	58	55	99	92	97	96	98	93	80	91	97	98	87	76	99	92	100	94	98	97	96	92	97	91	102	92	102	99	104	117	94	115	109	100	93	100	92	98	86	89	106	102	105	98	102	98	99	106	86	96	76	84	96	98	112	127	155	146	98	87	91	105	53	54	142	158	130	116	95	91	101	97	119	127	53	53
4363s	86	105	96	91	111	120	110	103	103	103	98	94	105	96	96	100	100	81	88	91	57	55	100	95	101	110	90	95	87	96	97	100	90	84	101	96	110	104	105	97	99	94	102	100	92	94	103	104	113	111	99	115	108	109	97	97	96	106	91	105	112	95	110	103	104	108	106	109	96	95	83	80	108	100	122	123	158	150	100	93	94	108	52	52	139	169	129	116	100	97	108	100	122	127	52	52
5091s	94	107	103	99	108	127	101	107	107	106	96	92	108	106	100	103	107	89	86	91	59	50	107	96	110	109	102	96	91	108	103	103	86	87	117	98	113	104	110	100	101	99	117	105	96	101	113	110	123	116	101	114	116	108	100	105	97	103	105	109	123	109	115	101	110	107	108	104	107	105	78	82	112	110	127	125	170	149	108	95	100	108	51	57	151	174	129	126	103	97	108	100	124	133	56	54
5818s	103	108	100	101	125	132	119	116	108	111	122	104	117	109	106	106	112	89	95	98	58	54	110	96	111	111	107	108	93	107	109	110	101	93	114	104	117	103	112	104	112	107	110	112	103	108	115	110	125	124	104	116	118	116	111	106	105	114	104	111	125	110	122	122	114	115	117	109	105	112	85	84	121	114	135	132	180	159	111	103	109	117	52	55	156	172	141	122	99	103	103	104	132	139	54	54
6545s	103	116	107	106	122	133	123	120	114	125	118	105	123	114	110	121	121	93	101	96	50	59	117	107	120	116	107	105	103	119	116	120	102	100	119	109	127	114	120	108	119	106	121	109	109	105	123	126	137	129	112	130	127	115	109	112	106	114	112	122	136	117	132	110	117	121	128	124	104	117	88	88	126	121	139	142	180	160	122	111	113	124	53	56	154	182	146	131	109	97	117	111	140	158	52	53
7272s	100	119	110	110	134	144	119	121	116	128	125	112	134	122	116	120	118	101	103	110	54	52	126	108	128	126	116	114	109	114	121	119	103	95	128	120	135	119	124	107	121	114	109	114	113	115	126	125	139	129	108	132	132	124	116	113	109	117	123	123	134	130	137	119	124	122	124	120	118	118	94	97	123	127	148	149	178	178	119	115	128	128	54	56	166	188	148	133	118	106	117	112	142	158	54	52
8000s	101	132	118	124	140	153	133	130	125	135	130	115	136	123	117	129	132	98	113	124	52	53	120	117	135	126	114	119	109	128	129	120	111	101	131	123	142	121	126	116	129	115	133	124	124	114	134	132	147	138	124	134	134	131	123	125	116	122	127	126	139	130	144	124	138	135	137	130	122	122	97	100	141	131	150	151	185	170	130	117	120	144	51	55	168	188	152	137	120	113	130	120	160	169	53	59
8727s	111	132	117	121	144	158	129	140	129	139	136	121	139	136	122	137	139	104	119	116	53	55	135	126	140	129	120	123	113	133	129	137	114	107	134	128	158	125	131	116	130	124	135	129	124	124	136	138	157	146	122	141	144	140	121	124	120	125	127	131	155	130	143	135	135	136	141	128	121	130	99	111	142	131	153	156	190	174	133	127	129	139	52	53	165	204	149	140	114	111	131	127	161	171	50	51
9454s	119	144	128	131	151	170	136	148	141	139	145	128	149	140	134	136	138	105	128	120	51	51	144	133	137	141	126	128	116	150	138	142	128	111	141	134	151	133	140	121	146	134	141	134	132	136	140	145	159	161	124	157	146	137	136	129	125	131	128	153	168	150	164	148	140	141	146	127	127	139	103	113	146	139	161	158	203	181	139	127	140	149	52	56	173	211	153	149	128	110	127	129	165	174	54	53
10181s	127	147	137	137	159	169	136	151	142	150	149	131	156	149	131	146	142	117	131	135	54	52	153	138	149	143	138	128	127	148	146	142	132	118	150	148	163	133	143	130	149	138	144	139	138	131	148	152	160	164	137	155	159	148	127	134	127	140	144	149	167	151	174	147	152	146	157	139	134	146	107	118	153	142	165	168	209	201	142	138	142	148	50	50	176	201	164	151	129	116	138	141	173	183	52	53
10909s	125	161	140	146	166	185	155	155	145	164	155	136	168	146	154	154	159	112	135	142	53	54	155	141	166	147	137	133	128	152	153	141	134	124	155	151	182	144	150	133	147	144	149	144	131	140	157	151	186	159	149	167	157	153	143	144	127	154	149	160	176	161	175	150	162	146	165	151	141	155	113	123	173	148	181	169	216	206	163	139	142	161	52	48	187	207	169	160	136	130	140	139	187	198	51	48
11636s	131	169	148	154	180	195	154	167	160	169	172	144	178	158	159	163	163	122	151	152	53	56	177	141	163	157	145	140	133	168	161	163	142	127	162	152	186	162	148	134	160	154	164	154	141	140	163	162	188	178	155	170	175	164	149	149	134	147	157	161	184	164	184	174	172	152	165	156	147	160	127	129	171	164	186	190	228	203	158	150	152	173	57	58	191	220	177	162	141	129	153	142	200	211	53	54
12363s	135	176	157	158	185	207	159	173	167	175	177	151	187	176	167	175	173	134	155	154	52	56	172	150	171	168	150	146	150	178	175	163	149	135	176	161	196	160	157	137	170	164	172	156	145	163	165	158	189	176	157	181	179	169	161	160	141	158	164	175	201	180	191	173	173	158	187	161	155	168	127	138	188	166	193	190	242	214	174	160	168	175	53	54	202	229	183	170	143	127	154	159	203	220	54	51
13090s	149	186	162	162	186	204	170	187	170	179	187	156	188	174	172	177	179	138	166	162	53	53	179	159	187	167	156	159	150	188	180	172	153	141	182	184	198	171	162	138	175	169	172	167	153	161	167	182	204	194	171	191	184	181	162	161	147	168	170	179	211	188	201	180	187	167	177	165	158	177	127	143	192	174	202	200	252	219	182	162	171	184	47	52	210	237	199	170	163	138	158	157	206	234	50	53
13818s	148	191	173	171	201	225	170	186	186	181	200	163	200	192	183	196	184	138	176	170	54	55	184	161	190	185	166	173	163	195	187	177	167	148	205	183	218	176	168	158	182	180	177	175	171	175	180	184	222	195	167	195	200	184	169	167	153	177	175	179	224	202	213	192	194	180	195	187	171	182	139	153	194	178	204	213	256	221	186	170	180	184	54	55	215	239	194	177	152	145	172	169	217	233	51	52
14545s	156	201	173	183	222	225	178	201	190	200	206	166	216	193	188	199	193	142	183	178	53	50	193	173	192	199	172	173	167	200	185	189	179	153	200	191	223	187	172	156	195	181	193	173	173	179	196	186	238	205	184	196	206	200	178	185	158	188	174	204	242	204	219	196	202	185	208	182	174	195	149	162	206	183	217	220	258	234	192	190	195	203	55	54	220	252	199	183	164	152	173	178	233	240	54	55
15272s	158	218	185	186	217	240	196	206	196	210	222	186	230	201	200	202	213	168	187	197	51	58	215	186	213	202	179	188	182	222	198	203	189	158	216	206	232	183	184	162	198	193	204	194	184	187	200	206	241	208	193	210	213	205	191	196	172	193	187	210	249	219	231	203	211	181	219	191	180	203	156	173	221	197	225	230	265	226	206	189	198	208	56	56	233	265	196	196	161	156	190	181	238	263	57	50
15999s	165	227	192	199	230	245	207	230	208	225	222	190	240	207	211	216	223	167	212	202	55	54	220	192	211	208	188	187	188	232	223	215	195	165	222	206	239	204	180	176	216	196	219	189	187	196	207	215	253	231	197	233	221	213	192	203	179	196	205	220	263	235	239	227	227	205	216	206	192	218	169	187	230	211	241	237	283	244	223	197	203	220	52	51	240	276	211	190	184	160	185	185	247	276	50	53
16727s	182	238	202	217	234	266	208	224	225	234	242	198	241	228	230	227	233	176	213	209	47	57	223	202	225	217	196	196	192	231	221	229	201	167	234	212	263	213	193	175	224	208	230	213	196	191	223	219	259	234	199	231	238	223	203	208	182	214	209	229	268	240	259	216	233	195	230	205	193	230	169	192	253	213	248	267	287	254	229	213	210	229	55	58	247	271	215	206	187	164	197	196	261	282	51	54
17454s	180	246	208	213	254	268	214	244	231	249	249	221	254	234	238	242	235	185	234	220	53	59	235	214	240	227	202	204	209	250	230	231	213	181	238	221	262	214	203	180	226	226	232	214	208	216	234	218	276	236	211	250	255	234	226	227	188	227	221	236	283	244	261	235	243	219	243	207	207	229	186	199	235	218	267	270	309	262	232	223	217	239	53	55	258	278	226	210	198	170	209	201	279	290	53	49
18181s	189	249	208	221	255	271	225	254	232	246	260	221	264	234	237	252	249	193	234	228	52	55	238	220	248	239	221	209	212	255	248	244	231	185	260	239	270	231	207	190	231	234	239	221	218	225	238	237	288	246	227	253	261	255	228	226	194	229	235	249	292	259	267	249	244	228	252	230	209	245	194	210	264	223	272	272	311	263	240	225	226	245	55	50	256	300	244	214	201	187	209	209	288	300	48	54
18908s	205	262	224	238	270	284	228	254	255	256	278	227	271	251	242	257	257	199	250	248	56	54	262	224	259	241	213	215	232	265	249	251	234	192	247	240	292	232	224	192	248	242	252	233	220	232	254	246	303	253	237	273	271	258	247	240	201	242	237	255	310	271	269	244	254	240	261	224	210	233	198	222	265	239	265	291	315	279	240	232	227	251	59	54	262	304	242	213	211	185	211	219	313	311	48	46
19636s	207	278	234	245	269	308	234	271	255	279	284	244	280	258	263	272	258	212	255	250	54	54	273	240	257	248	228	235	230	267	259	254	253	202	270	255	300	232	224	198	253	249	262	251	231	241	263	260	317	269	254	272	283	265	248	251	204	245	240	261	321	283	291	259	264	248	273	255	232	249	211	232	271	256	290	304	326	283	257	243	234	261	56	59	273	310	252	224	215	192	223	227	326	335	50	55
20363s	221	299	235	244	286	315	244	276	269	274	296	251	294	268	265	281	264	221	260	261	54	54	277	248	268	264	228	234	239	289	270	271	263	211	281	261	302	257	223	198	257	255	268	244	233	245	261	253	319	275	248	283	291	265	261	263	226	251	258	270	323	297	297	276	276	245	276	246	237	258	225	241	284	250	300	311	338	302	259	253	240	267	58	55	276	325	263	235	235	199	236	226	324	342	56	54
21090s	223	323	249	259	308	323	264	286	266	283	311	258	304	283	275	284	274	217	270	270	58	58	290	261	282	263	236	245	253	293	274	271	273	219	295	271	311	272	240	216	269	263	282	246	243	262	269	270	342	283	261	296	298	284	285	286	230	272	266	289	350	295	314	283	287	253	286	260	246	274	239	262	306	261	323	332	360	321	277	254	249	281	54	55	297	329	266	251	233	204	243	243	335	352	50	49
21817s	210	332	253	259	296	321	259	291	285	298	303	260	313	282	286	301	299	235	291	272	52	59	295	259	283	279	252	258	260	315	293	283	273	229	293	284	333	258	244	222	277	269	280	264	255	264	297	278	364	297	269	308	308	291	289	297	231	273	270	298	369	320	310	296	296	254	301	257	249	266	242	271	307	268	329	341	366	321	279	254	253	287	61	50	290	335	267	255	240	214	251	250	354	369	53	51
22545s	231	342	254	273	313	337	271	304	292	308	320	271	321	299	298	306	306	242	294	288	48	55	302	271	291	294	265	253	272	318	296	293	273	240	302	289	331	271	243	231	279	288	294	271	266	265	305	292	351	312	289	316	326	309	301	309	250	295	272	308	374	318	318	297	306	270	308	276	255	281	255	260	326	291	335	350	385	341	287	275	273	296	50	53	297	339	281	261	245	220	258	254	377	384	56	54
23272s	241	343	262	290	350	360	300	316	297	322	329	290	342	302	304	317	301	255	310	303	56	53	325	292	308	298	258	266	283	339	320	320	292	257	330	308	347	284	262	248	300	300	316	279	270	290	305	297	374	322	294	321	346	323	334	343	268	294	295	309	386	324	337	311	304	280	317	290	280	297	264	284	334	290	352	381	401	358	297	283	282	320	56	54	320	350	297	265	263	237	270	274	394	401	55	54
23999s	252	385	279	302	357	368	296	322	304	327	338	289	338	311	307	333	306	267	337	307	54	53	325	298	323	308	278	279	278	335	315	314	306	263	336	315	358	282	275	244	306	306	314	287	278	299	330	311	396	339	313	344	340	328	349	351	269	312	296	338	407	332	347	325	329	278	334	306	294	306	266	294	339	291	378	392	418	369	328	304	286	322	55	55	315	363	301	273	252	239	287	283	406	422	53	51
24726s	258	384	294	303	372	385	298	337	318	342	360	299	351	328	315	340	326	277	330	323	51	55	351	306	326	318	286	284	299	344	335	331	307	286	344	316	362	301	273	261	308	317	335	298	303	303	324	318	404	341	320	350	351	322	354	374	282	319	312	336	403	344	362	327	338	303	336	308	298	306	281	309	354	313	375	415	442	392	323	307	299	330	53	55	337	381	300	281	275	247	292	283	404	420	54	51
25454s	273	384	288	318	375	385	309	340	340	360	364	306	370	329	329	349	344	291	336	329	52	58	354	316	335	328	290	296	301	372	345	349	322	284	360	328	376	310	293	272	315	319	360	309	304	317	338	330	418	352	329	359	378	346	388	386	294	334	327	348	422	360	353	336	344	310	369	315	312	317	292	326	364	316	382	430	446	395	334	314	299	332	55	55	344	383	311	284	285	243	297	284	427	432	60	60
26181s	271	393	295	314	399	413	322	362	336	365	373	322	367	336	324	373	343	288	346	343	53	52	372	316	344	334	311	313	310	371	351	360	323	306	362	347	384	311	304	282	334	338	354	311	314	318	349	357	423	357	342	365	385	355	400	397	291	330	333	370	430	370	378	359	356	319	366	336	308	323	303	327	376	337	394	437	455	411	345	328	312	349	53	57	348	403	327	298	302	251	300	295	438	459	54	52
26908s	283	409	306	321	413	416	327	367	354	377	396	333	378	342	345	363	349	294	361	346	46	53	384	330	350	346	321	320	316	384	360	367	342	310	379	351	394	317	302	288	350	334	362	331	316	333	361	359	428	376	349	376	393	373	417	427	310	351	340	389	447	389	382	366	353	330	377	333	315	337	316	332	381	334	420	449	480	418	350	332	306	342	52	55	352	406	338	311	309	269	314	304	449	468	55	52
27635s	289	428	311	344	402	434	331	382	364	382	398	333	368	356	367	389	349	310	371	358	54	56	381	347	354	350	322	330	338	393	378	388	352	328	383	360	392	341	313	311	355	350	368	332	324	338	374	358	450	371	347	394	407	380	443	436	311	361	352	394	459	393	386	376	352	325	383	350	331	332	332	348	385	350	429	468	492	435	368	340	324	364	61	53	365	430	344	309	321	279	324	315	465	474	49	49
28363s	300	409	315	339	419	441	339	384	380	388	414	346	395	360	368	389	358	316	396	370	53	61	379	369	362	364	332	344	343	407	371	379	357	337	396	362	401	343	321	309	377	364	378	342	333	361	375	369	456	387	372	407	415	394	463	458	320	360	379	403	482	386	401	381	361	332	383	367	335	348	337	355	392	355	442	485	496	458	375	349	328	377	51	55	364	435	357	317	329	279	317	335	479	486	49	48
29090s	312	418	324	356	432	458	354	405	393	415	427	366	389	375	372	403	383	320	394	375	55	55	398	368	368	374	353	347	343	418	394	404	375	345	397	379	413	351	336	321	376	363	392	362	337	358	385	379	479	396	380	422	417	402	479	492	333	376	390	411	484	393	411	385	374	357	412	374	349	361	373	375	416	360	456	520	530	461	390	364	333	381	56	54	382	440	364	318	346	294	349	337	483	504	49	51
29817s	317	407	334	352	448	445	362	410	403	420	429	367	413	374	389	405	378	343	405	385	55	54	422	382	385	396	379	366	372	442	404	401	394	368	419	390	440	366	349	355	383	376	398	364	352	367	393	392	477	407	386	433	452	408	502	497	338	383	390	418	500	424	423	406	383	367	419	385	350	375	366	391	423	372	470	528	526	484	399	368	345	409	58	54	387	462	368	335	348	305	360	343	511	534	55	50
30544s	340	434	331	367	476	468	372	414	399	417	438	383	412	395	394	428	388	338	412	400	52	56	418	390	382	402	382	377	383	443	421	429	404	373	438	400	441	375	354	355	397	382	406	365	377	384	393	399	497	417	394	435	445	418	520	519	345	393	412	447	518	433	430	403	396	369	431	394	362	385	378	387	417	387	473	556	544	499	402	381	352	419	52	55	399	452	387	342	354	307	372	365	517	533	53	52
31272s	333	421	349	371	435	475	383	430	413	448	458	390	426	395	413	441	390	348	433	405	54	56	430	413	406	412	405	391	374	455	419	430	393	382	436	424	443	384	358	353	411	396	421	378	369	401	414	417	502	425	413	450	464	438	533	539	365	406	414	469	525	436	422	415	400	386	429	416	373	392	395	415	439	407	483	546	552	509	401	378	364	413	56	50	394	471	386	353	371	318	370	364	538	541	55	50
31999s	351	426	365	384	434	491	398	432	417	448	466	398	431	397	410	452	409	355	451	411	57	61	427	384	396	407	402	400	385	462	420	440	420	384	439	424	447	391	372	361	403	419	432	385	379	404	429	418	508	441	412	463	474	442	561	565	371	420	431	474	530	451	440	430	406	385	448	415	380	396	399	404	449	394	500	573	569	516	406	405	362	416	53	54	406	479	387	361	378	318	389	370	534	557	49	55
32726s	350	420	355	383	443	490	409	448	431	442	471	418	441	418	417	442	423	356	455	440	51	56	451	426	412	420	410	412	393	480	427	443	414	406	452	438	452	405	379	356	430	421	441	399	400	400	440	433	529	448	424	471	486	461	570	568	380	426	437	479	536	464	471	446	410	400	448	435	397	418	419	428	451	404	492	592	587	529	423	403	373	436	54	54	411	501	395	357	378	324	379	367	536	561	53	52
33453s	361	423	373	389	449	496	407	452	446	463	479	418	433	414	442	453	417	365	459	439	53	54	447	426	414	432	423	412	394	498	440	445	423	415	461	435	453	393	390	390	430	424	442	414	402	418	440	422	532	455	448	487	499	463	577	579	387	422	431	476	547	473	463	420	416	386	457	432	402	429	418	440	450	402	510	600	605	536	427	412	381	430	54	53	424	500	407	365	379	334	395	387	533	562	50	53
34181s	366	425	358	400	440	481	423	450	451	461	489	431	435	424	431	470	421	371	479	428	58	53	447	444	419	437	436	450	402	496	446	463	431	412	468	441	466	415	397	399	432	421	453	418	407	420	449	442	537	458	460	476	501	483	608	603	408	450	455	481	554	477	489	448	437	410	448	457	398	430	436	430	462	418	529	623	611	536	444	413	381	441	57	52	425	518	414	387	404	344	395	384	551	581	52	53
34908s	380	431	388	401	433	512	423	480	455	472	502	441	446	434	452	465	433	372	486	438	52	58	466	451	418	448	435	447	413	500	464	465	454	439	473	460	468	426	403	422	450	433	466	421	411	442	443	452	543	463	455	501	507	477	622	632	407	434	467	491	579	479	481	460	427	410	477	453	420	442	453	441	466	418	539	648	615	560	465	416	389	444	55	56	437	521	426	385	407	359	423	388	560	566	50	53
35635s	386	429	379	399	419	508	423	476	476	482	495	434	443	436	458	488	433	390	477	453	54	54	469	464	429	448	461	454	436	491	476	479	461	437	490	462	463	422	415	419	452	450	456	425	422	439	454	463	560	485	465	506	519	492	630	643	419	441	475	514	579	503	489	462	432	421	478	474	429	443	457	449	467	436	552	649	634	580	456	437	390	456	56	51	435	527	437	384	418	339	422	403	554	562	51	50
36362s	399	420	390	417	422	508	439	471	482	484	506	453	453	447	459	470	437	391	491	446	54	56	479	468	433	463	473	454	424	462	484	485	446	460	495	465	478	428	396	435	449	449	463	430	446	454	476	463	560	490	464	517	532	516	659	658	412	464	480	506	600	510	490	479	441	436	482	473	428	443	451	451	483	436	539	677	629	582	456	432	393	469	55	56	444	543	430	393	429	364	422	403	554	580	52	52
37090s	403	433	398	423	433	520	452	475	488	494	502	448	438	452	475	488	452	387	475	454	53	53	481	474	434	458	465	474	431	487	478	512	457	448	490	465	461	449	420	437	451	456	478	435	434	462	476	481	572	463	476	523	534	523	672	666	424	464	477	508	584	509	487	479	436	438	486	491	430	433	485	449	477	447	544	677	641	606	457	439	401	466	57	54	444	533	440	406	434	361	423	429	539	575	52	48
37817s	410	432	387	427	448	528	453	505	487	504	523	465	461	445	468	478	443	387	493	466	54	53	492	465	436	477	485	498	430	490	482	496	472	446	499	469	470	458	424	446	473	456	480	434	445	465	483	484	572	499	478	532	558	528	675	713	443	459	489	525	611	514	501	472	451	463	482	493	459	436	456	457	479	463	574	708	659	603	467	441	400	482	57	54	449	548	456	412	434	380	447	415	553	567	52	51
38544s	413	430	409	415	450	528	466	492	492	502	517	470	456	454	482	486	451	400	500	465	55	57	500	471	436	475	502	493	442	488	513	505	461	463	494	468	469	443	436	461	464	448	505	457	454	474	489	484	561	509	493	543	560	532	717	727	455	479	492	523	605	517	491	479	447	457	488	495	450	450	474	456	478	455	573	707	656	614	452	458	397	477	56	58	463	550	458	415	443	386	448	425	555	565	53	55
39271s	425	430	395	416	462	530	460	487	496	504	532	464	443	448	476	483	456	406	494	463	55	55	495	483	441	476	510	511	418	494	489	511	472	481	503	472	469	467	446	454	484	455	488	456	452	471	488	495	577	516	504	555	570	555	726	748	453	493	504	523	612	549	470	487	454	460	495	508	454	445	465	454	490	468	588	732	667	629	466	455	396	480	51	54	455	538	456	412	427	380	446	431	557	555	54	53
39999s	420	417	397	424	453	501	477	480	497	507	517	469	468	456	476	484	450	410	504	459	51	50	494	483	439	485	507	502	446	493	493	508	468	479	497	475	468	461	448	468	486	465	508	453	464	485	492	493	569	525	517	554	577	547	750	754	474	491	498	537	632	561	487	489	452	456	476	509	447	445	473	449	492	474	583	724	666	615	455	449	399	477	57	53	448	539	455	426	442	392	447	430	545	569	49	51
40726s	425	413	392	423	470	525	473	500	502	513	514	475	451	455	480	491	454	394	479	445	56	57	486	479	436	477	515	512	438	501	483	506	470	462	505	485	465	454	440	468	480	468	498	468	454	487	491	505	559	518	521	561	592	559	759	770	473	488	510	529	614	546	474	493	454	475	494	516	461	445	470	459	492	493	571	735	669	625	475	451	396	494	59	54	453	541	457	414	437	383	454	422	540	561	53	45
41453s	425	404	409	430	469	548	487	507	508	505	519	475	462	452	463	486	452	406	486	448	49	54	491	498	439	479	521	521	452	515	484	520	485	467	498	492	469	465	448	461	481	454	493	454	467	481	499	501	571	533	509	570	598	560	764	785	467	509	510	539	614	559	473	498	456	466	477	521	463	442	478	469	486	487	594	738	660	632	472	451	401	485	59	55	440	550	468	413	446	390	463	445	546	548	53	46
42180s	424	426	416	422	461	523	481	508	520	502	524	465	453	465	470	484	450	409	494	465	55	56	501	492	446	478	528	526	442	494	515	515	477	476	517	491	474	461	450	466	474	469	499	470	477	503	499	497	571	539	521	580	598	565	785	813	488	486	503	523	617	582	460	511	459	484	496	538	453	439	472	459	492	479	580	754	647	622	466	459	403	483	53	56	455	531	471	430	461	388	461	440	555	568	50	47
42908s	449	420	403	429	463	532	500	526	510	509	522	477	472	468	472	489	467	406	499	474	46	52	503	491	438	482	545	529	454	495	500	536	487	478	523	481	482	472	447	470	487	469	519	468	478	502	500	488	576	538	536	583	604	568	807	819	498	505	519	543	626	572	477	501	470	487	492	533	465	447	476	461	499	486	598	752	654	621	484	464	407	489	53	55	464	540	462	428	467	399	462	448	551	575	51	52
43635s	435	416	417	422	451	526	493	498	501	515	518	470	462	459	485	496	463	420	511	461	55	52	499	492	442	476	549	540	444	505	498	520	489	471	513	482	477	474	460	459	494	475	513	480	481	490	499	509	589	553	532	572	607	580	828	833	507	522	521	544	619	567	459	506	451	502	485	533	471	449	483	466	482	486	586	746	653	620	467	453	402	488	53	58	446	551	459	431	467	391	476	448	565	564	57	53
44362s	430	418	421	434	453	522	489	504	495	500	519	481	480	465	476	492	451	401	499	456	55	56	497	493	441	479	527	522	461	499	492	515	475	473	509	486	491	464	465	466	470	463	502	477	469	484	495	497	570	555	532	585	599	573	822	858	510	502	515	531	611	579	457	503	459	498	498	510	473	439	474	467	490	479	582	744	661	625	468	441	409	483	55	59	454	536	463	416	449	408	477	435	534	575	58	58
45089s	440	413	400	441	462	534	502	509	525	509	527	492	462	474	491	509	465	413	514	467	53	61	494	492	462	487	542	542	458	503	505	522	479	475	524	490	496	470	456	467	492	462	504	481	478	495	504	502	574	552	554	598	609	595	838	880	499	514	531	543	644	592	468	495	467	488	494	531	477	435	455	458	506	482	604	759	662	620	488	451	408	496	58	57	458	549	471	440	455	405	473	443	562	582	58	53
45817s	444	404	417	425	461	539	495	510	515	516	527	484	475	475	487	510	465	419	512	474	56	57	508	504	453	493	544	534	451	517	507	523	484	466	532	493	482	487	457	474	499	487	523	504	493	497	523	502	589	563	543	594	616	604	860	910	507	513	523	534	637	576	470	511	470	500	499	530	478	441	474	471	506	499	596	743	656	635	477	464	414	488	57	53	454	546	469	445	451	400	481	460	561	569	54	53
46544s	439	416	413	440	452	535	499	505	527	521	535	484	472	470	488	500	464	414	507	468	49	61	512	506	465	481	548	548	473	525	505	530	484	471	515	494	490	467	462	462	501	482	508	479	479	504	507	502	593	546	549	589	610	594	889	910	500	514	531	542	631	574	478	495	460	494	500	532	463	446	474	465	503	492	598	755	663	629	492	463	411	504	54	52	464	534	475	440	463	390	475	453	548	566	49	53
47271s	446	421	419	434	464	538	507	511	513	522	523	485	478	478	494	504	464	418	516	467	55	56	497	507	472	483	532	553	469	501	499	522	477	477	528	509	503	488	471	479	495	467	522	478	478	500	510	508	588	570	562	605	615	612	882	925	517	517	536	549	634	564	467	504	466	510	490	544	480	444	473	466	495	487	582	756	648	632	488	466	403	518	54	58	470	547	487	450	462	417	477	459	560	586	55	54
47998s	450	411	424	440	459	525	490	510	521	534	533	493	466	473	487	511	470	421	500	473	50	56	511	504	457	497	537	526	468	508	518	541	495	478	530	503	485	476	457	480	500	471	511	495	488	495	520	516	590	563	546	591	609	613	892	938	497	524	520	547	625	549	470	492	464	497	495	542	480	440	476	476	505	498	565	736	645	619	481	473	410	493	58	56	462	539	502	445	458	403	482	459	562	575	56	56
48726s	462	407	413	440	463	542	499	529	512	526	541	496	479	467	486	496	472	416	505	477	51	54	506	509	463	475	533	546	458	515	502	529	480	480	508	496	497	480	466	473	496	477	507	494	492	508	497	512	579	558	544	603	598	584	897	927	509	513	525	543	631	547	465	518	461	487	504	529	485	432	481	473	499	500	578	752	642	624	493	463	415	506	55	60	463	549	468	455	453	421	475	470	542	574	53	55
49453s	447	430	426	449	473	545	501	530	517	529	545	502	477	477	506	503	471	424	512	465	54	57	517	496	464	492	543	527	480	523	516	538	474	491	522	501	495	480	472	470	505	487	522	489	481	519	512	516	594	560	560	600	627	606	923	969	517	522	528	546	635	552	453	517	477	503	512	533	489	434	480	491	503	500	600	753	659	627	499	468	418	500	60	51	468	543	484	441	464	406	480	459	558	565	57	50
50180s	449	423	421	450	438	535	509	529	535	535	537	489	479	478	507	506	477	413	518	475	55	54	519	507	477	493	559	545	472	525	509	541	485	482	536	510	501	489	479	477	496	495	511	495	490	504	510	521	580	545	547	610	613	618	943	971	507	530	526	541	636	543	443	524	473	499	509	548	498	433	471	472	502	510	591	752	659	625	494	474	413	502	56	53	473	537	470	455	473	416	481	455	553	579	51	53
50907s	450	437	426	449	438	544	510	528	521	527	541	490	469	466	496	493	469	423	511	471	54	56	513	515	468	490	546	556	469	507	514	540	481	487	533	496	513	494	470	477	502	502	520	490	495	514	524	512	585	563	545	599	615	618	929	971	528	531	524	563	645	552	459	506	464	503	526	534	483	429	480	472	516	509	585	758	652	628	498	479	417	504	55	56	476	552	479	444	466	409	485	465	564	572	51	54
51635s	444	415	428	459	428	534	507	513	524	517	522	499	473	475	507	503	471	430	504	459	53	54	519	515	472	497	556	554	478	514	516	539	483	474	543	501	506	484	478	482	491	493	517	477	489	500	524	511	580	574	553	605	626	604	935	969	522	527	530	565	627	551	468	524	463	527	499	537	494	437	477	481	511	506	584	756	632	626	500	473	405	509	56	59	474	547	491	448	468	413	480	464	547	570	54	53
52362s	448	417	413	446	432	538	509	536	540	528	549	497	474	465	491	501	479	421	504	472	51	57	522	500	479	487	547	557	480	503	517	537	493	486	539	509	495	471	471	487	498	480	540	486	491	506	516	519	606	569	561	607	623	620	961	996	510	520	524	558	658	534	474	522	474	500	519	538	486	430	486	484	518	516	583	738	639	610	504	477	416	508	59	60	469	530	493	447	471	421	498	469	566	585	56	53
53089s	459	420	429	442	429	548	506	525	531	529	535	500	478	473	500	504	477	420	496	464	53	58	518	499	477	485	559	547	484	517	515	524	498	481	537	504	492	487	470	484	509	501	520	492	489	503	520	534	594	568	553	603	616	609	936	968	520	540	528	559	653	541	458	514	477	500	505	539	488	426	480	483	511	500	574	717	638	617	501	467	405	499	54	59	474	536	480	454	467	403	485	463	552	563	55	51
53816s	463	428	429	454	426	548	525	533	537	549	549	512	488	495	497	515	477	434	499	477	56	57	513	514	485	482	557	542	482	526	526	541	494	480	527	502	500	481	479	483	513	485	529	500	506	497	520	524	612	570	566	618	613	609	950	960	514	521	533	553	645	535	469	509	477	505	522	549	506	432	485	477	511	503	588	741	650	623	491	490	430	517	57	55	466	541	482	459	457	419	492	474	560	571	53	51
54543s	459	415	423	439	436	543	512	529	533	520	550	489	486	482	503	503	478	416	511	476	56	58	502	502	472	492	565	550	477	527	530	543	496	480	524	515	507	486	462	481	496	497	528	509	489	506	506	524	595	561	553	596	628	601	937	951	532	529	519	560	639	534	474	520	473	514	521	558	493	441	473	480	511	518	603	743	623	628	497	488	416	523	57	60	470	549	490	455	461	421	519	469	549	583	55	51
55271s	470	417	423	454	416	541	496	520	530	543	546	492	474	480	512	503	489	435	506	461	50	56	505	517	487	496	566	550	479	524	519	552	481	478	544	526	513	491	481	472	510	497	522	510	496	509	526	531	612	589	579	601	608	630	916	946	522	538	537	547	646	540	451	512	479	505	505	547	501	443	467	485	508	517	587	740	644	630	505	485	434	517	55	59	472	547	485	453	468	422	503	453	569	578	50	53
55998s	465	422	430	452	434	538	523	528	532	556	546	491	491	487	519	496	488	433	502	459	55	57	519	521	487	497	555	557	486	523	526	556	490	485	538	510	532	481	467	478	514	494	525	506	505	507	539	519	604	563	554	602	625	614	939	943	534	520	523	545	648	542	456	534	486	511	527	550	487	434	473	486	526	506	595	746	650	634	496	492	414	514	61	56	463	553	499	464	463	421	507	477	556	589	52	48
56725s	454	416	431	453	424	546	507	537	533	532	545	500	484	477	510	512	488	423	505	474	55	56	525	505	481	507	561	560	496	527	518	555	483	501	544	517	502	499	477	491	502	494	539	504	502	511	534	540	603	590	573	603	619	607	934	956	535	542	545	562	670	535	461	524	475	516	507	547	511	441	481	477	533	514	582	741	634	613	508	482	405	517	54	57	471	556	503	470	469	426	502	472	559	585	54	49
57452s	458	435	439	456	442	539	503	537	537	541	537	512	495	491	524	505	477	442	522	475	54	52	521	521	488	495	564	549	485	515	523	547	482	482	548	514	520	500	487	478	508	494	549	504	519	507	523	529	597	574	576	627	627	618	918	928	546	542	549	568	646	549	468	512	480	508	524	552	509	431	473	493	514	516	599	723	648	623	503	470	419	518	54	60	464	553	512	463	468	427	509	473	561	598	55	52
58180s	475	420	427	455	429	550	526	550	542	547	556	506	497	478	505	507	496	442	502	470	59	59	526	507	484	500	572	553	486	528	523	548	493	494	556	507	508	505	491	474	508	500	530	516	499	514	525	525	603	555	567	609	631	623	898	915	534	534	549	557	649	546	466	515	474	506	523	550	505	439	471	483	533	516	584	738	635	618	508	489	414	513	58	58	480	557	494	459	457	417	514	474	549	599	52	53
58907s	470	425	428	453	425	545	514	535	542	537	556	517	497	498	510	511	492	425	506	471	55	61	530	529	488	501	564	566	480	521	529	553	497	501	539	516	516	507	475	485	506	504	547	503	521	508	529	535	610	582	571	605	637	640	929	920	527	540	542	572	642	534	470	523	483	529	516	552	515	430	472	484	528	516	577	745	651	609	517	491	423	517	55	58	477	540	509	463	462	425	501	479	570	585	50	52
59634s	449	431	450	470	430	542	522	541	536	536	550	495	501	496	512	516	489	440	503	465	54	62	527	519	490	499	565	565	492	530	529	549	493	488	546	514	526	509	488	484	510	503	533	510	512	519	515	516	606	578	571	614	623	629	890	910	538	549	536	554	658	539	456	545	491	515	518	561	503	444	473	483	526	519	589	726	641	604	514	483	416	506	56	57	482	549	501	457	466	426	501	465	557	587	53	55
60361s	465	429	433	464	420	564	514	550	548	543	540	506	483	486	511	508	494	442	516	474	54	58	535	527	493	502	566	567	490	521	525	544	498	507	532	525	511	499	488	495	515	491	530	507	511	504	532	531	604	580	564	633	633	625	883	910	541	533	531	561	642	546	452	536	483	508	523	549	492	428	482	490	530	514	595	718	642	619	513	492	418	511	52	62	485	546	504	466	467	429	509	487	551	581	55	52
61089s	465	421	427	458	426	549	521	531	536	531	536	507	505	489	523	526	493	438	511	476	55	59	529	518	492	505	574	569	487	534	540	560	497	493	557	515	512	495	486	479	515	506	532	511	500	510	534	529	592	570	574	626	637	622	896	912	537	548	534	573	663	527	468	528	488	508	523	562	502	435	471	500	520	521	601	737	645	622	508	497	413	526	58	57	470	550	508	477	463	429	525	483	568	577	53	56
61816s	471	433	442	466	423	542	516	536	553	546	544	503	477	498	509	514	478	436	492	475	52	57	536	523	488	503	578	564	492	534	523	555	488	498	560	506	514	504	500	494	522	504	536	524	520	520	532	529	610	579	575	609	642	618	894	900	545	545	559	589	652	537	473	531	475	510	521	564	501	438	477	488	517	523	580	743	639	601	511	484	423	525	54	55	477	539	513	467	474	421	518	478	560	582	50	49
62543s	465	429	449	457	426	562	534	548	530	530	543	510	496	496	507	516	485	424	526	481	58	55	523	520	498	495	547	553	493	537	520	562	490	492	550	513	502	504	484	477	519	513	539	513	516	516	531	529	611	584	571	613	634	615	873	888	536	538	538	574	647	534	468	524	480	508	521	566	505	442	482	501	527	526	587	721	644	603	506	488	435	519	57	56	468	546	498	477	460	422	508	486	567	576	54	53
63270s	478	436	428	460	432	548	522	551	543	540	544	500	483	485	523	513	487	441	512	484	55	58	536	513	494	505	563	568	484	524	525	563	485	488	537	513	516	494	486	476	517	501	539	525	505	520	523	529	613	596	573	615	644	637	881	883	554	535	544	575	658	535	464	530	485	519	516	551	502	443	469	481	527	520	591	730	643	610	516	502	431	524	55	55	481	546	495	460	474	433	509	487	554	587	52	53
63998s	463	421	452	466	432	555	526	538	533	554	558	516	487	484	517	520	494	441	517	480	56	58	542	524	488	510	579	566	489	537	539	571	498	501	551	539	520	503	487	488	521	503	536	521	521	518	540	550	620	587	569	636	650	644	879	896	570	545	553	568	664	528	482	533	479	518	534	554	512	429	481	499	531	528	608	744	646	608	513	487	426	525	52	59	463	554	509	470	462	436	525	482	560	581	52	54
64725s	467	424	436	459	430	559	526	552	541	546	553	513	493	489	510	530	489	435	495	482	52	54	521	509	490	496	567	569	485	519	519	562	490	499	536	510	517	512	477	478	521	497	514	515	519	516	523	531	599	571	562	621	643	645	875	874	553	539	544	567	654	535	459	541	479	522	529	548	514	422	487	486	515	518	586	733	651	607	512	482	415	524	55	57	490	542	509	458	456	424	516	480	569	571	53	54
65452s	464	434	438	475	414	531	512	538	538	553	546	505	496	496	520	531	488	437	502	488	55	59	537	515	503	505	569	570	483	541	541	562	490	500	559	519	510	506	491	484	523	511	548	530	523	518	547	534	613	581	560	610	644	629	868	879	560	559	552	557	642	529	476	526	477	522	537	568	503	434	455	488	522	517	598	719	627	602	509	490	426	519	57	59	466	543	499	465	461	438	524	490	554	573	51	54
66179s	480	426	450	454	430	544	534	543	556	535	545	522	491	494	512	513	494	423	513	476	59	54	534	530	497	508	568	567	494	518	522	559	495	493	546	514	526	524	493	495	532	511	546	514	517	524	521	531	612	595	568	615	647	650	868	887	552	540	542	576	670	543	468	549	485	526	530	568	511	429	471	495	530	521	587	753	646	620	524	491	412	533	60	55	482	542	498	462	471	433	515	478	575	585	52	52
66907s	480	423	443	467	429	544	526	539	547	535	548	520	482	495	516	510	481	438	509	482	56	54	540	535	489	506	577	572	491	536	527	562	496	520	562	519	514	509	482	483	516	517	542	518	510	527	545	541	603	586	585	650	642	626	856	878	546	552	541	568	661	548	457	533	481	509	545	563	510	428	476	486	531	523	600	728	637	623	510	510	427	534	55	58	475	546	515	462	448	433	520	491	552	581	51	50
67634s	463	427	449	458	410	546	518	538	543	531	549	499	500	487	505	517	489	423	511	468	55	56	546	513	486	503	561	573	501	521	523	555	483	501	556	524	512	514	498	488	531	507	542	524	516	514	541	531	611	592	584	609	642	637	859	875	549	552	533	558	664	524	453	526	484	526	529	562	526	423	466	481	531	522	585	714	645	610	511	497	423	529	57	60	469	546	511	465	452	441	518	483	557	573	55	56
68361s	471	421	447	467	421	550	515	553	545	533	539	504	492	494	531	526	486	440	514	487	57	57	537	525	489	511	567	564	485	535	541	563	497	493	545	506	518	514	487	477	530	514	548	519	517	519	533	533	614	590	589	617	647	620	860	870	568	544	544	588	648	537	461	542	486	515	539	570	507	446	469	480	538	525	594	716	635	623	513	495	428	520	58	59	481	551	495	462	456	439	510	500	560	577	56	53
69088s	476	418	457	462	415	539	521	552	541	544	559	508	498	495	515	527	493	452	507	474	58	59	537	526	482	512	567	575	492	526	526	555	498	508	549	518	514	512	493	489	518	505	536	522	507	509	551	542	601	582	575	624	638	641	853	868	549	564	560	585	666	539	458	525	485	516	534	571	509	439	479	498	522	533	579	735	638	616	522	500	430	528	54	55	489	539	505	469	471	427	525	488	550	588	50	51
69816s	480	422	433	471	414	548	520	548	545	544	543	512	495	490	519	535	497	438	520	473	62	56	521	523	498	514	578	569	498	534	530	564	493	506	560	538	531	506	488	501	524	518	550	519	515	511	546	553	630	595	578	635	647	640	867	878	551	555	551	566	659	536	479	539	498	528	559	563	510	435	480	499	528	531	591	731	649	618	504	501	429	527	54	59	489	547	513	471	469	442	527	478	551	585	54	50
70543s	473	427	446	460	426	542	513	540	538	541	549	516	499	482	520	515	500	434	507	476	55	57	535	531	509	509	573	581	485	539	523	557	494	516	562	524	521	514	501	481	521	501	542	521	508	524	534	549	618	591	565	608	652	655	867	866	565	561	556	561	648	528	473	534	497	519	537	557	512	440	478	492	515	533	600	730	630	620	519	506	429	520	58	56	481	544	497	462	464	423	532	484	553	583	50	51
71270s	467	433	447	466	419	549	518	548	547	538	544	519	485	502	527	524	489	433	511	469	56	55	529	526	489	507	566	574	508	540	533	560	495	500	559	517	525	520	499	491	509	499	533	520	513	526	545	539	615	588	585	626	648	639	844	870	558	560	544	581	666	541	463	527	493	515	539	570	509	432	474	493	533	519	599	744	626	609	522	510	426	525	54	57	471	543	505	459	463	436	518	493	560	592	56	52
71997s	478	429	439	463	442	548	525	549	547	544	550	516	489	491	518	511	498	439	519	478	54	57	534	520	492	507	562	565	488	536	545	553	497	516	562	511	504	512	486	488	532	506	553	518	524	519	543	541	607	596	571	626	658	632	860	874	552	546	561	571	681	535	472	526	471	521	538	572	505	430	480	498	534	516	602	732	627	602	521	497	427	540	53	59	482	555	519	479	451	432	513	497	561	595	47	51
72725s	477	432	445	458	415	549	532	544	553	541	553	520	496	493	516	528	498	436	513	479	60	57	541	523	497	508	570	580	496	530	541	571	502	521	554	520	513	520	484	487	531	509	545	518	521	535	544	550	612	596	586	638	642	638	853	858	553	553	552	568	683	539	472	539	495	523	543	566	521	442	480	493	532	526	596	727	651	605	526	501	431	536	56	54	495	547	511	473	470	441	540	491	556	582	54	53
73452s	478	436	439	453	424	551	520	538	543	550	556	508	485	493	512	532	497	444	513	480	57	57	539	535	506	509	560	564	497	540	537	550	504	526	565	522	513	527	496	481	536	507	554	519	518	527	562	542	621	600	578	627	663	633	866	857	565	564	564	574	667	538	471	540	484	519	545	575	506	448	477	495	529	532	594	744	646	615	511	501	432	531	58	57	484	552	509	477	480	433	519	497	560	586	57	57
74179s	474	421	452	479	426	540	532	563	559	544	550	509	502	506	527	522	500	440	513	474	55	58	543	529	500	501	565	573	496	527	542	555	492	526	553	531	514	507	495	494	525	508	546	513	511	525	532	530	618	600	583	634	645	645	845	854	557	554	548	574	662	528	469	541	483	529	526	562	516	447	477	496	523	532	586	727	642	601	526	505	438	526	54	54	484	545	521	471	466	436	530	485	562	582	55	49
74906s	484	427	451	460	421	553	526	549	572	534	550	509	493	504	534	525	482	432	510	469	56	56	532	529	511	510	564	563	493	534	546	560	511	526	555	521	519	518	508	491	522	510	548	513	527	538	540	540	624	609	586	621	666	634	859	854	559	552	545	570	652	546	467	537	491	526	542	565	517	440	481	497	531	522	588	708	632	608	514	495	425	527	53	59	480	548	509	470	453	429	517	493	555	586	52	48
75634s	476	423	455	472	412	549	531	539	555	547	542	495	493	474	529	521	494	436	513	469	57	56	521	541	501	510	588	568	499	547	548	579	491	528	559	524	517	520	494	493	533	518	543	519	525	538	549	546	614	591	586	623	664	653	834	860	547	557	565	578	678	550	459	560	486	522	546	588	522	444	484	509	525	536	591	723	634	634	514	509	431	526	57	62	481	550	512	471	469	442	531	484	561	574	49	49
76361s	494	424	435	464	420	541	526	535	540	522	538	508	479	492	539	522	495	460	517	482	59	54	536	529	511	511	581	576	500	531	539	567	497	516	566	521	525	513	496	498	536	519	551	525	514	522	536	542	625	611	592	634	651	646	842	859	562	565	560	572	661	544	466	537	484	523	540	577	513	441	466	500	534	528	594	735	635	614	524	506	410	530	50	58	463	548	514	471	456	451	528	491	557	591	53	52
77088s	494	416	445	473	431	543	541	544	561	551	549	506	492	513	536	521	499	449	516	491	64	55	542	525	513	510	581	572	517	547	536	558	494	523	559	534	517	525	506	492	529	515	541	521	517	526	554	548	615	589	585	620	655	649	840	859	569	560	556	588	670	528	469	549	496	519	524	559	528	449	473	509	528	529	605	735	633	626	502	515	418	524	56	57	489	568	509	466	462	448	535	502	553	590	53	56
77815s	477	420	440	456	417	568	538	545	554	540	553	516	490	493	542	519	481	444	511	479	66	55	542	520	498	515	584	566	507	543	541	558	486	539	545	525	524	503	512	503	529	526	547	529	513	532	555	545	617	604	588	637	663	630	856	851	559	544	551	583	667	543	465	541	476	521	543	580	518	440	471	496	536	517	595	721	639	609	515	497	429	550	56	57	491	551	511	465	470	442	526	487	561	574	50	50
78543s	477	426	462	474	425	543	531	542	560	549	553	518	500	497	532	531	501	434	510	484	65	53	538	534	507	518	589	570	505	537	533	569	486	530	563	531	522	515	502	494	526	501	561	523	536	541	547	550	617	598	597	620	644	660	840	863	555	574	549	584	665	546	478	536	486	522	535	587	524	441	475	490	544	532	601	728	632	606	512	500	429	527	55	57	489	558	512	468	457	436	538	500	557	585	55	47
79270s	479	406	443	451	426	556	527	541	562	546	543	506	496	508	539	535	507	448	511	493	69	56	539	521	512	527	563	579	504	544	539	568	502	540	573	531	528	514	503	496	530	522	549	518	539	540	555	549	630	597	600	633	661	650	846	865	566	558	559	584	676	538	481	547	497	535	538	570	534	447	483	498	535	521	598	724	643	616	515	508	433	533	56	58	480	553	511	471	477	436	518	497	568	598	54	55
79997s	481	423	450	470	409	552	535	554	557	566	553	515	491	503	524	530	501	441	514	472	67	57	536	527	511	506	578	570	488	545	538	553	504	542	557	529	534	529	504	485	527	503	545	511	518	526	563	545	611	600	573	645	658	643	844	875	558	552	563	578	666	551	469	534	485	537	526	566	521	439	461	498	536	525	598	725	643	611	513	490	429	549	57	55	491	543	516	475	459	427	523	491	550	581	53	53
80724s	459	421	457	476	408	550	534	549	543	546	545	507	485	482	526	512	480	437	522	475	68	55	544	535	514	503	576	577	488	538	552	566	499	549	554	534	511	511	494	478	531	512	548	526	517	523	543	544	606	598	585	617	666	653	829	861	568	535	555	585	669	534	464	537	483	533	535	559	520	424	474	487	532	533	593	737	650	606	520	506	413	529	57	57	480	543	510	468	459	433	532	495	560	594	48	54
81452s	474	427	462	473	418	560	543	537	551	552	557	512	485	493	531	524	492	454	512	485	71	52	545	529	516	503	568	569	502	531	534	573	485	553	560	537	528	516	505	494	534	509	551	520	514	521	550	541	621	607	589	639	649	649	830	850	556	568	562	566	673	547	474	542	496	525	537	568	506	434	474	499	535	532	601	738	635	628	514	483	429	535	55	59	478	546	507	481	456	428	526	497	548	584	54	51
82179s	481	432	453	462	418	553	533	542	550	552	556	529	484	483	511	529	486	436	511	465	71	56	539	525	504	502	568	571	494	528	539	567	499	556	558	515	513	533	508	482	530	509	545	511	526	521	557	531	620	595	591	636	649	648	831	855	570	563	562	589	669	540	464	539	493	525	549	581	526	429	475	488	534	531	601	713	632	605	511	488	426	535	56	59	479	558	499	477	451	439	523	501	561	587	54	51
82906s	481	419	462	467	414	561	537	550	546	550	560	518	501	492	536	529	517	449	524	483	75	56	539	546	513	505	581	574	506	551	537	580	492	557	566	542	506	519	525	492	530	508	557	535	526	532	546	546	628	605	598	640	654	656	839	870	571	551	558	572	673	543	468	540	500	545	538	578	521	444	474	496	538	542	608	739	635	620	527	508	451	536	56	51	480	544	517	466	463	438	523	503	569	579	48	49
83633s	472	431	459	466	417	556	530	547	543	549	542	520	496	491	507	522	487	452	512	478	79	60	545	542	509	515	590	582	493	535	537	563	502	549	559	526	523	513	509	500	522	500	560	521	525	529	541	537	605	593	599	644	656	647	846	851	573	556	553	574	684	537	475	541	499	529	539	580	532	438	468	486	542	532	605	715	631	617	527	502	420	534	58	59	481	554	499	483	442	427	530	494	555	580	47	48
84361s	476	422	439	463	425	560	529	539	551	542	551	514	498	485	513	513	487	439	509	481	83	57	529	527	496	514	579	567	491	542	534	546	488	558	558	526	522	519	507	477	524	512	549	520	516	522	544	539	614	609	579	624	658	645	825	864	563	562	559	581	670	539	464	541	489	524	542	591	523	429	473	495	529	533	587	717	636	631	523	492	429	533	54	65	469	557	507	477	459	443	523	489	569	573	50	49
85088s	476	431	452	477	409	565	539	557	551	545	558	526	496	504	529	520	500	450	508	474	87	54	535	528	512	511	577	572	508	539	539	567	499	573	558	537	534	527	511	504	520	506	548	528	532	527	546	546	626	598	588	652	656	665	851	850	564	558	563	585	678	540	476	556	516	533	533	574	522	433	475	493	527	539	603	738	639	617	530	494	424	539	52	59	484	545	524	476	471	442	522	486	547	582	53	50
85815s	477	419	463	462	410	543	531	545	552	547	558	512	502	497	524	539	499	441	513	473	82	55	549	537	504	517	561	573	491	536	532	555	496	568	558	518	521	517	513	494	532	518	556	542	526	529	549	541	624	596	581	658	659	648	836	857	558	565	568	577	664	541	473	543	498	524	553	564	528	439	482	486	526	538	586	735	623	596	515	496	417	518	60	56	491	561	510	472	450	435	539	495	566	576	56	53
Date of measurement: 2013-09-12/Time of measurement: 17:23:53																																																																																																
March2012_2EmWL_1gain_M2_80cycles.mth																																																																																																
C:\Documents and Settings\All Users\Documents\Tecan\Magellan\mth\Catie\March2012_2EmWL_1gain_M2_80cycles.mth																																																																																																
12092013-Ivan_gfp_plate2_assayplate.wsp																																																																																																
C:\Documents and Settings\All Users\Documents\Tecan\Magellan\wsp\12092013-Ivan_gfp_plate2_assayplate.wsp																																																																																																
595nm																																																																																																
Unknown user																																																																																																
infinite 200																																																																																																
Instrument serial number: 907001834																																																																																																
Plate																																																																																																
Plate Description: [BD96ft_FluoroBlok] - BD Falcon 96 Flat Transparent/Black																																																																																																
Plate with Cover: Yes																																																																																																
Barcode: No																																																																																																
  Part of Plate																																																																																																
  Range: A1:H12																																																																																																
    Temperature																																																																																																
    Mode: On																																																																																																
    Temperature: 29.5 �C																																																																																																
    Wait for Temperature																																																																																																
    Minimum Temperature: 29.0 �C																																																																																																
    Maximum Temperature: 31.0 �C																																																																																																
    Kinetic Cycle																																																																																																
    Duration: 23:59:59																																																																																																
      Absorbance																																																																																																
      Measurement Wavelength: 595 nm																																																																																																
      Measurement Bandwidth: 9 nm																																																																																																
      Number of Reads: 15																																																																																																
      Settle Time: 0 ms																																																																																																
      Label: OD																																																																																																
      Fluorescence Intensity																																																																																																
      Excitation Wavelength: 485 nm																																																																																																
      Excitation Bandwidth: 9 nm																																																																																																
      Emission Wavelength: 525 nm																																																																																																
      Emission Bandwidth: 20 nm																																																																																																
      ReadingMode: Top																																																																																																
      Lag Time: 0 _s																																																																																																
      Integration Time: 20 _s																																																																																																
      Number of Reads: 10																																																																																																
      Settle Time: 0 ms																																																																																																
      Gain: Manual																																																																																																
      Gain Value: 95																																																																																																
      Label: 485-525mGain																																																																																																
      Fluorescence Intensity																																																																																																
      Excitation Wavelength: 485 nm																																																																																																
      Excitation Bandwidth: 9 nm																																																																																																
      Emission Wavelength: 585 nm																																																																																																
      Emission Bandwidth: 20 nm																																																																																																
      ReadingMode: Top																																																																																																
      Lag Time: 0 _s																																																																																																
      Integration Time: 20 _s																																																																																																
      Number of Reads: 10																																																																																																
      Settle Time: 0 ms																																																																																																
      Gain: Manual																																																																																																
      Gain Value: 95																																																																																																
      Label: 485-585mGain																																																																																																
      Shaking																																																																																																
      Duration: 600 sec																																																																																																
      Mode: Linear																																																																																																
      Amplitude: 6 mm																																																																																																
      Frequency: 57.9 rpm																																																																																																
Total kinetic run time: 23h 50min 16s 																																																																																																
