# Supplementary material for: Unmixing of fluorescence spectra to resolve quantitative time-series measurements of gene expression in plate readers
Source: BMC Biotechnol. 2014 Feb 3;14:11. doi: 10.1186/1472-6750-14-11 (PMC3917901; doi:10.1186/1472-6750-14-11)
Supplement: Additional file 1 — Python software that implements our correction methodology and the data from Figures 1 and 2. [file 1472-6750-14-11-S1.zip › GlyGlu.xlsx]

## Sheet: Magellan Sheet 3
OD
485-525mGain
485-585mGain
0s	0.1238	0.1975	0.1708	0.168	0.1859	0.1938	0.1358	0.1756	0.1626	0.1534	0.1937	0.1461	0.1881	0.1534	0.1569	0.1741	0.1774	0.1435	0.1505	0.1365	0.073	0.0743	0.1801	0.1494	0.1892	0.1614	0.1229	0.1286	0.146	0.2024	0.1572	0.168	0.1406	0.1472	0.1975	0.1495	0.2258	0.1495	0.1179	0.1148	0.1558	0.1643	0.1688	0.1572	0.1418	0.1648	0.1879	0.1689	0.2106
728s	0.134	0.2077	0.1756	0.1751	0.1921	0.1996	0.1437	0.1823	0.1681	0.1697	0.1979	0.1508	0.1974	0.1647	0.1611	0.1797	0.1769	0.145	0.1575	0.1458	0.073	0.0757	0.1809	0.1521	0.2029	0.1671	0.1319	0.1333	0.1475	0.1971	0.1647	0.1693	0.15	0.144	0.193	0.157	0.2341	0.1552	0.1218	0.117	0.1647	0.164	0.1707	0.1569	0.1488	0.1669	0.1842	0.1752	0.2252
1456s	0.1381	0.2142	0.1811	0.1814	0.1995	0.2055	0.1475	0.1867	0.1738	0.1751	0.2028	0.1538	0.2057	0.172	0.1684	0.1872	0.1836	0.1485	0.1643	0.1504	0.0737	0.0763	0.186	0.1561	0.2065	0.1745	0.1367	0.1383	0.1531	0.2034	0.1703	0.1734	0.1551	0.146	0.1973	0.1613	0.242	0.162	0.1288	0.1219	0.1685	0.1688	0.1765	0.1623	0.1543	0.1732	0.1891	0.179	0.233
2183s	0.1413	0.2212	0.1866	0.1877	0.2076	0.2128	0.1522	0.1936	0.1799	0.1812	0.2106	0.1594	0.2131	0.1817	0.1745	0.1951	0.1907	0.1549	0.1714	0.1554	0.0744	0.0765	0.1932	0.1612	0.2113	0.1824	0.1416	0.1434	0.1583	0.2127	0.176	0.1815	0.1614	0.1495	0.2065	0.1665	0.248	0.1676	0.1325	0.1273	0.1748	0.1752	0.1835	0.1697	0.1605	0.1804	0.1964	0.185	0.2365
2910s	0.1465	0.229	0.1935	0.1951	0.2165	0.2196	0.1575	0.2009	0.1878	0.1905	0.2186	0.1641	0.2216	0.1893	0.1806	0.2033	0.1977	0.1604	0.1785	0.161	0.0745	0.0768	0.1998	0.1659	0.2165	0.1919	0.1466	0.1479	0.1642	0.2214	0.1823	0.1873	0.1659	0.1536	0.2134	0.1711	0.256	0.1746	0.1362	0.1307	0.1801	0.1811	0.1895	0.175	0.1653	0.1872	0.2031	0.1896	0.2428
3637s	0.1511	0.2374	0.2003	0.2032	0.2258	0.2278	0.1631	0.2068	0.1946	0.198	0.2267	0.1685	0.2312	0.1973	0.1886	0.2109	0.2055	0.1656	0.1889	0.1676	0.0745	0.0769	0.2075	0.1718	0.2243	0.2	0.1527	0.1553	0.1711	0.2312	0.1899	0.1948	0.1733	0.1579	0.2205	0.1768	0.2647	0.1818	0.14	0.135	0.1864	0.189	0.1961	0.1804	0.1708	0.1943	0.2096	0.1936	0.2493
4365s	0.1577	0.248	0.2089	0.2134	0.2373	0.2381	0.1709	0.2154	0.2032	0.2075	0.2373	0.1756	0.2431	0.2075	0.1979	0.2213	0.2156	0.171	0.2001	0.1757	0.0747	0.0775	0.2169	0.1797	0.2339	0.2094	0.1603	0.1632	0.1802	0.2432	0.1987	0.2028	0.1828	0.1631	0.2296	0.1844	0.2767	0.1911	0.1458	0.141	0.1945	0.2001	0.2051	0.1885	0.1781	0.203	0.2183	0.2008	0.2574
5092s	0.1638	0.26	0.2188	0.2233	0.2485	0.2493	0.1777	0.2242	0.212	0.2166	0.2478	0.1828	0.2559	0.2182	0.2081	0.2325	0.2264	0.1781	0.2106	0.1838	0.0747	0.0773	0.2265	0.1884	0.2446	0.2194	0.1677	0.1706	0.1892	0.2559	0.2075	0.2117	0.1924	0.1696	0.24	0.1925	0.2904	0.2007	0.1516	0.1467	0.2025	0.2107	0.2141	0.1967	0.1866	0.2118	0.2277	0.2088	0.2666
5819s	0.1698	0.2728	0.2282	0.2332	0.2603	0.2614	0.1847	0.2348	0.2214	0.2266	0.2604	0.191	0.2696	0.2287	0.2188	0.2452	0.238	0.1866	0.2218	0.1927	0.0745	0.0776	0.2375	0.1972	0.256	0.2305	0.176	0.1793	0.1988	0.2702	0.218	0.2222	0.2023	0.1768	0.2526	0.2016	0.3058	0.2105	0.1591	0.1536	0.2114	0.2219	0.2244	0.206	0.195	0.222	0.2395	0.219	0.2776
6546s	0.1775	0.2874	0.2393	0.2458	0.2744	0.2752	0.1938	0.247	0.2326	0.2386	0.2747	0.2006	0.2847	0.2411	0.2309	0.2591	0.2511	0.1953	0.2349	0.2029	0.075	0.0776	0.2493	0.207	0.2688	0.2429	0.1854	0.189	0.2091	0.2856	0.2287	0.2334	0.2136	0.1848	0.2664	0.2116	0.3223	0.2215	0.1681	0.1624	0.2217	0.2338	0.2356	0.2164	0.2043	0.2334	0.2516	0.2301	0.2905
7274s	0.1865	0.3038	0.2513	0.2592	0.2897	0.2911	0.2038	0.2607	0.2455	0.2514	0.2899	0.211	0.3016	0.2555	0.2437	0.2744	0.2659	0.205	0.2486	0.2147	0.0749	0.0774	0.2626	0.2174	0.2831	0.2563	0.1952	0.1996	0.221	0.3019	0.2409	0.2456	0.2256	0.1931	0.2809	0.2224	0.3399	0.2332	0.1768	0.1719	0.2331	0.2465	0.248	0.2271	0.2144	0.2449	0.2652	0.2422	0.304
8001s	0.1961	0.3215	0.2651	0.2747	0.3071	0.3081	0.2148	0.2755	0.2595	0.2658	0.3069	0.2226	0.3201	0.2703	0.2579	0.2914	0.2823	0.2148	0.2649	0.2278	0.075	0.0776	0.2778	0.2292	0.2983	0.2709	0.2068	0.2112	0.2349	0.3202	0.2546	0.2595	0.2393	0.2029	0.2969	0.235	0.3587	0.2466	0.1858	0.1814	0.2462	0.2603	0.2616	0.2389	0.2254	0.2585	0.2804	0.2555	0.3184
8728s	0.2059	0.341	0.2801	0.2913	0.3253	0.3268	0.2267	0.292	0.2749	0.2817	0.3251	0.236	0.3402	0.287	0.2738	0.3099	0.3006	0.2259	0.2821	0.2425	0.0749	0.0773	0.2945	0.2433	0.3152	0.2871	0.2189	0.2242	0.2498	0.3404	0.2693	0.2743	0.2547	0.2138	0.3152	0.2491	0.3789	0.2608	0.1963	0.192	0.2602	0.2765	0.2764	0.2518	0.2378	0.2735	0.2968	0.2702	0.3343
9455s	0.218	0.3631	0.297	0.3101	0.3462	0.3478	0.2408	0.311	0.293	0.3	0.3466	0.2518	0.3631	0.3057	0.2916	0.3306	0.3205	0.2393	0.3014	0.2592	0.0748	0.0777	0.3138	0.2591	0.3331	0.3051	0.2329	0.2383	0.2659	0.3627	0.2867	0.2915	0.2718	0.2257	0.3355	0.2647	0.4019	0.2775	0.2076	0.203	0.2764	0.2948	0.2937	0.2668	0.252	0.2909	0.3161	0.2872	0.3516
10183s	0.2314	0.3862	0.3154	0.3309	0.368	0.3701	0.2565	0.3317	0.3124	0.3203	0.3698	0.2685	0.3864	0.3255	0.3116	0.3527	0.3421	0.2536	0.3232	0.2768	0.075	0.0781	0.3348	0.2763	0.3531	0.3245	0.2485	0.2542	0.2839	0.3867	0.3047	0.3101	0.29	0.2381	0.3571	0.2821	0.4259	0.2949	0.2201	0.2151	0.2942	0.3143	0.312	0.2828	0.2679	0.3093	0.3365	0.3062	0.3711
10910s	0.2459	0.4098	0.3349	0.3525	0.3917	0.3944	0.2734	0.3537	0.3329	0.3412	0.3936	0.2867	0.4121	0.3475	0.3326	0.3775	0.366	0.27	0.3454	0.297	0.0752	0.078	0.3564	0.295	0.3739	0.3448	0.2653	0.2719	0.3046	0.4125	0.3248	0.3303	0.3103	0.2527	0.3804	0.3011	0.4509	0.3133	0.2343	0.2298	0.3128	0.335	0.3315	0.301	0.2858	0.3293	0.3579	0.3258	0.3922
11637s	0.2611	0.4348	0.355	0.375	0.4166	0.4191	0.2909	0.3761	0.3537	0.3629	0.4182	0.3064	0.439	0.3702	0.355	0.402	0.3904	0.2876	0.3699	0.3184	0.0752	0.0787	0.3789	0.3145	0.3962	0.3675	0.2838	0.2911	0.3259	0.4389	0.3463	0.3516	0.3326	0.268	0.4053	0.3217	0.4772	0.3341	0.2503	0.2457	0.333	0.357	0.352	0.3198	0.3038	0.3496	0.3802	0.3466	0.4135
12364s	0.2788	0.4628	0.3781	0.4005	0.4432	0.4469	0.3116	0.4012	0.3778	0.3869	0.4456	0.3279	0.4675	0.3954	0.3782	0.4291	0.4171	0.3072	0.3956	0.3423	0.0753	0.0782	0.4036	0.3366	0.4206	0.3912	0.3038	0.3114	0.3497	0.4677	0.3687	0.3743	0.3565	0.2844	0.4309	0.343	0.5052	0.3559	0.2682	0.2636	0.3547	0.3813	0.3749	0.3406	0.3244	0.3723	0.404	0.369	0.4375
13092s	0.2977	0.4918	0.4021	0.4274	0.471	0.4755	0.3331	0.4281	0.4031	0.4134	0.4744	0.3514	0.4984	0.422	0.4049	0.4575	0.4451	0.3276	0.4237	0.3668	0.0753	0.0788	0.4306	0.3607	0.4459	0.4164	0.3259	0.3336	0.3745	0.4979	0.3935	0.3988	0.3817	0.3027	0.4585	0.3669	0.5343	0.3795	0.288	0.2829	0.3784	0.4074	0.3997	0.3624	0.3457	0.3965	0.4307	0.3937	0.4615
13819s	0.317	0.5218	0.4267	0.4559	0.4999	0.5042	0.3555	0.4562	0.4295	0.4405	0.5044	0.376	0.5293	0.4493	0.432	0.488	0.4746	0.3499	0.4528	0.3931	0.0756	0.0789	0.458	0.3854	0.4726	0.4419	0.3485	0.3569	0.4013	0.5296	0.4187	0.4242	0.4086	0.3221	0.4872	0.3917	0.564	0.4036	0.308	0.3036	0.4029	0.4338	0.4244	0.3857	0.3688	0.4217	0.4577	0.4192	0.4878
14546s	0.3392	0.5522	0.4537	0.4851	0.5301	0.5351	0.3799	0.4857	0.4572	0.4688	0.5353	0.4023	0.561	0.4782	0.4606	0.5191	0.5052	0.373	0.4827	0.4206	0.0753	0.079	0.4866	0.4115	0.5003	0.47	0.3727	0.3812	0.4293	0.5615	0.4454	0.4507	0.4369	0.3431	0.5161	0.4177	0.5956	0.4285	0.3298	0.3254	0.4284	0.462	0.4506	0.4096	0.3932	0.4474	0.4849	0.4457	0.5152
15273s	0.3622	0.5833	0.4808	0.5154	0.5611	0.5671	0.4054	0.5156	0.4862	0.498	0.5664	0.4295	0.5937	0.5085	0.4903	0.5515	0.5371	0.399	0.5142	0.4498	0.0753	0.0785	0.5162	0.439	0.5304	0.4977	0.3987	0.4071	0.4598	0.5953	0.473	0.4788	0.4661	0.365	0.5462	0.4451	0.6254	0.4551	0.3524	0.3482	0.4548	0.491	0.4781	0.4351	0.4189	0.4749	0.5136	0.4728	0.5437
16000s	0.3847	0.6142	0.5085	0.5464	0.5919	0.5989	0.4317	0.5462	0.5151	0.5275	0.5977	0.4581	0.6267	0.5391	0.5207	0.5839	0.5693	0.425	0.547	0.4796	0.0756	0.0785	0.5464	0.4674	0.5596	0.5267	0.4247	0.4345	0.4917	0.629	0.5015	0.5073	0.4969	0.3888	0.5767	0.4727	0.6565	0.4827	0.3771	0.3732	0.4827	0.5211	0.5052	0.4614	0.4451	0.5031	0.5421	0.5018	0.5727
16728s	0.4102	0.6456	0.5374	0.5779	0.6235	0.6308	0.4592	0.5776	0.5453	0.5577	0.6296	0.4875	0.6597	0.5705	0.5518	0.6171	0.6024	0.4521	0.5788	0.5111	0.0753	0.0784	0.5766	0.4972	0.5897	0.5563	0.4532	0.4622	0.524	0.6623	0.5303	0.5365	0.528	0.4141	0.6075	0.5015	0.6869	0.5106	0.4017	0.3985	0.511	0.5515	0.5344	0.4888	0.4723	0.5312	0.5721	0.531	0.6018
17455s	0.4359	0.6779	0.567	0.6093	0.6545	0.6625	0.4877	0.6093	0.5755	0.5885	0.6613	0.5177	0.6918	0.601	0.5823	0.6488	0.6346	0.4809	0.611	0.5421	0.0756	0.0789	0.6073	0.5274	0.6203	0.586	0.4813	0.4917	0.557	0.6965	0.56	0.5665	0.5598	0.4404	0.6386	0.5305	0.7179	0.5387	0.4269	0.4247	0.5398	0.583	0.563	0.5161	0.4998	0.5605	0.6021	0.5605	0.63
18182s	0.4624	0.7108	0.5951	0.6401	0.685	0.6934	0.5172	0.6402	0.6059	0.6185	0.6932	0.5477	0.7234	0.6327	0.6141	0.6831	0.667	0.5117	0.6449	0.5745	0.0755	0.0786	0.6388	0.5579	0.6497	0.6155	0.5101	0.5206	0.5892	0.7284	0.5902	0.5955	0.5923	0.4666	0.6695	0.5602	0.7464	0.5681	0.4525	0.4518	0.5685	0.6142	0.5919	0.5435	0.5283	0.5894	0.6321	0.5906	0.6584
18909s	0.4903	0.7441	0.6246	0.6715	0.7163	0.724	0.5473	0.6721	0.6375	0.6493	0.7241	0.5781	0.7544	0.6637	0.6455	0.7142	0.6986	0.542	0.6776	0.606	0.0753	0.0793	0.6692	0.5883	0.6793	0.6459	0.5402	0.5503	0.6228	0.7615	0.6191	0.6254	0.6241	0.4946	0.6999	0.5891	0.7762	0.5972	0.4798	0.4796	0.5973	0.6444	0.6208	0.5721	0.5565	0.618	0.6616	0.6203	0.6882
19637s	0.5188	0.778	0.6539	0.702	0.7463	0.7539	0.5766	0.702	0.6677	0.6792	0.7539	0.609	0.7848	0.6953	0.677	0.7466	0.7309	0.5741	0.7095	0.6384	0.0754	0.0786	0.699	0.619	0.7087	0.6758	0.5698	0.5808	0.6563	0.7923	0.6472	0.6541	0.6576	0.5238	0.7294	0.618	0.8044	0.6269	0.5066	0.5072	0.6263	0.6759	0.6494	0.5999	0.5849	0.649	0.6899	0.6495	0.717
20364s	0.5478	0.8195	0.6824	0.732	0.7758	0.7852	0.6071	0.7329	0.6973	0.7081	0.7836	0.6399	0.8142	0.7255	0.7067	0.7775	0.7626	0.6063	0.7426	0.6718	0.0754	0.0793	0.7285	0.65	0.7379	0.704	0.5999	0.6111	0.689	0.8211	0.6757	0.6834	0.6902	0.554	0.7577	0.647	0.8313	0.656	0.5342	0.5365	0.6548	0.7059	0.6772	0.6281	0.6127	0.6766	0.718	0.6793	0.745
21091s	0.5755	0.8565	0.7117	0.7615	0.8049	0.8137	0.6365	0.7623	0.7265	0.7373	0.8127	0.6699	0.8435	0.7543	0.7368	0.8077	0.7914	0.6371	0.7742	0.7039	0.0757	0.0789	0.7563	0.6796	0.7658	0.7324	0.6294	0.641	0.7209	0.8525	0.7038	0.7121	0.7229	0.5838	0.7876	0.6757	0.859	0.6841	0.5594	0.5697	0.6838	0.7345	0.7056	0.6553	0.6413	0.7041	0.7464	0.7082	0.7713
21818s	0.6046	0.9024	0.7387	0.79	0.8344	0.8423	0.6659	0.7908	0.7544	0.7666	0.8418	0.7	0.8726	0.7844	0.7659	0.8378	0.8217	0.6691	0.8055	0.7368	0.0755	0.0787	0.7866	0.7096	0.7936	0.7601	0.6592	0.6715	0.7529	0.8823	0.7336	0.741	0.7561	0.614	0.816	0.7054	0.8856	0.7124	0.5849	0.6013	0.7122	0.7645	0.7342	0.6836	0.6691	0.7322	0.776	0.7376	0.7983
22546s	0.6308	0.9481	0.7642	0.819	0.8674	0.8684	0.6926	0.8193	0.783	0.7948	0.8696	0.7301	0.9002	0.8129	0.7964	0.8653	0.8501	0.6993	0.8368	0.7679	0.0753	0.0787	0.8144	0.7403	0.8219	0.7866	0.6884	0.7019	0.7841	0.9104	0.762	0.7691	0.7882	0.6433	0.8434	0.7344	0.9119	0.74	0.609	0.6395	0.7409	0.7932	0.7618	0.7105	0.698	0.76	0.8025	0.766	0.8256
23273s	0.6598	0.9765	0.7907	0.8466	0.9005	0.8961	0.7228	0.8484	0.8114	0.8217	0.8973	0.7594	0.926	0.8399	0.8247	0.893	0.8774	0.7296	0.8664	0.7987	0.0753	0.0789	0.8415	0.7686	0.8478	0.8139	0.7176	0.7307	0.8137	0.9372	0.7884	0.7959	0.8189	0.6736	0.8692	0.7607	0.9362	0.7669	0.6316	0.6719	0.7676	0.8221	0.7886	0.7373	0.7255	0.7866	0.8296	0.7931	0.8508
24000s	0.6888	1.0287	0.8175	0.8728	0.9359	0.9211	0.7521	0.8749	0.8381	0.8475	0.9229	0.7873	0.9516	0.8678	0.8525	0.92	0.9056	0.7623	0.8966	0.8304	0.0752	0.0788	0.8679	0.7984	0.873	0.8401	0.7457	0.7597	0.8428	0.9641	0.8146	0.8238	0.8491	0.7044	0.8947	0.7877	0.9602	0.7943	0.6558	0.6904	0.7944	0.8489	0.8157	0.7639	0.7525	0.8139	0.8547	0.8204	0.8756
24728s	0.7164	1.0693	0.8423	0.8985	0.969	0.9463	0.7788	0.9006	0.8635	0.8724	0.9481	0.8148	0.975	0.8926	0.8784	0.9458	0.9304	0.7933	0.9249	0.8592	0.0755	0.0791	0.894	0.826	0.8975	0.8653	0.774	0.7876	0.8712	0.9899	0.8409	0.8494	0.8789	0.7345	0.9205	0.8133	0.9833	0.8215	0.6795	0.7142	0.8207	0.8767	0.842	0.7907	0.7801	0.8404	0.8806	0.8467	0.9002
25455s	0.744	1.0917	0.8656	0.922	1.0061	0.9699	0.8059	0.9249	0.8875	0.8962	0.9729	0.8402	0.9983	0.9173	0.9034	0.9697	0.955	0.8232	0.952	0.8863	0.0758	0.0787	0.918	0.852	0.9209	0.8897	0.8003	0.8147	0.897	1.0144	0.8645	0.8743	0.9065	0.7642	0.9438	0.8375	1.0039	0.8461	0.7015	0.7307	0.8451	0.9017	0.8662	0.815	0.8052	0.8658	0.9045	0.8711	0.9229
26182s	0.7694	1.0957	0.8879	0.9452	1.0482	0.9934	0.8325	0.9479	0.911	0.9195	0.9963	0.8658	1.021	0.94	0.9274	0.993	0.9789	0.8529	0.9786	0.914	0.0753	0.0785	0.9414	0.8783	0.9438	0.9119	0.8252	0.8394	0.9219	1.0372	0.888	0.8977	0.9332	0.7937	0.9653	0.8606	1.0252	0.869	0.7219	0.7427	0.8682	0.9268	0.8898	0.8396	0.83	0.8896	0.9263	0.8941	0.9443
26909s	0.7941	1.1122	0.9095	0.9671	1.0702	1.0152	0.8567	0.9707	0.9335	0.9419	1.0175	0.8899	1.042	0.9626	0.9509	1.0149	1.0011	0.8819	1.0032	0.9392	0.0755	0.0789	0.9634	0.9019	0.9645	0.9323	0.849	0.8633	0.9452	1.0581	0.9102	0.9203	0.9581	0.8217	0.9872	0.8833	1.046	0.892	0.7417	0.7528	0.8915	0.9504	0.913	0.8629	0.8528	0.9122	0.9481	0.9166	0.9656
27636s	0.8184	1.136	0.9306	0.9889	1.0819	1.0368	0.88	0.9915	0.9556	0.9628	1.0392	0.9128	1.0623	0.9848	0.9734	1.037	1.0232	0.91	1.0267	0.9636	0.0757	0.0789	0.9847	0.9246	0.985	0.9549	0.8721	0.887	0.9673	1.0809	0.9314	0.942	0.9828	0.8494	1.008	0.905	1.0644	0.9132	0.761	0.7674	0.9129	0.9725	0.9341	0.885	0.8763	0.9339	0.9685	0.9384	0.9859
28364s	0.8417	1.0967	0.9507	1.0098	1.1036	1.0572	0.9027	1.0123	0.9766	0.9835	1.0605	0.9348	1.0822	1.0051	0.9939	1.057	1.0434	0.9362	1.0491	0.9871	0.0755	0.0785	1.0047	0.9478	1.0043	0.9754	0.8938	0.9096	0.9895	1.1023	0.9531	0.9629	1.0057	0.8758	1.0278	0.9256	1.0836	0.9353	0.7813	0.7755	0.9342	0.9941	0.9551	0.907	0.8997	0.9546	0.9884	0.9595	1.0053
29091s	0.8644	1.1097	0.9704	1.029	1.125	1.0766	0.9239	1.0315	0.997	1.0034	1.0802	0.9552	1.1006	1.025	1.0141	1.0756	1.0625	0.9604	1.0698	1.0087	0.0755	0.0789	1.0246	0.9684	1.0234	0.9936	0.9137	0.9294	1.0097	1.1203	0.9722	0.9831	1.0266	0.9012	1.0459	0.945	1.1008	0.9546	0.7991	0.7886	0.9541	1.0149	0.9747	0.9268	0.9202	0.9739	1.0087	0.9798	1.0241
29818s	0.8863	1.0972	0.9883	1.0477	1.1542	1.0935	0.9446	1.051	1.0156	1.0219	1.0991	0.9767	1.1182	1.0446	1.0327	1.0945	1.0814	0.9859	1.0911	1.0305	0.0759	0.0786	1.0432	0.9894	1.0413	1.013	0.9335	0.9498	1.0293	1.1408	0.9919	1.0029	1.0483	0.9263	1.0643	0.966	1.1186	0.9748	0.8177	0.7953	0.9734	1.0347	0.9941	0.9455	0.9403	0.9935	1.0268	0.999	1.042
30545s	0.9062	1.1223	1.0057	1.0654	1.1914	1.1109	0.9635	1.0683	1.0338	1.0404	1.1169	0.9953	1.1348	1.0633	1.051	1.1123	1.0994	1.0081	1.1094	1.05	0.0754	0.0784	1.0603	1.0089	1.058	1.031	0.9527	0.9687	1.0483	1.1594	1.0107	1.0214	1.0686	0.9497	1.0816	0.9842	1.135	0.9934	0.8339	0.8097	0.9924	1.0527	1.0118	0.9645	0.9592	1.0114	1.0441	1.0169	1.0591
31273s	0.9271	1.1407	1.0235	1.0834	1.1499	1.1286	0.9835	1.086	1.0519	1.0576	1.1343	1.0142	1.1512	1.0817	1.068	1.1292	1.1157	1.0291	1.1275	1.0692	0.0758	0.079	1.0773	1.0267	1.074	1.0476	0.97	0.9862	1.066	1.1774	1.0286	1.0383	1.088	0.9717	1.0983	1.0012	1.1498	1.0112	0.8503	0.5348	1.0104	1.0708	1.0302	0.9822	0.9784	1.0287	1.0612	1.035	1.0748
32000s	0.9447	1.1661	1.039	1.1	1.1912	1.1439	1.0015	1.1021	1.0691	1.0748	1.1508	1.0329	1.1663	1.0983	1.0856	1.1454	1.1326	1.0503	1.1459	1.0883	0.0755	0.0788	1.0944	1.045	1.0896	1.0632	0.9875	1.0032	1.0838	1.1949	1.0455	1.0554	1.1071	0.993	1.1137	1.0191	1.1653	1.0282	0.8661	0.5427	1.0276	1.088	1.0475	0.9996	0.9962	1.0459	1.0778	1.0518	1.0907
32727s	0.9639	1.1774	1.055	1.116	1.2292	1.1598	1.0194	1.1182	1.0851	1.0904	1.1672	1.0495	1.179	1.1148	1.1013	1.1607	1.1485	1.0698	1.1619	1.1064	0.0753	0.0787	1.11	1.062	1.1043	1.0802	1.0035	1.0191	1.1003	1.2131	1.062	1.0716	1.125	1.0151	1.129	1.0355	1.1785	1.0439	0.8816	0.5506	1.0439	1.1047	1.0636	1.0159	1.0123	1.0621	1.0929	1.0684	1.1054
33454s	0.9811	1.1463	1.07	1.1311	1.2717	1.174	1.0358	1.1336	1.1007	1.1062	1.1815	1.0666	1.1898	1.1313	1.1176	1.1764	1.1638	1.089	1.1791	1.1234	0.0751	0.0784	1.1257	1.0781	1.119	1.0953	1.0196	1.0353	1.1165	1.229	1.078	1.0877	1.1419	1.0347	1.144	1.0517	1.1901	1.0601	0.8972	0.5592	1.0599	1.1204	1.0789	1.0315	1.0295	1.0781	1.1084	1.0846	1.1202
34182s	1	1.1487	1.085	1.1459	1.3348	1.1881	1.0523	1.1483	1.1157	1.1212	1.1955	1.0822	1.1983	1.1457	1.132	1.1883	1.1765	1.1068	1.1934	1.1384	0.0756	0.0789	1.1397	1.0942	1.1325	1.1095	1.0349	1.0499	1.1314	1.242	1.0933	1.1022	1.159	1.0543	1.1583	1.0674	1.1996	1.075	0.9103	0.5682	1.0757	1.1357	1.094	1.0469	1.0443	1.0934	1.1227	1.0997	1.1341
34909s	1.0158	1.1574	1.099	1.1593	1.3759	1.1988	1.0679	1.162	1.1299	1.1347	1.2069	1.0979	1.2045	1.1604	1.1478	1.2004	1.1902	1.1254	1.2073	1.1536	0.0757	0.0785	1.1543	1.1103	1.1453	1.1237	1.0487	1.064	1.1463	1.2526	1.1084	1.1171	1.1741	1.0726	1.1715	1.0817	1.2062	1.0895	0.925	0.5886	1.0908	1.1505	1.1081	1.0616	1.0599	1.1073	1.1367	1.1142	1.1459
35636s	1.0332	1.1598	1.1129	1.1717	1.4007	1.2076	1.0832	1.1749	1.1445	1.1488	1.2171	1.113	1.2085	1.1736	1.1604	1.2087	1.1989	1.1413	1.2176	1.1649	0.0757	0.0787	1.1673	1.1241	1.1568	1.1377	1.0623	1.0778	1.1592	1.2568	1.1229	1.1311	1.1882	1.0902	1.1852	1.0961	1.211	1.1037	0.9384	0.6046	1.1042	1.1637	1.122	1.0747	1.0738	1.1208	1.149	1.1284	1.1579
36363s	1.0485	1.1636	1.1262	1.1822	1.4083	1.2131	1.0987	1.186	1.1582	1.1603	1.2246	1.1274	1.2111	1.186	1.1742	1.2167	1.2062	1.1568	1.2267	1.1756	0.0756	0.0788	1.1806	1.1391	1.1674	1.151	1.076	1.0915	1.171	1.261	1.1373	1.145	1.1999	1.1076	1.1977	1.1099	1.2144	1.1173	0.9524	0.6242	1.1184	1.1784	1.1364	1.0895	1.0889	1.1349	1.163	1.142	1.168
37091s	1.0622	1.1725	1.1383	1.1891	1.4021	1.217	1.1117	1.1951	1.1705	1.1701	1.229	1.1407	1.2125	1.1943	1.1849	1.2212	1.2116	1.1705	1.2338	1.1837	0.0755	0.0789	1.192	1.1523	1.1755	1.163	1.0884	1.1038	1.1798	1.2622	1.1478	1.1576	1.2101	1.1234	1.2084	1.1223	1.2162	1.1296	0.9648	0.6454	1.1313	1.1892	1.1482	1.1013	1.1013	1.1471	1.1741	1.1548	1.1766
37818s	1.0776	1.1682	1.1506	1.194	1.384	1.2209	1.1266	1.2015	1.1825	1.1779	1.2324	1.1527	1.2134	1.2009	1.1933	1.2245	1.2152	1.1803	1.239	1.1893	0.0756	0.0783	1.2015	1.1655	1.181	1.1748	1.1	1.1157	1.1863	1.2654	1.1581	1.1697	1.2169	1.136	1.2177	1.1331	1.2175	1.1417	0.9761	0.6566	1.1435	1.1989	1.16	1.114	1.1147	1.1596	1.1844	1.1663	1.1838
38545s	1.0909	1.1701	1.1629	1.1968	1.3598	1.2222	1.1386	1.2056	1.1925	1.183	1.2349	1.1626	1.2141	1.2048	1.1991	1.2263	1.2176	1.1877	1.242	1.1937	0.0754	0.0784	1.2089	1.1776	1.1858	1.1847	1.1116	1.1266	1.1909	1.2671	1.1656	1.1804	1.2225	1.1471	1.2249	1.1409	1.2188	1.1542	0.9889	0.6674	1.1562	1.2063	1.1723	1.1277	1.1279	1.1725	1.1945	1.1759	1.189
39272s	1.1036	1.1721	1.1725	1.1994	1.3353	1.2235	1.1503	1.2099	1.2008	1.1874	1.2368	1.1708	1.2144	1.208	1.2036	1.2285	1.2196	1.1931	1.2444	1.197	0.0756	0.0792	1.2146	1.1889	1.1884	1.1939	1.1233	1.1382	1.1943	1.2682	1.1723	1.1888	1.2262	1.1562	1.2306	1.1477	1.2188	1.1664	1.0006	0.6763	1.1654	1.212	1.1823	1.1398	1.1396	1.1841	1.2018	1.1834	1.1939
40000s	1.1189	1.1612	1.1801	1.2004	1.3099	1.225	1.1621	1.2118	1.208	1.1903	1.2372	1.1768	1.2137	1.2095	1.2058	1.2286	1.2195	1.196	1.2449	1.1979	0.0756	0.0794	1.2177	1.197	1.19	1.1987	1.1334	1.1476	1.1954	1.2678	1.1756	1.1942	1.2278	1.1626	1.233	1.1517	1.2189	1.1775	1.0092	0.6817	1.1715	1.215	1.1895	1.1515	1.1511	1.1943	1.2065	1.1884	1.1968
40727s	1.1312	1.1579	1.1849	1.2011	1.288	1.2256	1.1702	1.2132	1.2122	1.1922	1.2383	1.1805	1.2139	1.2104	1.2073	1.2288	1.2196	1.1981	1.2455	1.1991	0.0757	0.0789	1.2195	1.2042	1.1914	1.2035	1.1429	1.1568	1.1972	1.2693	1.1783	1.1992	1.2289	1.1672	1.2358	1.1538	1.2188	1.1875	1.0165	0.6877	1.1773	1.2184	1.1952	1.162	1.1615	1.2032	1.2104	1.1916	1.1994
41454s	1.1409	1.1633	1.1893	1.2015	1.2728	1.2249	1.1755	1.2143	1.2154	1.1928	1.2383	1.183	1.2136	1.2105	1.2084	1.2292	1.2197	1.1999	1.2459	1.1994	0.0754	0.079	1.2215	1.2088	1.1924	1.2058	1.1504	1.1628	1.1977	1.269	1.1796	1.202	1.2289	1.1705	1.2372	1.1561	1.2187	1.1952	1.0213	0.6931	1.18	1.2189	1.1984	1.1705	1.17	1.21	1.2122	1.1935	1.2013
42181s	1.1514	1.1467	1.1916	1.2015	1.2648	1.2264	1.1824	1.2151	1.2184	1.1938	1.2386	1.1844	1.2132	1.2094	1.2088	1.2295	1.2209	1.2019	1.2461	1.2003	0.0752	0.0783	1.2226	1.2123	1.1924	1.208	1.1569	1.1684	1.1976	1.2712	1.1808	1.2042	1.229	1.1718	1.2389	1.1572	1.2181	1.2009	1.0269	0.6974	1.1828	1.221	1.2022	1.1786	1.1761	1.2159	1.2144	1.1952	1.2039
42909s	1.1568	1.1463	1.1925	1.2014	1.2586	1.2263	1.1854	1.2153	1.2196	1.1945	1.2386	1.1858	1.2128	1.2091	1.2091	1.2292	1.2204	1.2032	1.2459	1.1999	0.0758	0.0785	1.2229	1.2141	1.1922	1.2083	1.1614	1.1725	1.1978	1.2695	1.1812	1.2056	1.2285	1.1732	1.2389	1.1579	1.2178	1.2052	1.0283	0.7003	1.1839	1.2209	1.2033	1.1826	1.1805	1.2186	1.2151	1.1961	1.2054
43636s	1.1615	1.1446	1.1937	1.2011	1.2557	1.2258	1.1871	1.2157	1.2203	1.1946	1.2379	1.1865	1.2125	1.2083	1.209	1.2294	1.2197	1.2028	1.245	1.1998	0.0755	0.0783	1.2228	1.2155	1.1926	1.2084	1.1656	1.1756	1.1976	1.2703	1.1818	1.2071	1.2286	1.1737	1.2392	1.1587	1.2182	1.2081	1.0308	0.7027	1.1855	1.221	1.2047	1.1857	1.183	1.2223	1.2149	1.1967	1.2069
44363s	1.164	1.1478	1.1937	1.2007	1.2526	1.225	1.1875	1.2153	1.2208	1.1946	1.2374	1.1869	1.212	1.2076	1.2089	1.2287	1.2191	1.2022	1.2443	1.1988	0.0757	0.0789	1.2223	1.2167	1.1922	1.2089	1.1679	1.177	1.1978	1.2695	1.182	1.2074	1.2279	1.1736	1.2394	1.1589	1.2177	1.2094	1.0319	0.7052	1.1857	1.221	1.2056	1.1882	1.1857	1.2231	1.2154	1.1968	1.208
45090s	1.1665	1.1376	1.194	1.2006	1.2555	1.2256	1.1896	1.2152	1.2215	1.1947	1.2376	1.187	1.2123	1.2078	1.2089	1.2289	1.2197	1.2025	1.2441	1.1988	0.0759	0.079	1.223	1.2179	1.1922	1.2087	1.1699	1.1787	1.1976	1.27	1.1823	1.2065	1.2275	1.173	1.239	1.1589	1.2168	1.2103	1.0327	0.7073	1.186	1.2209	1.2061	1.1888	1.1872	1.2235	1.215	1.1964	1.2087
45818s	1.1666	1.1458	1.1935	1.2003	1.2521	1.2249	1.1895	1.2153	1.221	1.1943	1.2374	1.187	1.2111	1.2059	1.2078	1.2274	1.2184	1.2015	1.2424	1.1977	0.0757	0.0783	1.223	1.2177	1.1914	1.2079	1.1697	1.1788	1.197	1.2694	1.1815	1.2065	1.2261	1.1722	1.239	1.158	1.2161	1.2095	1.0329	0.7083	1.1851	1.2201	1.2057	1.1897	1.1863	1.2237	1.2139	1.196	1.2098
46545s	1.1679	1.138	1.1929	1.1997	1.2502	1.2247	1.1893	1.2148	1.2207	1.1943	1.2373	1.1861	1.2118	1.2067	1.2085	1.2277	1.2188	1.2019	1.2433	1.1966	0.0756	0.0781	1.2222	1.2174	1.1915	1.2076	1.1713	1.1796	1.1964	1.2703	1.1817	1.2067	1.2256	1.1719	1.2386	1.1579	1.2166	1.2106	1.0333	0.7097	1.1855	1.2207	1.2053	1.1903	1.1876	1.2243	1.2147	1.1961	1.2099
47272s	1.1686	1.1407	1.1921	1.1992	1.2517	1.2244	1.1887	1.2141	1.2207	1.1937	1.2369	1.1859	1.2112	1.2062	1.2075	1.228	1.2192	1.2025	1.2422	1.1972	0.0757	0.0784	1.2222	1.2174	1.1911	1.2082	1.1719	1.1798	1.1965	1.2713	1.181	1.2068	1.225	1.1707	1.2389	1.1575	1.2165	1.2104	1.0339	0.7111	1.1853	1.2199	1.2055	1.1907	1.1876	1.2241	1.2134	1.195	1.2106
47999s	1.1677	1.1451	1.1915	1.1987	1.2516	1.2235	1.1883	1.2133	1.2202	1.1933	1.2362	1.1854	1.2111	1.2045	1.2072	1.2263	1.2169	1.2007	1.2407	1.1948	0.0763	0.0789	1.2205	1.2167	1.19	1.2068	1.1707	1.1794	1.1954	1.2687	1.1804	1.2055	1.2237	1.1697	1.2374	1.1573	1.2155	1.209	1.0331	0.7118	1.1839	1.2184	1.2045	1.1894	1.1871	1.2237	1.2125	1.1939	1.2111
48727s	1.1686	1.1402	1.1903	1.1984	1.2494	1.224	1.1884	1.2142	1.2203	1.1936	1.2367	1.1856	1.2114	1.2052	1.2066	1.2266	1.2181	1.2018	1.2406	1.1951	0.0759	0.0786	1.2207	1.2167	1.1907	1.2066	1.1715	1.1801	1.1962	1.27	1.1809	1.2062	1.2237	1.1695	1.2377	1.1572	1.2159	1.2095	1.0335	0.7119	1.1843	1.2191	1.2051	1.1899	1.1877	1.2238	1.2134	1.1942	1.2124
49454s	1.1683	1.1386	1.1901	1.1979	1.2486	1.2237	1.1881	1.2134	1.2197	1.1928	1.2362	1.1848	1.2109	1.2046	1.2066	1.2267	1.2186	1.202	1.2405	1.1946	0.0759	0.0786	1.2205	1.2162	1.1898	1.206	1.1717	1.1795	1.1957	1.2696	1.1801	1.2055	1.2227	1.1694	1.2374	1.1565	1.2154	1.2084	1.0326	0.7124	1.1835	1.2178	1.2041	1.1892	1.1865	1.2223	1.2111	1.1933	1.2126
50181s	1.1679	1.1374	1.1891	1.1978	1.2535	1.2233	1.1879	1.2133	1.2199	1.1931	1.2359	1.1851	1.2112	1.2041	1.2067	1.2265	1.218	1.2015	1.2401	1.1942	0.0763	0.0792	1.2206	1.2159	1.1896	1.2052	1.1707	1.1791	1.195	1.2698	1.1799	1.2049	1.222	1.1684	1.2369	1.1559	1.2159	1.2079	1.0317	0.7132	1.1834	1.2181	1.2038	1.1891	1.1858	1.223	1.2114	1.1933	1.2131
50908s	1.1669	1.1384	1.1878	1.1973	1.25	1.2229	1.1868	1.2129	1.219	1.1924	1.2355	1.1842	1.2108	1.2027	1.2054	1.2254	1.217	1.2008	1.2389	1.1928	0.0761	0.0789	1.2195	1.215	1.1894	1.2049	1.17	1.1788	1.1946	1.2703	1.1799	1.205	1.2212	1.1679	1.2367	1.1556	1.2154	1.2066	1.0319	0.713	1.1825	1.218	1.2033	1.1888	1.185	1.222	1.2108	1.1923	1.2135
51636s	1.166	1.1371	1.1876	1.1976	1.2489	1.2234	1.1872	1.2134	1.2198	1.1926	1.2359	1.1844	1.2102	1.2026	1.2047	1.2252	1.217	1.2013	1.2385	1.1925	0.0766	0.079	1.2189	1.2146	1.1889	1.204	1.1698	1.1782	1.1948	1.2702	1.1797	1.2038	1.2206	1.1677	1.2366	1.155	1.2154	1.2064	1.0312	0.7132	1.1822	1.2173	1.2035	1.1879	1.1843	1.2218	1.2104	1.1919	1.2144
52363s	1.1658	1.1395	1.1869	1.1975	1.2474	1.2232	1.1864	1.2131	1.2195	1.1925	1.2355	1.1847	1.2106	1.2031	1.2057	1.2256	1.2176	1.2013	1.2384	1.1924	0.0767	0.0787	1.2194	1.215	1.1893	1.2038	1.1695	1.1781	1.1952	1.27	1.1795	1.2041	1.22	1.1679	1.237	1.1555	1.2155	1.2058	1.032	0.713	1.1823	1.2173	1.2035	1.1878	1.1843	1.2217	1.2099	1.1919	1.2149
53090s	1.1651	1.1422	1.1866	1.1971	1.2482	1.2225	1.186	1.213	1.2188	1.1923	1.2357	1.1836	1.2111	1.2031	1.2052	1.2259	1.2178	1.2016	1.238	1.1917	0.077	0.0788	1.2194	1.2145	1.1897	1.2042	1.1696	1.1785	1.1953	1.2708	1.1799	1.2043	1.2199	1.1681	1.2366	1.1554	1.2157	1.2059	1.0321	0.7136	1.1816	1.2175	1.2036	1.1878	1.1848	1.2213	1.2102	1.1917	1.2154
53817s	1.1648	1.1353	1.1852	1.1972	1.2476	1.2239	1.187	1.2132	1.2201	1.1929	1.2361	1.1837	1.2099	1.2023	1.2039	1.2262	1.2178	1.2017	1.2373	1.1918	0.0769	0.0784	1.2184	1.2129	1.1892	1.204	1.1691	1.1778	1.1943	1.2724	1.1787	1.2032	1.2192	1.1672	1.2364	1.1546	1.2154	1.2052	1.0314	0.7137	1.1815	1.2169	1.203	1.1866	1.1832	1.221	1.2096	1.1912	1.2151
54545s	1.1652	1.132	1.1853	1.1968	1.2456	1.2242	1.1872	1.2135	1.2202	1.193	1.2358	1.1834	1.2104	1.2028	1.2046	1.226	1.2182	1.2022	1.2375	1.1923	0.0776	0.0789	1.2184	1.213	1.1892	1.2038	1.1686	1.1773	1.195	1.2719	1.1784	1.2034	1.2195	1.1675	1.236	1.1543	1.2151	1.205	1.031	0.713	1.1811	1.2166	1.203	1.1869	1.1829	1.2207	1.2094	1.1909	1.2154
55272s	1.1647	1.1333	1.1849	1.1964	1.2461	1.2239	1.187	1.2135	1.2194	1.1923	1.2362	1.1831	1.2102	1.2019	1.204	1.2259	1.218	1.2025	1.2373	1.1914	0.0775	0.0784	1.2186	1.2126	1.1889	1.2033	1.1679	1.1768	1.1944	1.271	1.178	1.2027	1.2184	1.1664	1.2359	1.1541	1.2147	1.204	1.0311	0.7143	1.1807	1.2164	1.2026	1.1864	1.183	1.2204	1.2095	1.1907	1.2163
55999s	1.1642	1.1369	1.1849	1.1967	1.2442	1.2238	1.1866	1.213	1.2195	1.1926	1.2361	1.1834	1.2101	1.202	1.2036	1.2258	1.218	1.2019	1.2364	1.1916	0.0781	0.0787	1.2185	1.2123	1.1893	1.2032	1.1683	1.1763	1.1948	1.2715	1.1783	1.2031	1.2183	1.1672	1.236	1.1548	1.215	1.204	1.0317	0.7137	1.1811	1.2165	1.2028	1.1863	1.1825	1.2198	1.209	1.1904	1.2171
56726s	1.1641	1.1346	1.1838	1.1964	1.2444	1.224	1.1864	1.213	1.2196	1.1927	1.2359	1.183	1.2103	1.2019	1.2036	1.226	1.2183	1.2023	1.2367	1.191	0.0785	0.0786	1.2183	1.2124	1.1893	1.2028	1.1676	1.1762	1.1945	1.2718	1.1785	1.2029	1.218	1.1667	1.2357	1.1544	1.2151	1.2038	1.0323	0.7137	1.1808	1.2166	1.2027	1.1865	1.1824	1.2202	1.2097	1.1908	1.2174
57454s	1.1636	1.1367	1.1836	1.1962	1.2425	1.2233	1.1863	1.2129	1.2195	1.1923	1.2355	1.1831	1.21	1.2016	1.2036	1.2257	1.2181	1.2016	1.2365	1.1903	0.0789	0.0783	1.2181	1.2125	1.1897	1.2023	1.1676	1.1758	1.1946	1.2715	1.1784	1.2027	1.2178	1.1673	1.2361	1.1546	1.2152	1.2033	1.0323	0.7142	1.1806	1.2169	1.2032	1.1856	1.1821	1.2204	1.2097	1.1909	1.2175
58181s	1.1634	1.1317	1.1831	1.1961	1.2432	1.2236	1.1862	1.213	1.219	1.1925	1.2354	1.1829	1.2098	1.2013	1.2028	1.226	1.2182	1.2014	1.2359	1.1901	0.08	0.0786	1.2175	1.2117	1.1889	1.2026	1.1671	1.1752	1.194	1.2732	1.1774	1.2027	1.217	1.1664	1.2353	1.1541	1.2144	1.2028	1.0318	0.7142	1.1799	1.2161	1.2015	1.1851	1.1817	1.2199	1.2085	1.1906	1.217
58908s	1.1628	1.135	1.1826	1.1956	1.2409	1.223	1.1859	1.2129	1.2184	1.1919	1.2351	1.1822	1.2087	1.1998	1.202	1.2249	1.2177	1.2007	1.2349	1.189	0.0792	0.0781	1.218	1.2118	1.1881	1.2003	1.1659	1.174	1.1934	1.2712	1.1763	1.2017	1.216	1.1659	1.2348	1.1533	1.2143	1.2024	1.0318	0.7136	1.1799	1.2158	1.2013	1.1846	1.1807	1.2185	1.2083	1.1892	1.2168
59635s	1.1629	1.1332	1.1819	1.1955	1.2386	1.2233	1.1852	1.2125	1.2183	1.1916	1.2352	1.1815	1.2085	1.1997	1.2018	1.2247	1.2167	1.2003	1.2346	1.1885	0.0808	0.0784	1.2166	1.2107	1.1885	1.2019	1.166	1.1745	1.1937	1.273	1.1767	1.2022	1.2163	1.1668	1.2353	1.1537	1.2144	1.2023	1.0322	0.7132	1.1798	1.2164	1.2019	1.1847	1.1809	1.2183	1.2085	1.1898	1.2178
60363s	1.1629	1.1294	1.1821	1.195	1.2408	1.223	1.1857	1.2127	1.219	1.1917	1.2353	1.1819	1.209	1.2004	1.2018	1.2258	1.2185	1.2018	1.2353	1.1894	0.0817	0.0781	1.2179	1.2113	1.189	1.2017	1.1663	1.1741	1.1938	1.2732	1.1767	1.2022	1.2158	1.1665	1.2358	1.1535	1.2147	1.2018	1.0332	0.7147	1.1799	1.2164	1.2021	1.1847	1.1806	1.2187	1.2085	1.1902	1.2178
61090s	1.1625	1.1307	1.1815	1.1956	1.2406	1.2231	1.1852	1.2127	1.2186	1.1913	1.2353	1.1818	1.2092	1.1999	1.2023	1.2254	1.2178	1.2013	1.2346	1.1888	0.0824	0.0782	1.2173	1.2112	1.1887	1.2017	1.1656	1.1744	1.1936	1.273	1.1768	1.2021	1.2157	1.1668	1.2351	1.1533	1.2142	1.2016	1.0336	0.7139	1.1794	1.2161	1.2017	1.1846	1.1801	1.2185	1.2082	1.1895	1.2174
61817s	1.162	1.1318	1.1812	1.1951	1.2395	1.2231	1.185	1.2121	1.2182	1.1912	1.2349	1.1815	1.2085	1.1995	1.2012	1.2252	1.2175	1.201	1.234	1.1878	0.0835	0.0784	1.2166	1.2103	1.1888	1.2013	1.1649	1.1737	1.1935	1.2726	1.1767	1.2017	1.2151	1.1668	1.2349	1.1531	1.214	1.2012	1.0336	0.7143	1.1787	1.2151	1.2008	1.1834	1.1793	1.2179	1.2079	1.189	1.2174
62544s	1.1621	1.1318	1.1804	1.1947	1.24	1.2228	1.1844	1.2119	1.2177	1.1908	1.2348	1.1809	1.2087	1.1995	1.2019	1.2252	1.2174	1.2014	1.2342	1.188	0.0846	0.0784	1.2166	1.2105	1.1885	1.201	1.165	1.1736	1.1931	1.2724	1.1761	1.201	1.2147	1.1674	1.2349	1.1528	1.2144	1.2015	1.0355	0.7146	1.179	1.2163	1.2016	1.1838	1.1795	1.2177	1.2081	1.1895	1.2179
63271s	1.1627	1.1302	1.1807	1.1949	1.2406	1.2225	1.1844	1.212	1.2183	1.1913	1.2354	1.181	1.2083	1.1991	1.2011	1.2249	1.2176	1.2006	1.2338	1.1873	0.0859	0.0787	1.2162	1.2097	1.1883	1.2008	1.1649	1.1734	1.1931	1.2726	1.1759	1.2013	1.2149	1.1674	1.2345	1.1526	1.2142	1.2012	1.0356	0.7148	1.1791	1.2155	1.2015	1.1835	1.1793	1.2178	1.2076	1.1889	1.218
63999s	1.1621	1.1263	1.1798	1.1943	1.2401	1.2225	1.1845	1.2118	1.2177	1.1905	1.2343	1.1803	1.2085	1.1989	1.2015	1.2248	1.2179	1.2012	1.2336	1.1876	0.0867	0.0783	1.2165	1.2106	1.1888	1.2009	1.1644	1.1727	1.1933	1.2726	1.1752	1.2012	1.214	1.1676	1.2344	1.1523	1.2138	1.2006	1.0359	0.7144	1.1786	1.2154	1.2007	1.1827	1.1791	1.2172	1.2079	1.1887	1.2176
64726s	1.1622	1.1299	1.18	1.1945	1.2379	1.2224	1.1841	1.2118	1.2178	1.1907	1.2345	1.1806	1.2083	1.199	1.2013	1.2249	1.2174	1.2006	1.2338	1.1872	0.0879	0.0785	1.2162	1.2103	1.1889	1.2003	1.1643	1.1731	1.1931	1.2723	1.1758	1.2011	1.2142	1.1684	1.2344	1.153	1.2137	1.2	1.0359	0.7147	1.1779	1.2152	1.2002	1.1827	1.1786	1.2166	1.2069	1.189	1.2183
65453s	1.1609	1.1328	1.1796	1.1941	1.2385	1.2219	1.1837	1.2116	1.2175	1.1905	1.2344	1.1805	1.208	1.1988	1.2012	1.2241	1.2171	1.2006	1.2329	1.1868	0.089	0.0784	1.2161	1.2096	1.1891	1.1996	1.1637	1.1723	1.1928	1.2722	1.1752	1.2005	1.2132	1.1689	1.2343	1.1523	1.2138	1.2001	1.0363	0.7153	1.1778	1.2153	1.2001	1.1824	1.1785	1.2168	1.2065	1.1892	1.2187
66180s	1.1612	1.1338	1.1789	1.194	1.2383	1.2219	1.1833	1.2111	1.2168	1.1903	1.2344	1.1809	1.2076	1.199	1.2009	1.2245	1.2174	1.2013	1.2334	1.1867	0.0901	0.078	1.216	1.21	1.1885	1.1998	1.1636	1.1723	1.1927	1.2723	1.1753	1.2008	1.2134	1.1698	1.234	1.1522	1.2138	1.2007	1.0382	0.7149	1.1786	1.2156	1.2011	1.1829	1.1785	1.217	1.2072	1.1886	1.2186
66908s	1.1618	1.1278	1.1791	1.1938	1.2356	1.2225	1.184	1.2115	1.2169	1.1902	1.2345	1.1802	1.208	1.1986	1.2012	1.2244	1.2175	1.2008	1.2325	1.1863	0.0919	0.078	1.2159	1.2098	1.1889	1.2	1.1637	1.1724	1.193	1.2731	1.1751	1.201	1.2131	1.1709	1.2345	1.152	1.2137	1.2002	1.0385	0.715	1.1781	1.2159	1.2005	1.1826	1.1783	1.2169	1.2078	1.1888	1.2187
67635s	1.1614	1.1264	1.1783	1.1934	1.2353	1.2221	1.1835	1.2111	1.2166	1.1899	1.234	1.1798	1.2071	1.1981	1.2004	1.2233	1.2165	1.2003	1.232	1.1858	0.0944	0.0787	1.2148	1.2092	1.1884	1.1994	1.1632	1.1718	1.1925	1.2728	1.1746	1.2005	1.2125	1.1715	1.2341	1.1519	1.2135	1.1994	1.0386	0.7156	1.1778	1.2153	1.2002	1.182	1.1782	1.2167	1.2071	1.1887	1.2187
68362s	1.1612	1.1259	1.1779	1.193	1.2381	1.2223	1.1833	1.2108	1.2168	1.1897	1.2339	1.18	1.207	1.1979	1.2003	1.2239	1.2167	1.2008	1.2322	1.1856	0.0964	0.0786	1.2151	1.2086	1.1889	1.199	1.1629	1.1712	1.1924	1.2721	1.1746	1.2004	1.2121	1.1721	1.2334	1.1513	1.2131	1.1995	1.0391	0.7154	1.1775	1.2152	1.1998	1.181	1.1771	1.216	1.2065	1.1883	1.2182
69089s	1.1611	1.1273	1.1779	1.1931	1.2355	1.2221	1.1826	1.2107	1.2166	1.1898	1.2341	1.1795	1.2071	1.198	1.2	1.2234	1.2166	1.2001	1.2319	1.185	0.0999	0.0785	1.2148	1.2094	1.1889	1.1994	1.1629	1.1717	1.1925	1.2727	1.1746	1.2004	1.2124	1.1745	1.2339	1.1517	1.2134	1.1998	1.0398	0.7154	1.1774	1.215	1.1995	1.1813	1.1774	1.2159	1.2074	1.1886	1.2188
69817s	1.1609	1.1241	1.1779	1.1929	1.2348	1.2218	1.1828	1.2111	1.2162	1.1898	1.2342	1.179	1.2073	1.1978	1.2	1.2239	1.2171	1.1997	1.232	1.1847	0.1031	0.0783	1.2145	1.2088	1.1883	1.1988	1.1628	1.1716	1.1923	1.2707	1.1751	1.1995	1.212	1.1744	1.2333	1.1511	1.213	1.1995	1.0401	0.7158	1.1772	1.2139	1.1987	1.1805	1.1776	1.2149	1.2062	1.1886	1.2181
70544s	1.1611	1.1278	1.1776	1.1929	1.2333	1.2207	1.1811	1.2103	1.2149	1.1887	1.2337	1.1793	1.2073	1.1969	1.2007	1.222	1.216	1.1986	1.2313	1.1831	0.1072	0.0781	1.2147	1.2094	1.1887	1.1979	1.1618	1.1712	1.1923	1.2696	1.1745	1.1999	1.2116	1.1757	1.2332	1.1513	1.213	1.1991	1.0403	0.7161	1.177	1.2142	1.1989	1.1804	1.178	1.2154	1.2072	1.1883	1.2186
71271s	1.1581	1.1385	1.177	1.1921	1.2307	1.2199	1.1804	1.2097	1.2145	1.1875	1.2326	1.1791	1.2064	1.1963	1.2003	1.2217	1.215	1.1978	1.2306	1.1823	0.1113	0.0779	1.2144	1.2092	1.1884	1.197	1.1606	1.1706	1.1916	1.2696	1.1741	1.1995	1.2112	1.1768	1.2327	1.1509	1.2127	1.1987	1.0411	0.7161	1.1764	1.2138	1.199	1.1802	1.177	1.2145	1.2067	1.1881	1.2186
71998s	1.1585	1.1346	1.1766	1.1922	1.2303	1.2197	1.1802	1.2097	1.2145	1.188	1.2328	1.1786	1.2053	1.1952	1.1991	1.2211	1.2143	1.1972	1.2306	1.1818	0.1142	0.0784	1.2135	1.2085	1.1881	1.1968	1.1604	1.1705	1.1917	1.2693	1.174	1.1997	1.2111	1.1783	1.2328	1.1509	1.2129	1.1981	1.041	0.7165	1.1756	1.2129	1.1981	1.179	1.1767	1.2139	1.2058	1.1873	1.2179
72726s	1.1585	1.1336	1.1761	1.1917	1.229	1.22	1.1797	1.2098	1.2142	1.1877	1.2323	1.1788	1.2065	1.1963	1.2003	1.2218	1.2152	1.1985	1.2308	1.1823	0.1181	0.0783	1.2142	1.2084	1.188	1.1964	1.1604	1.1701	1.1916	1.2697	1.1734	1.1994	1.2107	1.1797	1.233	1.1509	1.2126	1.1979	1.0422	0.7171	1.1758	1.2137	1.1981	1.1794	1.1768	1.2137	1.2062	1.1875	1.2181
73453s	1.1585	1.1345	1.1759	1.1917	1.2285	1.2202	1.1802	1.2098	1.214	1.1878	1.2329	1.1789	1.2065	1.1961	1.2004	1.2219	1.2152	1.1982	1.2303	1.1817	0.1208	0.0787	1.2137	1.2091	1.1887	1.1965	1.1606	1.1702	1.1918	1.2696	1.1737	1.1999	1.2107	1.1812	1.2329	1.1509	1.2129	1.1979	1.0428	0.7169	1.1757	1.2132	1.1978	1.1794	1.1763	1.2136	1.2054	1.1873	1.218
74180s	1.1577	1.133	1.1751	1.1912	1.2286	1.2195	1.1795	1.2094	1.2134	1.1871	1.2322	1.178	1.206	1.196	1.2001	1.2214	1.215	1.1979	1.2301	1.1813	0.1237	0.078	1.2137	1.2079	1.1877	1.196	1.1598	1.1696	1.1907	1.2695	1.1733	1.1987	1.2101	1.1819	1.2319	1.1499	1.212	1.197	1.0416	0.7164	1.1741	1.2124	1.1965	1.178	1.175	1.2124	1.2046	1.1865	1.2175
74907s	1.1574	1.1338	1.1753	1.1907	1.227	1.2196	1.1794	1.2089	1.2138	1.1871	1.2321	1.1778	1.2054	1.1954	1.1995	1.2208	1.2147	1.1974	1.2298	1.1813	0.1266	0.0775	1.2134	1.2078	1.188	1.1954	1.1597	1.1693	1.1908	1.2691	1.1729	1.1983	1.21	1.1825	1.2318	1.1501	1.2125	1.1978	1.0431	0.717	1.1759	1.2133	1.1976	1.1792	1.1765	1.2133	1.2061	1.1868	1.2183
75635s	1.1571	1.1362	1.1751	1.191	1.226	1.2194	1.1786	1.2086	1.2131	1.187	1.2325	1.1774	1.2059	1.1952	1.1993	1.2216	1.215	1.198	1.2295	1.1812	0.1303	0.0777	1.2132	1.2075	1.1876	1.1954	1.1597	1.1689	1.1908	1.2697	1.1732	1.1987	1.2094	1.1837	1.2323	1.1499	1.2123	1.1973	1.0447	0.7169	1.1753	1.2132	1.1976	1.1792	1.176	1.2129	1.206	1.1868	1.218
76362s	1.1566	1.136	1.1746	1.1908	1.2257	1.2196	1.1792	1.209	1.2132	1.1867	1.232	1.1776	1.2046	1.1938	1.1986	1.2199	1.2133	1.1965	1.2289	1.1797	0.1344	0.0785	1.2126	1.2072	1.1877	1.1951	1.1591	1.1684	1.1904	1.269	1.1727	1.1981	1.2091	1.1844	1.2314	1.1497	1.2122	1.197	1.0458	0.7176	1.1753	1.2129	1.198	1.1782	1.1758	1.213	1.2053	1.1865	1.2176
77089s	1.1564	1.1334	1.174	1.1903	1.2266	1.2193	1.1785	1.2085	1.2127	1.1867	1.2321	1.1772	1.205	1.1945	1.1984	1.2201	1.2143	1.1968	1.2282	1.1801	0.138	0.0777	1.2122	1.207	1.1871	1.1948	1.1589	1.1686	1.19	1.2694	1.1722	1.1983	1.2087	1.1851	1.2316	1.1494	1.2116	1.1962	1.0464	0.7173	1.1744	1.2125	1.1965	1.1776	1.1749	1.2117	1.2049	1.186	1.2173
77816s	1.1566	1.1334	1.1747	1.1904	1.225	1.2193	1.1786	1.2091	1.2129	1.1865	1.2321	1.1771	1.2046	1.1941	1.1984	1.2199	1.214	1.196	1.2282	1.1796	0.1431	0.0778	1.2117	1.2071	1.1873	1.1944	1.159	1.1683	1.1898	1.2682	1.1725	1.198	1.2083	1.1859	1.2313	1.149	1.2122	1.1966	1.0463	0.7173	1.1743	1.2124	1.1968	1.1771	1.175	1.2116	1.2047	1.1856	1.2179
78544s	1.1563	1.1299	1.1736	1.1899	1.2249	1.2191	1.1788	1.2086	1.2124	1.1862	1.2318	1.1766	1.2051	1.1943	1.1987	1.2203	1.2141	1.1967	1.2286	1.1792	0.1493	0.0779	1.2123	1.2066	1.1877	1.1941	1.1585	1.1679	1.1895	1.2684	1.1723	1.1981	1.2085	1.1868	1.2314	1.1491	1.2113	1.1955	1.0461	0.7178	1.1732	1.2116	1.1954	1.1764	1.1738	1.211	1.2038	1.1857	1.2176
79271s	1.156	1.1313	1.1732	1.1899	1.2245	1.2186	1.1782	1.2084	1.2126	1.1859	1.2316	1.1766	1.2043	1.194	1.1987	1.2199	1.2138	1.196	1.2281	1.1792	0.1566	0.0783	1.2124	1.2067	1.1874	1.194	1.1584	1.168	1.1892	1.2686	1.1723	1.1977	1.2079	1.1878	1.2311	1.149	1.2112	1.1953	1.048	0.7176	1.1732	1.211	1.1959	1.1767	1.1741	1.2111	1.2038	1.1856	1.2177
79998s	1.1561	1.1327	1.1732	1.1899	1.2247	1.219	1.178	1.2088	1.2125	1.1859	1.2316	1.1766	1.2044	1.1931	1.1985	1.2198	1.2141	1.1959	1.2284	1.1792	0.1646	0.0781	1.2115	1.2067	1.1878	1.1943	1.1583	1.1681	1.1891	1.2688	1.1719	1.198	1.2078	1.1888	1.2315	1.1486	1.2121	1.1959	1.0493	0.718	1.1738	1.2124	1.1971	1.1773	1.1747	1.2116	1.2046	1.1859	1.2182
80725s	1.1559	1.134	1.1729	1.1902	1.2239	1.2186	1.1779	1.2089	1.2125	1.1858	1.2314	1.1767	1.2048	1.1941	1.1984	1.2203	1.2141	1.1964	1.2287	1.1796	0.1736	0.0783	1.2122	1.2066	1.1884	1.1947	1.1589	1.1679	1.1894	1.2695	1.1723	1.1981	1.208	1.1899	1.2318	1.1494	1.2121	1.1955	1.0498	0.7182	1.1741	1.2126	1.1973	1.1775	1.1746	1.212	1.2047	1.1861	1.2188
81453s	1.1563	1.1306	1.1726	1.1897	1.2262	1.2191	1.178	1.2086	1.2125	1.1856	1.2318	1.1765	1.2047	1.1932	1.1984	1.22	1.214	1.1962	1.2281	1.1793	0.1828	0.0786	1.2121	1.2066	1.1878	1.1944	1.1586	1.1679	1.189	1.2691	1.1716	1.198	1.2073	1.1897	1.2314	1.1488	1.2115	1.195	1.0501	0.7183	1.1734	1.2118	1.1959	1.1769	1.1746	1.2117	1.2043	1.1859	1.2185
82180s	1.1552	1.1353	1.1724	1.1898	1.2242	1.2188	1.1777	1.2083	1.2117	1.1856	1.2319	1.1769	1.205	1.1935	1.1981	1.22	1.2141	1.1963	1.2281	1.1786	0.1916	0.0782	1.2119	1.2067	1.1878	1.1942	1.1583	1.1674	1.1892	1.2691	1.172	1.1982	1.2079	1.1909	1.2313	1.149	1.2115	1.1952	1.0509	0.7175	1.1733	1.2118	1.1961	1.1765	1.1734	1.211	1.2039	1.1855	1.2181
82907s	1.1559	1.1286	1.1719	1.1896	1.2255	1.2191	1.1776	1.2082	1.2121	1.1852	1.2318	1.1761	1.2045	1.1932	1.1977	1.2196	1.2139	1.1957	1.2276	1.1787	0.2008	0.0782	1.2119	1.2065	1.1879	1.193	1.1575	1.1671	1.1891	1.2689	1.1715	1.1971	1.2068	1.1906	1.2307	1.1484	1.211	1.1946	1.0514	0.7189	1.1728	1.2116	1.1954	1.1766	1.1733	1.2103	1.2038	1.1856	1.2179
83634s	1.1558	1.1294	1.172	1.1896	1.2253	1.2185	1.1771	1.2079	1.2122	1.1852	1.2316	1.1761	1.2046	1.1932	1.198	1.2201	1.2143	1.1961	1.2274	1.1787	0.2114	0.078	1.2122	1.2062	1.1874	1.1936	1.1581	1.1675	1.189	1.2685	1.1714	1.1979	1.2075	1.1916	1.2309	1.1484	1.2112	1.1947	1.0529	0.7185	1.1736	1.2115	1.1959	1.1768	1.1734	1.2115	1.2041	1.1851	1.2185
84362s	1.1548	1.1341	1.1717	1.1897	1.2239	1.2187	1.1772	1.2081	1.212	1.1851	1.2317	1.1766	1.2045	1.1929	1.1981	1.22	1.214	1.1957	1.2275	1.1784	0.222	0.0781	1.212	1.2062	1.1879	1.1937	1.1579	1.1673	1.1888	1.2689	1.1713	1.1977	1.2071	1.192	1.2309	1.1478	1.2118	1.1955	1.0538	0.7197	1.1734	1.2118	1.1959	1.1765	1.1735	1.2107	1.2039	1.1856	1.2182
85089s	1.1561	1.125	1.1713	1.1892	1.2257	1.2189	1.1775	1.2079	1.2117	1.185	1.2313	1.1755	1.2041	1.1926	1.1975	1.22	1.2142	1.1961	1.2275	1.1786	0.2329	0.0783	1.2115	1.2054	1.1875	1.1937	1.1575	1.167	1.1888	1.2692	1.1711	1.1973	1.2067	1.1923	1.231	1.1481	1.2115	1.195	1.0543	0.72	1.1729	1.2114	1.1957	1.1765	1.1734	1.2109	1.2033	1.1853	1.2184
85816s	1.1551	1.132	1.1712	1.1893	1.2243	1.2186	1.177	1.2077	1.2112	1.1845	1.2311	1.1762	1.2041	1.1925	1.1981	1.2197	1.2142	1.1954	1.2272	1.1779	0.2451	0.078	1.2112	1.2054	1.1873	1.1927	1.1567	1.1665	1.1888	1.2685	1.1709	1.197	1.2064	1.1922	1.2312	1.1479	1.2113	1.1945	1.0544	0.7194	1.1725	1.211	1.1955	1.1755	1.1728	1.2099	1.2033	1.1851	1.2187
0s	156	143	143	135	335	335	165	156	169	161	144	155	147	160	146	146	192	160	149	140	97	99	162	147	197	186	148	171	139	166	162	164	170	139	154	141	158	163	184	162	156	148	153	161	153	151	211	221	243
727s	134	133	139	128	301	326	162	152	149	156	139	148	143	146	126	124	164	156	129	129	98	96	153	140	192	180	148	152	125	147	151	166	160	140	146	134	129	149	175	163	147	134	157	163	154	146	210	199	224
1455s	133	136	149	129	312	332	160	156	163	151	148	140	153	147	136	136	173	146	135	130	93	94	156	144	197	191	154	149	127	147	152	152	161	150	149	142	157	154	169	166	153	149	155	157	148	150	215	211	234
2182s	141	145	147	142	321	347	175	162	161	157	156	151	153	148	142	137	182	155	135	133	93	99	162	156	195	192	162	159	135	153	155	168	161	150	149	147	157	146	173	162	157	144	152	160	144	152	222	212	253
2909s	152	154	154	144	335	358	170	167	169	173	154	155	163	161	147	155	197	154	140	147	97	89	172	157	210	202	163	159	146	173	164	168	163	154	167	148	165	166	177	161	162	154	159	163	155	152	222	220	265
3636s	151	163	165	159	347	376	181	173	179	173	176	173	182	179	166	165	198	164	160	154	94	90	178	160	233	213	163	171	145	174	177	177	173	171	172	169	180	168	195	173	172	164	174	168	160	159	225	228	270
4363s	159	177	166	169	354	399	184	186	193	187	179	165	176	184	167	171	205	165	160	160	92	85	188	168	248	224	180	182	156	183	178	188	177	168	182	171	193	180	190	176	180	168	182	180	166	176	245	231	294
5091s	165	190	177	182	388	406	201	197	192	198	193	180	198	184	188	183	206	164	160	164	85	95	197	178	266	228	182	191	178	194	192	198	192	174	196	179	206	185	204	186	190	176	194	185	173	192	235	242	300
5818s	168	193	184	180	406	430	205	208	200	199	202	191	204	196	192	194	232	172	191	175	92	88	208	184	266	242	195	199	176	203	210	206	206	187	204	187	226	188	206	188	203	189	193	185	184	190	256	253	318
6545s	176	215	196	197	422	447	205	212	217	228	216	193	235	211	200	210	244	186	185	186	92	90	211	194	287	253	206	204	187	217	216	230	211	192	215	195	228	206	220	188	210	202	209	197	193	198	253	254	331
7272s	189	223	211	204	429	469	227	239	230	219	229	201	240	217	210	220	244	194	204	201	96	91	231	199	296	273	223	210	194	221	236	225	214	196	224	209	248	210	227	206	223	205	219	213	198	202	271	274	344
8000s	201	239	216	213	449	479	232	241	230	236	245	221	242	231	224	233	274	205	209	213	92	88	242	216	314	286	222	221	189	249	237	248	229	203	235	223	255	231	230	209	238	223	233	223	219	217	275	277	365
8727s	194	249	229	224	468	497	238	244	260	254	258	217	252	244	227	230	287	213	219	216	87	87	257	224	321	316	224	239	221	252	252	257	234	223	256	237	280	232	240	218	247	231	243	233	209	226	297	288	368
9454s	204	270	235	241	482	519	250	263	260	269	268	242	282	254	242	249	293	228	227	229	90	86	272	235	339	328	248	245	223	266	259	268	248	226	269	241	281	250	246	226	251	242	259	240	230	233	299	299	391
10181s	220	276	250	251	506	541	264	276	269	288	277	249	291	268	262	268	311	220	237	247	88	93	282	249	357	338	250	256	238	283	277	278	261	240	266	249	307	262	257	228	260	255	279	265	242	253	315	314	398
10909s	226	297	260	266	527	545	268	293	281	293	289	269	300	283	271	281	320	249	256	256	93	87	310	259	372	352	259	273	248	299	290	302	273	242	285	272	324	260	263	235	273	267	285	270	254	257	337	323	425
11636s	246	308	269	268	540	563	282	296	291	311	317	293	323	295	283	310	344	256	274	281	93	97	325	270	392	366	284	275	251	318	308	303	292	258	308	293	335	291	277	246	285	281	292	277	254	273	338	326	448
12363s	242	336	288	286	543	603	290	319	306	317	331	284	343	311	303	314	354	265	290	291	86	92	325	289	428	391	291	288	278	340	319	331	308	268	319	309	349	293	290	251	305	297	312	286	267	291	352	337	466
13090s	265	339	288	306	577	626	314	331	318	352	348	299	352	332	310	329	376	280	314	307	94	88	355	313	447	410	300	298	285	354	348	337	326	282	337	311	367	304	301	266	318	312	334	294	285	303	366	364	495
13818s	279	372	312	312	608	641	323	336	335	361	368	315	377	347	339	355	386	295	321	320	88	87	378	323	454	426	327	322	307	384	350	367	338	300	354	338	395	323	311	279	335	325	352	303	305	319	377	371	512
14545s	287	384	334	351	608	678	328	377	356	389	401	330	400	356	342	371	409	305	350	350	87	92	394	345	476	443	329	328	324	392	374	373	359	309	366	348	421	347	325	285	348	339	354	327	330	324	400	384	550
15272s	307	402	351	350	652	705	354	392	375	404	416	346	417	376	349	407	432	324	366	373	85	90	416	369	512	462	346	356	344	413	389	395	381	321	403	366	446	346	328	299	376	359	382	354	326	339	410	402	570
15999s	324	431	372	389	690	745	369	411	394	417	438	366	443	398	378	415	451	342	395	383	87	92	435	384	521	482	364	360	353	437	407	419	407	333	419	396	446	362	350	306	363	384	405	371	348	371	439	410	613
16727s	323	448	389	391	687	746	392	429	412	438	474	393	462	419	409	420	481	354	411	419	87	84	471	402	568	503	384	375	371	469	445	431	421	358	429	413	480	386	351	323	405	400	427	387	360	382	443	420	625
17454s	337	473	381	430	713	783	398	454	426	463	479	409	483	434	422	443	496	371	444	431	89	93	486	427	590	522	400	399	397	484	463	459	454	354	450	417	501	396	368	320	421	424	450	402	376	400	465	449	642
18181s	366	483	411	430	754	810	414	469	451	478	501	423	500	458	445	479	507	392	469	447	94	89	514	451	611	562	417	417	413	496	482	484	464	380	468	447	505	418	386	340	438	445	456	413	396	418	475	461	681
18908s	384	504	432	458	771	837	416	486	462	505	523	450	511	463	456	490	533	417	483	487	88	91	528	484	627	593	425	435	438	524	488	496	506	416	484	470	521	430	393	353	461	447	484	438	412	433	500	486	717
19636s	395	555	448	476	811	870	452	506	496	521	544	454	538	497	465	509	553	430	507	488	94	90	567	497	646	614	457	447	464	540	513	510	520	430	510	485	556	433	409	372	476	478	498	451	438	434	508	507	747
20363s	404	585	456	477	846	911	465	516	514	546	574	485	541	508	501	516	563	438	531	506	84	91	576	528	678	648	461	465	472	547	533	532	546	444	532	489	579	462	424	371	489	485	515	452	454	457	527	510	783
21090s	419	607	472	499	897	934	484	538	529	576	581	507	580	518	516	555	590	481	552	527	85	95	611	549	705	660	477	481	498	596	554	557	568	475	562	512	587	493	428	400	497	503	532	486	461	478	542	534	792
21817s	430	638	480	515	922	966	499	560	547	603	605	517	593	538	535	568	609	480	581	548	91	94	623	559	719	691	479	494	504	611	577	571	614	506	574	540	617	488	435	409	522	505	549	491	485	487	553	544	833
22545s	445	649	497	534	977	986	518	579	567	623	644	534	620	557	566	585	638	511	611	575	89	96	661	587	742	710	519	512	539	612	605	593	619	540	604	558	646	509	446	426	538	546	565	526	505	515	573	571	877
23272s	474	680	513	558	1049	1013	533	605	595	658	674	563	626	575	574	593	639	530	636	601	89	94	689	596	770	748	534	541	540	654	620	613	668	563	617	598	656	543	488	445	560	556	596	529	516	532	607	578	899
23999s	489	754	529	556	1101	1066	562	615	626	699	691	576	650	597	581	643	650	557	663	628	84	92	710	636	808	770	578	560	543	672	635	642	693	577	645	613	669	548	491	469	578	580	627	547	513	566	623	594	939
24726s	486	752	532	570	1148	1117	564	641	675	707	711	598	647	598	603	642	665	564	677	640	89	92	712	644	823	806	581	589	579	694	667	662	708	606	684	638	695	553	504	481	586	586	632	560	533	566	639	607	959
25454s	505	773	541	581	1168	1160	580	677	686	731	723	635	687	631	644	661	696	591	695	662	93	94	757	693	864	830	605	614	589	712	696	693	752	643	701	653	717	580	522	511	630	621	654	590	547	596	660	652	997
26181s	537	740	562	612	1234	1210	602	680	725	776	768	654	703	653	645	683	708	609	728	691	84	94	783	712	885	866	630	624	607	749	695	722	781	678	721	676	712	604	560	524	626	625	662	604	585	610	691	657	1047
26908s	546	776	570	628	1260	1222	622	684	727	816	800	676	719	655	678	709	733	633	737	721	86	94	792	740	914	911	651	668	622	777	732	738	806	706	753	728	751	620	576	548	651	646	685	622	599	638	689	671	1089
27635s	557	820	586	635	1169	1265	621	714	770	832	817	689	718	696	678	732	748	643	775	746	90	92	818	775	948	941	692	689	637	789	749	753	849	748	783	734	764	638	579	571	663	669	716	644	625	650	704	706	1117
28363s	575	792	608	651	1243	1294	655	735	785	850	834	705	734	681	692	737	763	648	810	754	87	94	843	781	968	981	720	712	662	808	767	776	869	760	800	754	770	652	591	589	696	686	723	658	635	671	732	731	1159
29090s	606	826	608	664	1284	1361	667	743	825	863	861	745	762	700	721	744	783	675	813	777	90	92	865	807	972	985	724	739	682	839	797	805	898	796	822	766	787	670	620	611	715	686	726	664	659	669	752	733	1185
29817s	616	777	629	672	1349	1341	701	764	851	915	875	760	781	706	742	767	812	700	845	796	85	91	859	834	1011	1055	771	772	708	869	815	841	950	821	840	801	802	688	617	627	742	719	762	681	680	723	755	765	1231
30544s	639	802	633	677	1351	1368	724	789	888	926	907	781	799	721	756	799	818	711	880	819	89	93	902	842	1020	1074	815	815	716	893	836	847	967	852	867	805	818	693	647	652	758	738	789	716	687	724	776	787	1265
31272s	659	816	646	702	1217	1384	718	818	908	980	928	784	815	749	772	818	848	738	894	860	86	91	903	881	1068	1124	836	827	725	916	845	867	989	882	875	839	825	710	672	647	775	747	796	721	696	749	817	799	1271
31999s	676	820	661	724	1235	1435	747	826	915	982	948	809	812	765	800	836	855	749	928	846	90	94	919	885	1066	1149	856	864	758	939	891	893	1031	907	891	844	856	735	686	680	779	787	811	732	711	747	825	823	1306
32726s	686	826	668	731	1237	1470	761	833	945	997	967	822	825	776	813	860	861	777	933	868	90	94	933	897	1094	1171	897	893	772	980	879	899	1056	951	931	866	861	732	714	689	815	776	841	755	741	765	839	837	1338
33453s	697	814	699	754	1231	1487	788	854	978	1031	989	847	827	806	818	851	875	781	962	891	84	88	950	906	1121	1201	904	906	783	982	922	935	1074	960	931	888	851	765	719	712	827	799	823	787	776	787	868	850	1348
34181s	707	812	717	749	1174	1480	783	863	1009	1074	1020	880	819	806	818	881	886	799	965	926	86	90	975	918	1108	1246	947	948	816	1009	913	934	1109	986	948	898	860	791	737	718	818	819	854	789	779	812	879	876	1408
34908s	725	799	710	759	1151	1535	804	891	1041	1075	1008	901	819	819	850	874	911	781	993	924	86	93	971	948	1135	1275	985	985	824	1014	945	969	1123	1004	956	925	860	785	750	760	852	827	878	810	777	834	885	881	1437
35635s	742	800	704	767	1139	1505	819	886	1038	1093	1035	916	824	823	860	871	887	813	1012	919	91	92	988	952	1130	1297	1022	1013	820	965	949	982	1149	1033	983	931	859	794	761	762	849	834	875	807	799	826	919	908	1458
36362s	750	795	718	777	1131	1524	841	883	1063	1104	1023	909	828	828	883	869	915	817	1001	931	91	94	993	969	1127	1327	1030	1046	827	979	965	1002	1190	1050	998	937	855	818	775	790	862	846	887	824	807	847	921	910	1492
37090s	765	804	747	767	1122	1543	836	888	1078	1094	1038	938	825	835	862	874	896	802	1017	910	91	95	968	963	1124	1326	1051	1041	820	976	935	993	1189	1048	980	949	872	809	774	793	878	861	908	832	823	864	935	930	1493
37817s	774	785	756	786	1170	1521	858	907	1095	1118	1017	968	838	828	873	877	906	817	1024	943	91	93	1002	970	1133	1360	1085	1099	833	961	982	1021	1200	1081	996	954	860	836	788	807	882	863	923	849	829	860	938	941	1499
38544s	793	796	742	792	1177	1499	873	898	1096	1111	1040	953	830	827	872	884	920	825	1004	936	95	93	986	982	1141	1357	1116	1130	847	995	972	1029	1210	1090	1019	937	882	843	786	820	889	867	920	855	864	885	960	948	1505
39271s	791	801	760	776	1208	1498	904	933	1124	1093	1029	962	833	846	874	877	893	818	1011	956	88	93	969	990	1126	1364	1162	1156	855	988	979	1018	1214	1053	1024	966	864	859	806	829	904	860	915	875	863	897	957	950	1506
39999s	796	780	775	781	1233	1504	884	904	1097	1099	1026	961	839	826	885	889	898	792	1013	939	89	95	979	959	1143	1366	1147	1174	876	987	985	1014	1212	1088	1000	931	862	851	799	833	915	865	931	876	867	891	964	943	1504
40726s	798	778	739	783	1228	1512	903	908	1111	1089	1021	963	831	842	879	895	901	821	1005	930	91	90	966	970	1134	1368	1212	1191	851	971	980	1039	1199	1092	988	946	863	873	805	823	899	864	925	878	861	904	971	956	1486
41453s	833	753	753	776	1236	1500	899	907	1110	1109	1042	939	836	840	879	892	902	800	1018	939	91	96	953	963	1113	1364	1216	1203	855	979	978	1020	1185	1083	990	970	880	868	809	843	896	864	936	880	875	920	954	947	1502
42180s	826	769	750	782	1205	1491	895	914	1117	1086	1032	963	841	833	884	893	904	814	1017	945	95	95	958	953	1121	1323	1218	1216	862	998	968	1019	1206	1095	1018	957	872	861	812	861	924	868	930	894	879	907	976	941	1473
42908s	822	758	760	774	1208	1469	879	901	1106	1051	1034	957	852	835	887	894	898	812	1016	929	87	97	955	962	1106	1344	1235	1224	852	984	975	1038	1206	1089	1008	960	898	868	813	851	909	888	927	888	869	895	959	949	1498
43635s	828	755	760	783	1197	1480	899	921	1071	1083	1041	942	851	833	886	918	901	823	1009	956	86	94	947	951	1089	1337	1241	1234	859	995	984	1022	1213	1078	992	955	891	869	831	811	907	879	933	875	879	916	957	961	1474
44362s	833	742	753	772	1218	1488	900	920	1067	1086	1027	955	847	841	879	889	899	801	1014	941	84	92	946	950	1122	1334	1241	1223	873	975	968	1026	1181	1080	996	950	882	851	823	827	912	870	921	883	896	910	971	950	1482
45089s	836	758	765	790	1177	1467	897	923	1104	1092	1008	966	842	860	881	900	902	820	1021	932	87	92	956	940	1107	1333	1267	1231	875	1003	982	1016	1171	1069	984	951	881	889	813	831	929	886	939	883	860	895	967	961	1468
45817s	845	763	753	803	1191	1467	908	934	1112	1106	1033	962	854	862	912	915	908	822	1002	935	97	96	948	964	1107	1335	1238	1243	863	987	984	1033	1206	1072	1006	943	897	860	837	823	924	879	939	899	903	920	962	979	1474
46544s	839	760	761	809	1162	1475	882	926	1106	1086	1047	963	857	850	904	893	902	820	1001	938	90	89	960	950	1099	1336	1251	1248	875	993	990	1038	1181	1077	1002	951	885	877	846	828	933	884	935	893	888	910	970	971	1456
47271s	820	748	789	788	1158	1442	908	943	1087	1068	1024	957	865	839	913	905	921	826	1002	920	96	99	956	960	1108	1311	1240	1247	881	998	986	1026	1190	1044	1005	942	887	874	835	818	911	879	941	892	873	909	968	988	1449
47998s	844	761	781	798	1147	1456	923	926	1080	1069	1009	957	856	852	900	912	913	838	1013	942	88	92	966	941	1102	1294	1248	1248	870	984	985	1043	1185	1075	999	959	894	868	833	818	932	885	934	910	906	925	964	976	1449
48726s	852	763	771	797	1146	1453	919	958	1077	1081	1034	957	866	859	910	903	909	816	991	926	84	91	961	954	1099	1311	1239	1236	867	994	1007	1019	1176	1053	1007	956	886	896	837	820	927	886	948	885	901	927	984	975	1469
49453s	832	784	775	804	1134	1465	912	923	1095	1088	1007	990	854	855	924	902	906	812	998	932	92	98	959	946	1094	1288	1239	1231	883	986	979	1052	1147	1049	1002	946	891	898	828	835	922	894	957	897	904	925	979	956	1439
50180s	850	747	778	796	1080	1413	902	950	1074	1085	1027	984	858	867	899	915	915	818	994	937	94	92	964	951	1101	1309	1273	1237	881	993	997	1027	1167	1056	1003	953	890	891	830	812	913	895	941	922	881	916	987	987	1446
50907s	834	765	780	812	1076	1437	919	961	1087	1091	1039	958	869	858	900	920	911	813	1002	923	87	91	967	931	1096	1301	1245	1237	888	987	991	1041	1155	1056	1004	973	899	898	832	833	927	891	940	890	893	916	983	975	1435
51634s	851	775	777	814	1070	1445	922	952	1108	1092	1024	950	869	865	906	917	906	830	1006	954	87	97	938	959	1107	1286	1245	1228	876	984	975	1041	1167	1053	1005	963	919	884	828	828	917	880	959	894	909	928	966	981	1449
52362s	852	748	778	799	1066	1434	915	949	1089	1106	1019	969	869	870	911	908	919	824	1008	926	91	99	964	959	1107	1283	1235	1227	887	997	989	1051	1153	1047	1011	943	902	895	821	826	932	894	957	901	897	918	973	987	1446
53089s	836	777	761	818	1056	1431	927	954	1103	1093	1021	981	872	864	915	904	920	826	1004	929	90	91	961	953	1085	1284	1234	1249	891	1005	975	1053	1176	1048	1008	966	907	887	831	824	930	877	958	903	919	932	978	974	1431
53816s	857	769	787	813	1043	1427	937	955	1086	1089	1028	971	878	854	928	914	925	824	1026	903	93	97	956	949	1083	1290	1238	1235	874	998	987	1027	1143	1035	1003	960	903	904	830	843	915	898	955	903	914	923	978	974	1442
54543s	850	766	788	815	1057	1426	924	957	1076	1081	1018	972	867	859	910	913	900	813	1005	915	87	92	964	946	1079	1279	1252	1231	893	977	997	1025	1166	1023	998	948	915	893	839	818	932	914	963	905	915	905	980	974	1416
55271s	854	775	771	828	1060	1412	936	976	1102	1077	1036	972	875	872	914	911	920	823	997	926	96	93	963	962	1095	1278	1236	1207	880	992	985	1030	1147	1031	1027	963	902	902	837	828	937	903	974	920	918	913	991	975	1429
55998s	847	773	779	813	1048	1416	937	966	1118	1070	1052	983	878	881	929	913	933	827	995	952	88	92	949	954	1101	1265	1249	1233	879	999	1004	1045	1150	1017	1022	967	915	902	850	836	934	907	975	931	912	930	992	991	1432
56725s	843	775	789	827	1047	1430	929	975	1108	1099	1038	991	862	870	933	929	922	828	991	939	88	93	965	964	1095	1241	1251	1242	890	1015	1013	1055	1166	1029	1018	975	922	918	846	832	940	896	974	907	912	926	996	967	1425
57452s	862	752	809	815	1055	1425	926	978	1101	1092	1008	968	880	880	929	919	918	846	1014	938	86	96	975	957	1102	1263	1264	1237	879	1014	1006	1046	1140	1023	1025	979	921	907	844	822	954	909	967	917	914	936	992	992	1447
58180s	867	761	776	815	1045	1429	952	981	1094	1077	1025	967	880	856	937	912	927	811	1001	937	89	95	952	963	1096	1254	1224	1250	910	1004	1002	1041	1145	1018	1041	968	927	907	850	833	955	898	983	915	929	934	1004	984	1414
58907s	869	772	784	833	1040	1417	948	960	1091	1085	1033	973	896	875	935	918	929	822	981	932	88	97	943	963	1108	1259	1248	1240	900	1005	1017	1054	1141	1020	1021	977	928	906	860	821	929	909	978	931	942	935	1000	990	1413
59634s	848	769	804	827	1026	1403	952	970	1102	1081	1029	980	882	896	933	916	927	815	1003	935	92	93	965	955	1095	1261	1255	1256	888	984	1007	1056	1153	1019	1025	964	909	922	866	813	946	915	976	927	925	944	981	998	1429
60361s	847	766	803	823	1029	1403	956	966	1100	1079	1043	953	886	896	932	914	937	825	1015	927	86	95	964	948	1095	1259	1237	1222	889	1002	1010	1036	1153	1037	1020	964	939	927	849	837	952	923	990	926	930	928	997	991	1437
61089s	855	770	789	832	1022	1426	950	985	1109	1094	1049	973	883	877	933	927	936	822	973	932	90	95	976	960	1090	1280	1239	1226	907	1017	1018	1045	1167	1016	1032	977	927	923	850	849	946	915	970	920	909	948	1001	993	1416
61816s	866	773	795	825	1053	1407	941	971	1089	1088	1028	979	884	892	949	942	934	821	1013	925	91	96	985	975	1085	1270	1228	1227	915	1005	994	1057	1123	1020	1037	982	920	907	849	835	956	908	989	939	912	945	1002	974	1420
62543s	872	766	807	824	1028	1411	942	973	1114	1083	1022	984	884	887	945	937	936	841	985	928	95	100	967	972	1113	1265	1219	1220	921	1011	998	1057	1151	1016	1029	993	919	906	865	835	956	917	982	928	922	929	993	984	1441
63270s	881	772	809	829	1019	1396	943	961	1100	1088	1036	991	890	892	940	929	922	833	1001	943	90	96	980	971	1090	1257	1235	1214	916	990	1000	1048	1156	1021	1031	995	931	929	863	833	971	910	980	933	923	952	1002	994	1420
63998s	867	762	798	842	1020	1420	960	991	1096	1077	1029	983	871	888	933	939	924	839	998	918	97	103	993	963	1090	1234	1252	1218	903	1003	1016	1059	1153	1005	1026	975	928	923	869	836	961	920	973	947	933	950	1022	991	1409
64725s	873	763	796	817	1027	1407	935	970	1098	1081	1031	985	878	870	934	933	919	842	986	906	93	93	977	973	1122	1234	1236	1223	898	1010	1002	1052	1127	1010	1038	982	945	923	854	835	971	924	991	952	929	935	1006	993	1408
65452s	865	770	815	839	1035	1418	953	987	1101	1100	1040	982	890	892	930	947	941	831	980	925	91	97	983	978	1108	1241	1247	1233	910	1016	1019	1066	1142	1016	1022	976	933	927	855	848	958	916	992	946	942	946	1032	1008	1414
66179s	875	768	790	834	1033	1381	965	973	1104	1082	1034	998	884	887	937	937	929	849	1017	935	95	94	979	977	1095	1247	1242	1219	900	1011	1005	1086	1129	1031	1019	994	932	950	866	849	965	931	1001	944	939	944	1010	1020	1426
66907s	873	773	814	843	1017	1421	967	987	1116	1083	1030	974	885	883	919	911	929	837	1011	934	90	99	972	967	1099	1269	1249	1225	908	993	1008	1092	1139	1020	1052	989	931	930	876	824	957	933	988	940	928	958	1009	998	1422
67634s	876	758	813	838	1031	1412	956	997	1113	1086	1035	983	884	888	944	938	935	835	999	947	93	94	969	987	1097	1239	1244	1241	924	1010	1002	1070	1125	1021	1033	973	903	925	868	837	953	910	1006	938	938	946	1018	1011	1411
68361s	887	759	815	844	1006	1426	962	1004	1117	1088	1035	970	884	877	940	939	936	831	998	934	91	91	977	968	1109	1242	1237	1224	911	997	1007	1058	1120	1021	1038	978	930	928	877	841	964	922	977	916	937	953	1006	1003	1416
69088s	877	770	814	846	1020	1399	951	980	1111	1075	1027	977	886	907	956	926	920	840	984	951	93	101	978	977	1104	1256	1243	1225	902	1011	991	1062	1142	1049	1041	988	932	932	860	836	955	922	1006	933	948	940	1005	1004	1405
69816s	874	778	794	828	1015	1396	945	963	1095	1067	1035	975	884	885	952	927	926	853	998	946	91	98	981	991	1104	1241	1229	1212	916	1008	1001	1048	1148	1045	1062	1005	920	940	867	849	980	931	987	951	936	959	1034	1014	1432
70543s	871	778	818	833	1003	1418	962	986	1118	1090	1038	985	883	890	942	936	941	823	997	934	96	96	978	972	1081	1259	1252	1228	924	1021	1020	1053	1126	1042	1041	972	919	945	870	838	946	930	981	935	942	952	1004	1015	1417
71270s	891	770	801	837	999	1400	967	979	1098	1085	1031	989	886	883	949	937	943	818	988	929	94	92	964	967	1099	1239	1231	1223	905	989	999	1041	1130	1042	1039	995	927	921	875	833	958	917	986	936	943	956	1004	1002	1400
71997s	874	756	817	840	1018	1418	978	991	1094	1100	1039	992	885	891	951	944	932	816	1000	946	94	92	982	985	1101	1262	1264	1226	918	1011	1011	1045	1128	1055	1057	991	929	937	876	837	962	920	990	940	939	952	1019	1013	1425
72725s	881	781	821	844	1008	1403	961	991	1100	1092	1036	981	875	884	949	920	957	832	972	929	94	90	998	999	1097	1261	1237	1219	912	1013	1009	1066	1121	1044	1047	996	920	945	894	837	964	933	990	962	945	947	1005	1006	1397
73452s	877	769	816	838	1023	1396	971	982	1098	1090	1053	975	883	875	951	958	940	837	993	931	101	98	984	976	1124	1237	1259	1235	939	1008	1002	1056	1133	1052	1045	992	925	959	885	847	971	922	998	946	939	961	1024	1014	1432
74179s	881	742	798	837	1014	1394	954	988	1078	1104	1035	968	876	901	961	927	931	842	1011	940	96	96	975	974	1072	1243	1239	1224	917	998	1010	1076	1147	1057	1034	989	927	936	874	845	979	927	1005	965	939	965	1010	1014	1402
74906s	894	759	817	833	994	1430	949	992	1097	1091	1044	995	893	903	952	939	956	820	1012	941	96	97	993	995	1095	1230	1246	1233	917	1020	1020	1081	1126	1063	1032	978	940	943	897	839	983	924	983	952	949	948	1014	1000	1426
75634s	891	769	803	839	1006	1378	968	977	1115	1070	1016	1005	881	888	946	920	938	830	1007	946	96	95	967	975	1103	1247	1247	1212	922	1015	1014	1078	1127	1083	1029	980	932	940	875	851	960	922	988	956	942	964	1024	999	1424
76361s	883	753	812	837	996	1419	960	972	1099	1073	1014	985	898	890	953	951	945	837	994	931	99	91	992	971	1110	1260	1239	1225	925	1004	1006	1067	1138	1075	1032	978	938	925	893	836	980	917	996	945	951	942	1030	1015	1408
77088s	894	773	809	834	995	1407	980	957	1108	1078	1022	982	902	903	948	939	941	841	992	940	104	98	976	967	1125	1229	1229	1237	930	1014	1006	1050	1145	1090	1047	999	938	938	884	860	970	918	997	963	949	947	1030	1009	1420
77815s	869	763	839	834	997	1394	971	995	1123	1089	1033	994	891	898	952	925	940	843	986	935	105	97	985	982	1124	1249	1258	1238	912	998	1008	1058	1131	1085	1044	968	932	929	888	868	978	943	984	942	955	957	1006	1008	1410
78543s	877	757	826	842	999	1398	982	967	1095	1089	1048	984	900	909	940	934	936	845	997	942	106	88	990	978	1119	1250	1257	1231	916	1021	1001	1087	1129	1097	1047	982	959	938	897	855	973	951	1000	950	947	966	1022	1017	1423
79270s	869	746	805	841	991	1400	978	983	1097	1069	1028	969	899	899	964	961	973	843	973	925	113	92	991	990	1108	1241	1260	1221	911	1001	1015	1074	1128	1098	1053	980	919	932	892	842	963	909	1016	962	951	971	1015	1006	1414
79997s	870	758	830	859	1000	1405	965	985	1095	1118	1029	992	889	889	951	955	964	823	983	923	112	97	982	995	1118	1243	1254	1233	915	1016	1018	1060	1141	1107	1060	980	948	938	910	859	967	933	1006	948	953	973	1021	1010	1413
80724s	877	764	825	836	998	1407	976	990	1117	1109	1065	988	877	907	967	916	951	828	997	930	128	97	981	984	1119	1223	1235	1222	913	1014	1018	1074	1145	1097	1047	978	925	941	868	856	980	931	1006	956	958	973	1010	1012	1413
81452s	883	755	810	832	988	1401	962	999	1089	1083	1030	990	889	894	935	933	932	829	997	956	118	103	979	971	1086	1243	1219	1240	922	1018	1006	1062	1127	1119	1049	1008	923	938	896	839	960	922	996	955	955	965	1001	1003	1419
82179s	899	759	830	821	992	1388	975	974	1111	1074	1023	971	869	880	962	943	952	824	983	917	127	94	1008	973	1123	1238	1243	1217	929	1006	1004	1084	1134	1093	1052	989	948	951	887	845	968	922	993	945	972	959	1037	1007	1431
82906s	893	759	820	844	991	1400	976	990	1110	1071	1031	992	893	895	953	926	957	833	1011	943	131	89	975	977	1107	1241	1250	1228	921	1011	1009	1064	1141	1116	1054	988	955	945	911	859	970	923	1000	973	970	955	1017	1013	1431
83633s	883	752	819	855	965	1425	983	985	1124	1087	1042	977	887	883	958	937	942	834	992	931	137	100	975	971	1105	1253	1241	1246	926	995	1024	1076	1119	1111	1048	1000	943	940	901	864	970	917	990	963	963	949	1027	1026	1418
84361s	872	761	804	846	979	1420	973	982	1097	1075	1003	971	889	887	948	930	939	827	989	914	148	94	983	966	1123	1253	1243	1209	916	1006	1014	1076	1139	1115	1038	973	940	944	870	852	977	930	995	948	951	966	1029	1010	1438
85088s	891	753	828	839	987	1408	969	996	1104	1103	1028	1001	892	901	969	938	927	842	1001	934	156	91	994	978	1118	1259	1252	1243	929	1021	1025	1075	1146	1139	1066	978	937	959	899	857	989	951	1000	970	960	948	1020	1007	1426
85815s	890	755	826	834	988	1406	951	996	1101	1105	1029	970	891	886	951	940	955	827	987	948	165	99	1000	973	1106	1232	1257	1234	928	994	1002	1079	1141	1117	1052	991	942	950	901	852	981	933	991	959	948	951	1016	1012	1421
0s	91	81	87	81	91	101	89	97	96	94	79	82	85	90	87	83	89	81	69	73	55	57	96	85	87	86	84	82	74	86	91	93	74	64	89	83	90	92	99	97	90	86	89	92	88	92	89	88	96
727s	77	75	78	76	81	102	92	83	87	85	79	78	78	81	80	80	76	74	70	71	62	55	86	85	81	80	80	84	75	84	86	88	80	70	82	74	82	84	93	88	85	77	85	85	84	81	89	87	91
1455s	74	84	79	73	89	104	94	86	83	86	83	83	88	89	79	82	83	74	73	73	58	58	92	82	86	88	85	83	76	85	81	90	73	72	86	78	87	85	93	96	84	84	90	90	84	84	94	93	90
2182s	80	86	81	76	96	101	93	85	91	94	84	82	91	87	89	82	88	71	77	80	54	56	93	88	92	88	83	87	76	86	85	93	76	72	91	84	89	89	96	98	89	86	89	92	86	90	95	96	99
2909s	83	93	89	84	97	107	92	92	95	86	87	88	91	91	84	91	91	71	77	78	58	48	94	89	88	87	86	88	79	89	81	89	81	76	91	86	93	92	102	92	94	92	92	89	89	89	94	93	103
3636s	86	99	95	87	104	114	100	99	98	99	94	93	96	95	97	88	91	78	78	89	58	55	99	92	97	96	98	93	80	91	97	98	87	76	99	92	100	94	98	97	96	92	97	91	102	92	102	99	104
4363s	86	105	96	91	111	120	110	103	103	103	98	94	105	96	96	100	100	81	88	91	57	55	100	95	101	110	90	95	87	96	97	100	90	84	101	96	110	104	105	97	99	94	102	100	92	94	103	104	113
5091s	94	107	103	99	108	127	101	107	107	106	96	92	108	106	100	103	107	89	86	91	59	50	107	96	110	109	102	96	91	108	103	103	86	87	117	98	113	104	110	100	101	99	117	105	96	101	113	110	123
5818s	103	108	100	101	125	132	119	116	108	111	122	104	117	109	106	106	112	89	95	98	58	54	110	96	111	111	107	108	93	107	109	110	101	93	114	104	117	103	112	104	112	107	110	112	103	108	115	110	125
6545s	103	116	107	106	122	133	123	120	114	125	118	105	123	114	110	121	121	93	101	96	50	59	117	107	120	116	107	105	103	119	116	120	102	100	119	109	127	114	120	108	119	106	121	109	109	105	123	126	137
7272s	100	119	110	110	134	144	119	121	116	128	125	112	134	122	116	120	118	101	103	110	54	52	126	108	128	126	116	114	109	114	121	119	103	95	128	120	135	119	124	107	121	114	109	114	113	115	126	125	139
8000s	101	132	118	124	140	153	133	130	125	135	130	115	136	123	117	129	132	98	113	124	52	53	120	117	135	126	114	119	109	128	129	120	111	101	131	123	142	121	126	116	129	115	133	124	124	114	134	132	147
8727s	111	132	117	121	144	158	129	140	129	139	136	121	139	136	122	137	139	104	119	116	53	55	135	126	140	129	120	123	113	133	129	137	114	107	134	128	158	125	131	116	130	124	135	129	124	124	136	138	157
9454s	119	144	128	131	151	170	136	148	141	139	145	128	149	140	134	136	138	105	128	120	51	51	144	133	137	141	126	128	116	150	138	142	128	111	141	134	151	133	140	121	146	134	141	134	132	136	140	145	159
10181s	127	147	137	137	159	169	136	151	142	150	149	131	156	149	131	146	142	117	131	135	54	52	153	138	149	143	138	128	127	148	146	142	132	118	150	148	163	133	143	130	149	138	144	139	138	131	148	152	160
10909s	125	161	140	146	166	185	155	155	145	164	155	136	168	146	154	154	159	112	135	142	53	54	155	141	166	147	137	133	128	152	153	141	134	124	155	151	182	144	150	133	147	144	149	144	131	140	157	151	186
11636s	131	169	148	154	180	195	154	167	160	169	172	144	178	158	159	163	163	122	151	152	53	56	177	141	163	157	145	140	133	168	161	163	142	127	162	152	186	162	148	134	160	154	164	154	141	140	163	162	188
12363s	135	176	157	158	185	207	159	173	167	175	177	151	187	176	167	175	173	134	155	154	52	56	172	150	171	168	150	146	150	178	175	163	149	135	176	161	196	160	157	137	170	164	172	156	145	163	165	158	189
13090s	149	186	162	162	186	204	170	187	170	179	187	156	188	174	172	177	179	138	166	162	53	53	179	159	187	167	156	159	150	188	180	172	153	141	182	184	198	171	162	138	175	169	172	167	153	161	167	182	204
13818s	148	191	173	171	201	225	170	186	186	181	200	163	200	192	183	196	184	138	176	170	54	55	184	161	190	185	166	173	163	195	187	177	167	148	205	183	218	176	168	158	182	180	177	175	171	175	180	184	222
14545s	156	201	173	183	222	225	178	201	190	200	206	166	216	193	188	199	193	142	183	178	53	50	193	173	192	199	172	173	167	200	185	189	179	153	200	191	223	187	172	156	195	181	193	173	173	179	196	186	238
15272s	158	218	185	186	217	240	196	206	196	210	222	186	230	201	200	202	213	168	187	197	51	58	215	186	213	202	179	188	182	222	198	203	189	158	216	206	232	183	184	162	198	193	204	194	184	187	200	206	241
15999s	165	227	192	199	230	245	207	230	208	225	222	190	240	207	211	216	223	167	212	202	55	54	220	192	211	208	188	187	188	232	223	215	195	165	222	206	239	204	180	176	216	196	219	189	187	196	207	215	253
16727s	182	238	202	217	234	266	208	224	225	234	242	198	241	228	230	227	233	176	213	209	47	57	223	202	225	217	196	196	192	231	221	229	201	167	234	212	263	213	193	175	224	208	230	213	196	191	223	219	259
17454s	180	246	208	213	254	268	214	244	231	249	249	221	254	234	238	242	235	185	234	220	53	59	235	214	240	227	202	204	209	250	230	231	213	181	238	221	262	214	203	180	226	226	232	214	208	216	234	218	276
18181s	189	249	208	221	255	271	225	254	232	246	260	221	264	234	237	252	249	193	234	228	52	55	238	220	248	239	221	209	212	255	248	244	231	185	260	239	270	231	207	190	231	234	239	221	218	225	238	237	288
18908s	205	262	224	238	270	284	228	254	255	256	278	227	271	251	242	257	257	199	250	248	56	54	262	224	259	241	213	215	232	265	249	251	234	192	247	240	292	232	224	192	248	242	252	233	220	232	254	246	303
19636s	207	278	234	245	269	308	234	271	255	279	284	244	280	258	263	272	258	212	255	250	54	54	273	240	257	248	228	235	230	267	259	254	253	202	270	255	300	232	224	198	253	249	262	251	231	241	263	260	317
20363s	221	299	235	244	286	315	244	276	269	274	296	251	294	268	265	281	264	221	260	261	54	54	277	248	268	264	228	234	239	289	270	271	263	211	281	261	302	257	223	198	257	255	268	244	233	245	261	253	319
21090s	223	323	249	259	308	323	264	286	266	283	311	258	304	283	275	284	274	217	270	270	58	58	290	261	282	263	236	245	253	293	274	271	273	219	295	271	311	272	240	216	269	263	282	246	243	262	269	270	342
21817s	210	332	253	259	296	321	259	291	285	298	303	260	313	282	286	301	299	235	291	272	52	59	295	259	283	279	252	258	260	315	293	283	273	229	293	284	333	258	244	222	277	269	280	264	255	264	297	278	364
22545s	231	342	254	273	313	337	271	304	292	308	320	271	321	299	298	306	306	242	294	288	48	55	302	271	291	294	265	253	272	318	296	293	273	240	302	289	331	271	243	231	279	288	294	271	266	265	305	292	351
23272s	241	343	262	290	350	360	300	316	297	322	329	290	342	302	304	317	301	255	310	303	56	53	325	292	308	298	258	266	283	339	320	320	292	257	330	308	347	284	262	248	300	300	316	279	270	290	305	297	374
23999s	252	385	279	302	357	368	296	322	304	327	338	289	338	311	307	333	306	267	337	307	54	53	325	298	323	308	278	279	278	335	315	314	306	263	336	315	358	282	275	244	306	306	314	287	278	299	330	311	396
24726s	258	384	294	303	372	385	298	337	318	342	360	299	351	328	315	340	326	277	330	323	51	55	351	306	326	318	286	284	299	344	335	331	307	286	344	316	362	301	273	261	308	317	335	298	303	303	324	318	404
25454s	273	384	288	318	375	385	309	340	340	360	364	306	370	329	329	349	344	291	336	329	52	58	354	316	335	328	290	296	301	372	345	349	322	284	360	328	376	310	293	272	315	319	360	309	304	317	338	330	418
26181s	271	393	295	314	399	413	322	362	336	365	373	322	367	336	324	373	343	288	346	343	53	52	372	316	344	334	311	313	310	371	351	360	323	306	362	347	384	311	304	282	334	338	354	311	314	318	349	357	423
26908s	283	409	306	321	413	416	327	367	354	377	396	333	378	342	345	363	349	294	361	346	46	53	384	330	350	346	321	320	316	384	360	367	342	310	379	351	394	317	302	288	350	334	362	331	316	333	361	359	428
27635s	289	428	311	344	402	434	331	382	364	382	398	333	368	356	367	389	349	310	371	358	54	56	381	347	354	350	322	330	338	393	378	388	352	328	383	360	392	341	313	311	355	350	368	332	324	338	374	358	450
28363s	300	409	315	339	419	441	339	384	380	388	414	346	395	360	368	389	358	316	396	370	53	61	379	369	362	364	332	344	343	407	371	379	357	337	396	362	401	343	321	309	377	364	378	342	333	361	375	369	456
29090s	312	418	324	356	432	458	354	405	393	415	427	366	389	375	372	403	383	320	394	375	55	55	398	368	368	374	353	347	343	418	394	404	375	345	397	379	413	351	336	321	376	363	392	362	337	358	385	379	479
29817s	317	407	334	352	448	445	362	410	403	420	429	367	413	374	389	405	378	343	405	385	55	54	422	382	385	396	379	366	372	442	404	401	394	368	419	390	440	366	349	355	383	376	398	364	352	367	393	392	477
30544s	340	434	331	367	476	468	372	414	399	417	438	383	412	395	394	428	388	338	412	400	52	56	418	390	382	402	382	377	383	443	421	429	404	373	438	400	441	375	354	355	397	382	406	365	377	384	393	399	497
31272s	333	421	349	371	435	475	383	430	413	448	458	390	426	395	413	441	390	348	433	405	54	56	430	413	406	412	405	391	374	455	419	430	393	382	436	424	443	384	358	353	411	396	421	378	369	401	414	417	502
31999s	351	426	365	384	434	491	398	432	417	448	466	398	431	397	410	452	409	355	451	411	57	61	427	384	396	407	402	400	385	462	420	440	420	384	439	424	447	391	372	361	403	419	432	385	379	404	429	418	508
32726s	350	420	355	383	443	490	409	448	431	442	471	418	441	418	417	442	423	356	455	440	51	56	451	426	412	420	410	412	393	480	427	443	414	406	452	438	452	405	379	356	430	421	441	399	400	400	440	433	529
33453s	361	423	373	389	449	496	407	452	446	463	479	418	433	414	442	453	417	365	459	439	53	54	447	426	414	432	423	412	394	498	440	445	423	415	461	435	453	393	390	390	430	424	442	414	402	418	440	422	532
34181s	366	425	358	400	440	481	423	450	451	461	489	431	435	424	431	470	421	371	479	428	58	53	447	444	419	437	436	450	402	496	446	463	431	412	468	441	466	415	397	399	432	421	453	418	407	420	449	442	537
34908s	380	431	388	401	433	512	423	480	455	472	502	441	446	434	452	465	433	372	486	438	52	58	466	451	418	448	435	447	413	500	464	465	454	439	473	460	468	426	403	422	450	433	466	421	411	442	443	452	543
35635s	386	429	379	399	419	508	423	476	476	482	495	434	443	436	458	488	433	390	477	453	54	54	469	464	429	448	461	454	436	491	476	479	461	437	490	462	463	422	415	419	452	450	456	425	422	439	454	463	560
36362s	399	420	390	417	422	508	439	471	482	484	506	453	453	447	459	470	437	391	491	446	54	56	479	468	433	463	473	454	424	462	484	485	446	460	495	465	478	428	396	435	449	449	463	430	446	454	476	463	560
37090s	403	433	398	423	433	520	452	475	488	494	502	448	438	452	475	488	452	387	475	454	53	53	481	474	434	458	465	474	431	487	478	512	457	448	490	465	461	449	420	437	451	456	478	435	434	462	476	481	572
37817s	410	432	387	427	448	528	453	505	487	504	523	465	461	445	468	478	443	387	493	466	54	53	492	465	436	477	485	498	430	490	482	496	472	446	499	469	470	458	424	446	473	456	480	434	445	465	483	484	572
38544s	413	430	409	415	450	528	466	492	492	502	517	470	456	454	482	486	451	400	500	465	55	57	500	471	436	475	502	493	442	488	513	505	461	463	494	468	469	443	436	461	464	448	505	457	454	474	489	484	561
39271s	425	430	395	416	462	530	460	487	496	504	532	464	443	448	476	483	456	406	494	463	55	55	495	483	441	476	510	511	418	494	489	511	472	481	503	472	469	467	446	454	484	455	488	456	452	471	488	495	577
39999s	420	417	397	424	453	501	477	480	497	507	517	469	468	456	476	484	450	410	504	459	51	50	494	483	439	485	507	502	446	493	493	508	468	479	497	475	468	461	448	468	486	465	508	453	464	485	492	493	569
40726s	425	413	392	423	470	525	473	500	502	513	514	475	451	455	480	491	454	394	479	445	56	57	486	479	436	477	515	512	438	501	483	506	470	462	505	485	465	454	440	468	480	468	498	468	454	487	491	505	559
41453s	425	404	409	430	469	548	487	507	508	505	519	475	462	452	463	486	452	406	486	448	49	54	491	498	439	479	521	521	452	515	484	520	485	467	498	492	469	465	448	461	481	454	493	454	467	481	499	501	571
42180s	424	426	416	422	461	523	481	508	520	502	524	465	453	465	470	484	450	409	494	465	55	56	501	492	446	478	528	526	442	494	515	515	477	476	517	491	474	461	450	466	474	469	499	470	477	503	499	497	571
42908s	449	420	403	429	463	532	500	526	510	509	522	477	472	468	472	489	467	406	499	474	46	52	503	491	438	482	545	529	454	495	500	536	487	478	523	481	482	472	447	470	487	469	519	468	478	502	500	488	576
43635s	435	416	417	422	451	526	493	498	501	515	518	470	462	459	485	496	463	420	511	461	55	52	499	492	442	476	549	540	444	505	498	520	489	471	513	482	477	474	460	459	494	475	513	480	481	490	499	509	589
44362s	430	418	421	434	453	522	489	504	495	500	519	481	480	465	476	492	451	401	499	456	55	56	497	493	441	479	527	522	461	499	492	515	475	473	509	486	491	464	465	466	470	463	502	477	469	484	495	497	570
45089s	440	413	400	441	462	534	502	509	525	509	527	492	462	474	491	509	465	413	514	467	53	61	494	492	462	487	542	542	458	503	505	522	479	475	524	490	496	470	456	467	492	462	504	481	478	495	504	502	574
45817s	444	404	417	425	461	539	495	510	515	516	527	484	475	475	487	510	465	419	512	474	56	57	508	504	453	493	544	534	451	517	507	523	484	466	532	493	482	487	457	474	499	487	523	504	493	497	523	502	589
46544s	439	416	413	440	452	535	499	505	527	521	535	484	472	470	488	500	464	414	507	468	49	61	512	506	465	481	548	548	473	525	505	530	484	471	515	494	490	467	462	462	501	482	508	479	479	504	507	502	593
47271s	446	421	419	434	464	538	507	511	513	522	523	485	478	478	494	504	464	418	516	467	55	56	497	507	472	483	532	553	469	501	499	522	477	477	528	509	503	488	471	479	495	467	522	478	478	500	510	508	588
47998s	450	411	424	440	459	525	490	510	521	534	533	493	466	473	487	511	470	421	500	473	50	56	511	504	457	497	537	526	468	508	518	541	495	478	530	503	485	476	457	480	500	471	511	495	488	495	520	516	590
48726s	462	407	413	440	463	542	499	529	512	526	541	496	479	467	486	496	472	416	505	477	51	54	506	509	463	475	533	546	458	515	502	529	480	480	508	496	497	480	466	473	496	477	507	494	492	508	497	512	579
49453s	447	430	426	449	473	545	501	530	517	529	545	502	477	477	506	503	471	424	512	465	54	57	517	496	464	492	543	527	480	523	516	538	474	491	522	501	495	480	472	470	505	487	522	489	481	519	512	516	594
50180s	449	423	421	450	438	535	509	529	535	535	537	489	479	478	507	506	477	413	518	475	55	54	519	507	477	493	559	545	472	525	509	541	485	482	536	510	501	489	479	477	496	495	511	495	490	504	510	521	580
50907s	450	437	426	449	438	544	510	528	521	527	541	490	469	466	496	493	469	423	511	471	54	56	513	515	468	490	546	556	469	507	514	540	481	487	533	496	513	494	470	477	502	502	520	490	495	514	524	512	585
51635s	444	415	428	459	428	534	507	513	524	517	522	499	473	475	507	503	471	430	504	459	53	54	519	515	472	497	556	554	478	514	516	539	483	474	543	501	506	484	478	482	491	493	517	477	489	500	524	511	580
52362s	448	417	413	446	432	538	509	536	540	528	549	497	474	465	491	501	479	421	504	472	51	57	522	500	479	487	547	557	480	503	517	537	493	486	539	509	495	471	471	487	498	480	540	486	491	506	516	519	606
53089s	459	420	429	442	429	548	506	525	531	529	535	500	478	473	500	504	477	420	496	464	53	58	518	499	477	485	559	547	484	517	515	524	498	481	537	504	492	487	470	484	509	501	520	492	489	503	520	534	594
53816s	463	428	429	454	426	548	525	533	537	549	549	512	488	495	497	515	477	434	499	477	56	57	513	514	485	482	557	542	482	526	526	541	494	480	527	502	500	481	479	483	513	485	529	500	506	497	520	524	612
54543s	459	415	423	439	436	543	512	529	533	520	550	489	486	482	503	503	478	416	511	476	56	58	502	502	472	492	565	550	477	527	530	543	496	480	524	515	507	486	462	481	496	497	528	509	489	506	506	524	595
55271s	470	417	423	454	416	541	496	520	530	543	546	492	474	480	512	503	489	435	506	461	50	56	505	517	487	496	566	550	479	524	519	552	481	478	544	526	513	491	481	472	510	497	522	510	496	509	526	531	612
55998s	465	422	430	452	434	538	523	528	532	556	546	491	491	487	519	496	488	433	502	459	55	57	519	521	487	497	555	557	486	523	526	556	490	485	538	510	532	481	467	478	514	494	525	506	505	507	539	519	604
56725s	454	416	431	453	424	546	507	537	533	532	545	500	484	477	510	512	488	423	505	474	55	56	525	505	481	507	561	560	496	527	518	555	483	501	544	517	502	499	477	491	502	494	539	504	502	511	534	540	603
57452s	458	435	439	456	442	539	503	537	537	541	537	512	495	491	524	505	477	442	522	475	54	52	521	521	488	495	564	549	485	515	523	547	482	482	548	514	520	500	487	478	508	494	549	504	519	507	523	529	597
58180s	475	420	427	455	429	550	526	550	542	547	556	506	497	478	505	507	496	442	502	470	59	59	526	507	484	500	572	553	486	528	523	548	493	494	556	507	508	505	491	474	508	500	530	516	499	514	525	525	603
58907s	470	425	428	453	425	545	514	535	542	537	556	517	497	498	510	511	492	425	506	471	55	61	530	529	488	501	564	566	480	521	529	553	497	501	539	516	516	507	475	485	506	504	547	503	521	508	529	535	610
59634s	449	431	450	470	430	542	522	541	536	536	550	495	501	496	512	516	489	440	503	465	54	62	527	519	490	499	565	565	492	530	529	549	493	488	546	514	526	509	488	484	510	503	533	510	512	519	515	516	606
60361s	465	429	433	464	420	564	514	550	548	543	540	506	483	486	511	508	494	442	516	474	54	58	535	527	493	502	566	567	490	521	525	544	498	507	532	525	511	499	488	495	515	491	530	507	511	504	532	531	604
61089s	465	421	427	458	426	549	521	531	536	531	536	507	505	489	523	526	493	438	511	476	55	59	529	518	492	505	574	569	487	534	540	560	497	493	557	515	512	495	486	479	515	506	532	511	500	510	534	529	592
61816s	471	433	442	466	423	542	516	536	553	546	544	503	477	498	509	514	478	436	492	475	52	57	536	523	488	503	578	564	492	534	523	555	488	498	560	506	514	504	500	494	522	504	536	524	520	520	532	529	610
62543s	465	429	449	457	426	562	534	548	530	530	543	510	496	496	507	516	485	424	526	481	58	55	523	520	498	495	547	553	493	537	520	562	490	492	550	513	502	504	484	477	519	513	539	513	516	516	531	529	611
63270s	478	436	428	460	432	548	522	551	543	540	544	500	483	485	523	513	487	441	512	484	55	58	536	513	494	505	563	568	484	524	525	563	485	488	537	513	516	494	486	476	517	501	539	525	505	520	523	529	613
63998s	463	421	452	466	432	555	526	538	533	554	558	516	487	484	517	520	494	441	517	480	56	58	542	524	488	510	579	566	489	537	539	571	498	501	551	539	520	503	487	488	521	503	536	521	521	518	540	550	620
64725s	467	424	436	459	430	559	526	552	541	546	553	513	493	489	510	530	489	435	495	482	52	54	521	509	490	496	567	569	485	519	519	562	490	499	536	510	517	512	477	478	521	497	514	515	519	516	523	531	599
65452s	464	434	438	475	414	531	512	538	538	553	546	505	496	496	520	531	488	437	502	488	55	59	537	515	503	505	569	570	483	541	541	562	490	500	559	519	510	506	491	484	523	511	548	530	523	518	547	534	613
66179s	480	426	450	454	430	544	534	543	556	535	545	522	491	494	512	513	494	423	513	476	59	54	534	530	497	508	568	567	494	518	522	559	495	493	546	514	526	524	493	495	532	511	546	514	517	524	521	531	612
66907s	480	423	443	467	429	544	526	539	547	535	548	520	482	495	516	510	481	438	509	482	56	54	540	535	489	506	577	572	491	536	527	562	496	520	562	519	514	509	482	483	516	517	542	518	510	527	545	541	603
67634s	463	427	449	458	410	546	518	538	543	531	549	499	500	487	505	517	489	423	511	468	55	56	546	513	486	503	561	573	501	521	523	555	483	501	556	524	512	514	498	488	531	507	542	524	516	514	541	531	611
68361s	471	421	447	467	421	550	515	553	545	533	539	504	492	494	531	526	486	440	514	487	57	57	537	525	489	511	567	564	485	535	541	563	497	493	545	506	518	514	487	477	530	514	548	519	517	519	533	533	614
69088s	476	418	457	462	415	539	521	552	541	544	559	508	498	495	515	527	493	452	507	474	58	59	537	526	482	512	567	575	492	526	526	555	498	508	549	518	514	512	493	489	518	505	536	522	507	509	551	542	601
69816s	480	422	433	471	414	548	520	548	545	544	543	512	495	490	519	535	497	438	520	473	62	56	521	523	498	514	578	569	498	534	530	564	493	506	560	538	531	506	488	501	524	518	550	519	515	511	546	553	630
70543s	473	427	446	460	426	542	513	540	538	541	549	516	499	482	520	515	500	434	507	476	55	57	535	531	509	509	573	581	485	539	523	557	494	516	562	524	521	514	501	481	521	501	542	521	508	524	534	549	618
71270s	467	433	447	466	419	549	518	548	547	538	544	519	485	502	527	524	489	433	511	469	56	55	529	526	489	507	566	574	508	540	533	560	495	500	559	517	525	520	499	491	509	499	533	520	513	526	545	539	615
71997s	478	429	439	463	442	548	525	549	547	544	550	516	489	491	518	511	498	439	519	478	54	57	534	520	492	507	562	565	488	536	545	553	497	516	562	511	504	512	486	488	532	506	553	518	524	519	543	541	607
72725s	477	432	445	458	415	549	532	544	553	541	553	520	496	493	516	528	498	436	513	479	60	57	541	523	497	508	570	580	496	530	541	571	502	521	554	520	513	520	484	487	531	509	545	518	521	535	544	550	612
73452s	478	436	439	453	424	551	520	538	543	550	556	508	485	493	512	532	497	444	513	480	57	57	539	535	506	509	560	564	497	540	537	550	504	526	565	522	513	527	496	481	536	507	554	519	518	527	562	542	621
74179s	474	421	452	479	426	540	532	563	559	544	550	509	502	506	527	522	500	440	513	474	55	58	543	529	500	501	565	573	496	527	542	555	492	526	553	531	514	507	495	494	525	508	546	513	511	525	532	530	618
74906s	484	427	451	460	421	553	526	549	572	534	550	509	493	504	534	525	482	432	510	469	56	56	532	529	511	510	564	563	493	534	546	560	511	526	555	521	519	518	508	491	522	510	548	513	527	538	540	540	624
75634s	476	423	455	472	412	549	531	539	555	547	542	495	493	474	529	521	494	436	513	469	57	56	521	541	501	510	588	568	499	547	548	579	491	528	559	524	517	520	494	493	533	518	543	519	525	538	549	546	614
76361s	494	424	435	464	420	541	526	535	540	522	538	508	479	492	539	522	495	460	517	482	59	54	536	529	511	511	581	576	500	531	539	567	497	516	566	521	525	513	496	498	536	519	551	525	514	522	536	542	625
77088s	494	416	445	473	431	543	541	544	561	551	549	506	492	513	536	521	499	449	516	491	64	55	542	525	513	510	581	572	517	547	536	558	494	523	559	534	517	525	506	492	529	515	541	521	517	526	554	548	615
77815s	477	420	440	456	417	568	538	545	554	540	553	516	490	493	542	519	481	444	511	479	66	55	542	520	498	515	584	566	507	543	541	558	486	539	545	525	524	503	512	503	529	526	547	529	513	532	555	545	617
78543s	477	426	462	474	425	543	531	542	560	549	553	518	500	497	532	531	501	434	510	484	65	53	538	534	507	518	589	570	505	537	533	569	486	530	563	531	522	515	502	494	526	501	561	523	536	541	547	550	617
79270s	479	406	443	451	426	556	527	541	562	546	543	506	496	508	539	535	507	448	511	493	69	56	539	521	512	527	563	579	504	544	539	568	502	540	573	531	528	514	503	496	530	522	549	518	539	540	555	549	630
79997s	481	423	450	470	409	552	535	554	557	566	553	515	491	503	524	530	501	441	514	472	67	57	536	527	511	506	578	570	488	545	538	553	504	542	557	529	534	529	504	485	527	503	545	511	518	526	563	545	611
80724s	459	421	457	476	408	550	534	549	543	546	545	507	485	482	526	512	480	437	522	475	68	55	544	535	514	503	576	577	488	538	552	566	499	549	554	534	511	511	494	478	531	512	548	526	517	523	543	544	606
81452s	474	427	462	473	418	560	543	537	551	552	557	512	485	493	531	524	492	454	512	485	71	52	545	529	516	503	568	569	502	531	534	573	485	553	560	537	528	516	505	494	534	509	551	520	514	521	550	541	621
82179s	481	432	453	462	418	553	533	542	550	552	556	529	484	483	511	529	486	436	511	465	71	56	539	525	504	502	568	571	494	528	539	567	499	556	558	515	513	533	508	482	530	509	545	511	526	521	557	531	620
82906s	481	419	462	467	414	561	537	550	546	550	560	518	501	492	536	529	517	449	524	483	75	56	539	546	513	505	581	574	506	551	537	580	492	557	566	542	506	519	525	492	530	508	557	535	526	532	546	546	628
83633s	472	431	459	466	417	556	530	547	543	549	542	520	496	491	507	522	487	452	512	478	79	60	545	542	509	515	590	582	493	535	537	563	502	549	559	526	523	513	509	500	522	500	560	521	525	529	541	537	605
84361s	476	422	439	463	425	560	529	539	551	542	551	514	498	485	513	513	487	439	509	481	83	57	529	527	496	514	579	567	491	542	534	546	488	558	558	526	522	519	507	477	524	512	549	520	516	522	544	539	614
85088s	476	431	452	477	409	565	539	557	551	545	558	526	496	504	529	520	500	450	508	474	87	54	535	528	512	511	577	572	508	539	539	567	499	573	558	537	534	527	511	504	520	506	548	528	532	527	546	546	626
85815s	477	419	463	462	410	543	531	545	552	547	558	512	502	497	524	539	499	441	513	473	82	55	549	537	504	517	561	573	491	536	532	555	496	568	558	518	521	517	513	494	532	518	556	542	526	529	549	541	624
Date of measurement: 2013-09-12/Time of measurement: 17:23:53
March2012_2EmWL_1gain_M2_80cycles.mth
C:\Documents and Settings\All Users\Documents\Tecan\Magellan\mth\Catie\March2012_2EmWL_1gain_M2_80cycles.mth
12092013-Ivan_gfp_plate2_assayplate.wsp
C:\Documents and Settings\All Users\Documents\Tecan\Magellan\wsp\12092013-Ivan_gfp_plate2_assayplate.wsp
595nm
Unknown user
infinite 200
Instrument serial number: 907001834
Plate
Plate Description: [BD96ft_FluoroBlok] - BD Falcon 96 Flat Transparent/Black
Plate with Cover: Yes
Barcode: No
Part of Plate
Range: A1:H12
Temperature
Mode: On
Temperature: 29.5 °C
Wait for Temperature
Minimum Temperature: 29.0 °C
Maximum Temperature: 31.0 °C
Kinetic Cycle
Duration: 23:59:59
Absorbance
Measurement Wavelength: 595 nm
Measurement Bandwidth: 9 nm
Number of Reads: 15
Settle Time: 0 ms
Label: OD
Fluorescence Intensity
Excitation Wavelength: 485 nm
Excitation Bandwidth: 9 nm
Emission Wavelength: 525 nm
Emission Bandwidth: 20 nm
ReadingMode: Top
Lag Time: 0 μs
Integration Time: 20 μs
Number of Reads: 10
Settle Time: 0 ms
Gain: Manual
Gain Value: 95
Label: 485-525mGain
Fluorescence Intensity
Excitation Wavelength: 485 nm
Excitation Bandwidth: 9 nm
Emission Wavelength: 585 nm
Emission Bandwidth: 20 nm
ReadingMode: Top
Lag Time: 0 μs
Integration Time: 20 μs
Number of Reads: 10
Settle Time: 0 ms
Gain: Manual
Gain Value: 95
Label: 485-585mGain
Shaking
Duration: 600 sec
Mode: Linear
Amplitude: 6 mm
Frequency: 57.9 rpm
Total kinetic run time: 23h 50min 16s
[truncated: 47 more columns]
