# Supplementary material for: Unmixing of fluorescence spectra to resolve quantitative time-series measurements of gene expression in plate readers
Source: BMC Biotechnol. 2014 Feb 3;14:11. doi: 10.1186/1472-6750-14-11 (PMC3917901; doi:10.1186/1472-6750-14-11)
Supplement: Additional file 1 — Python software that implements our correction methodology and the data from Figures 1 and 2. [file 1472-6750-14-11-S1.zip › GlyGluannotation.txt]

ECM17	ECM17	SET2	SET2	ACH1	ACH1	HST3	HST3	ARG3	ARG3	SAM3	SAM3
CAT8	CAT8	CDC5	CDC5	GLK1	GLK1	SRA3	SRA3
contaminated	contaminated	BAP3	BAP3
CPA2	CPA2	GLC3	GLC3	ALD3	ALD3	TRP4	TRP4	   SOL4	   SOL4	   MEP2	   MEP2
FIR1	   FIR1	   HOF1	   contaminated	   MET2	   MET2	   MIG2	   MIG2	  RAD59	  RAD59	  HSP30	  HSP30
GPH1	   GPH1	   CTT1	   CTT1	   CIT3	   CIT3	   LYS1	   LYS1	   NNF1	   NNF1	   ORT1	   ORT1
HIS4	   HIS4	   HIS7	   HIS7	   TRP3	   TRP3	  HSP42	  HSP42	  MET14	  MET14	WT	WT
CTF18	  CTF18	   PGM2	   PGM2	   HXK1	   HXK1	  POL32	  POL32
MET28	  MET28	   contaminated	media
ACS1	   ACS1	   PDC6	   PDC6	   CLB1	   CLB1	   ADH5	   ADH5	   STF2	   STF2	media	contaminated
												
												
												
												
												
												
												
												
												
												
												
												
												
												
												
												
												
												
												
												
												
												
												
												
												
												
												
												
												
												
												
												
												
												
												
												
