# Supplementary material for: Unmixing of fluorescence spectra to resolve quantitative time-series measurements of gene expression in plate readers
Source: BMC Biotechnol. 2014 Feb 3;14:11. doi: 10.1186/1472-6750-14-11 (PMC3917901; doi:10.1186/1472-6750-14-11)
Supplement: Additional file 1 — Python software that implements our correction methodology and the data from Figures 1 and 2. [file 1472-6750-14-11-S1.zip › gaussianprocess.py]

"""
Gaussian process module based on Rasmussen and Williams book (2006).

Bounds on hyperparameters are defined in log10 space.

b= [(-3,2), (-3,3), (-3, 1), (-3, 1)]

The last hyperparameter is the variance of the measurement noise.

For input x and data y, run

lthb, lmlb, mlml, lthf= optimizegp(x, y, sqexpcovfn, b, noruns= 1)

to find the optimized hyperparameters for a squared exponential covariance function.

Use

f, vf= gp(lthb, x, y, sqexpcovfn)

to find the mean and variance of the fit and

plt.plot(x, y, 'ro', x, f, 'b')
plt.fill_between(x, f-2*sf, f+2*sf, facecolor='blue', alpha=0.2)

to plot the results with 95% confidence intervals.

To make predictions for inputs not in the original data, use

fn, vfn= gppredict(lthb, xnew, x, y, sqexpcovfn)

for a list of inputs xnew.
"""

import numpy as np
from scipy import linalg
from scipy.optimize import fmin_tnc
import matplotlib.pyplot as plt

######

def lincovfn(x, xp, lth):
    """
    Linear covariance function.  x is a float and xp must be a list of floats. Hyperparameters are given in log space. Returns kernel and Jacobian of kernel with respect to hyperparameters (in log space).
    """
    noparams= 2
    th= np.exp(lth)
    k= th[0] + th[1]*x*xp
    jk= np.empty((len(xp), noparams))
    jk[:,0]= th[0]*np.ones(len(xp))
    jk[:,1]= th[1]*x*xp
    return k, jk

######

def nncovfn(x, xp, lth):
    """
    Neural network covariance function from Williams.  x is a float and xp must be a list of floats. Hyperparameters are given in log space. Returns kernel and Jacobian of kernel with respect to hyperparameters (in log space).
    """
    noparams= 2
    th= np.exp(lth)
    k= (np.arcsin(2*(th[0] + x*xp*th[1])/np.sqrt(1+2*(th[0]+x**2*th[1]))
                      /np.sqrt(1+2*(th[0]+xp**2*th[1]))))*2/np.pi
    jk= np.empty((len(xp), noparams))
    den= np.pi*(1+2*th[0]+2*th[1]*x**2)*(1+2*th[0]+2*th[1]*xp**2)*np.sqrt(1+4*th[0]*(1+th[1]*(x-xp)**2)+2*th[1]*(x**2+xp**2))
    jk[:,0]= (4*(1+2*th[0]*(1+th[1]*(x-xp)**2) - 2*th[1]**2*x*(x-xp)**2*xp + 2*th[1]*(x**2-x*xp+xp**2)))/den*th[0]
    jk[:,1]= -(4*(2*th[0]**2*(x-xp)**2 - x*xp*(1+th[1]*(x**2+xp**2)) + th[0]*(-2*th[1]*x**3*xp+xp**2-2*x*xp*(2+th[1]*xp**2)+x**2*(1+4*th[1]*xp**2))))/den*th[1]
    return k, jk

def nncovfn_grad(x, xp, lth):
    th= np.exp(lth)
    return 4*th[1]*(-2*th[0]*x+xp+2*th[0]*xp)/(1+2*th[0]+2*th[1]*x**2)/np.sqrt(1+4*th[0]*(1+th[1]*(x-xp)**2)+2*th[1]*(x**2+xp**2))/np.pi, False

def nncovfn_hess(x, xp, lth):
    th= np.exp(lth)
    return 4*(th[1] + 4*th[0]*th[1])/(1 + 4*th[0]*(1+th[1]*(x-xp)**2)
                                      + 2*th[1]*(x**2+xp**2))**1.5/np.pi, False


######

def sqexpcovfn(x, xp, lth):
    """
    Squared exponential covariance function. x is a float and xp must be a list of floats. Hyperparameters are given in log space. Returns kernel and Jacobian of kernel with respect to hyperparameters (in log space).
    """
    noparams= 3 
    th= np.exp(lth)
    xp= np.array(xp)
    e= np.exp(-th[1]/2.0*(x-xp)**2)
    k= th[0]*e + th[2]
    jk= np.empty((len(xp), noparams))
    jk[:,0]= e*th[0]
    jk[:,1]= -th[0]*th[1]*e/2.0*(x-xp)**2
    jk[:,2]= np.ones(len(xp))*th[2]
    return k, jk

######

def sqexplncovfn(x, xp, lth):
    """
    Squared exponential covariance function with a linear trend. x is a float and xp must be a list of floats. Hyperparameters are given in log space. Returns kernel and Jacobian of kernel with respect to hyperparameters (in log space).
    """
    noparams= 4
    th= np.exp(lth)
    xp= np.array(xp)
    e= np.exp(-th[1]/2.0*(x-xp)**2)
    k= th[0]*e + th[2] + th[3]*x*xp
    jk= np.empty((len(xp), noparams))
    jk[:,0]= e*th[0]
    jk[:,1]= -th[0]*th[1]*e/2.0*(x-xp)**2
    jk[:,2]= np.ones(len(xp))*th[2]
    jk[:,3]= x*xp*th[3]
    return k, jk

######

def kernelmatrix(lth, x, kfuncname, merrors= 0):
    """
    Creates kernel matrix K(X,X) from x and covariance function kfuncname as a string. Hyperparameters are given in logspace. Returns kernel matrix and Cholesky decomposition of kernel matrix supplemented with measurement noise.
    """
    kfunc= eval(kfuncname)
    # create kernel matrix
    k= np.empty((len(x), len(x)))
    for i in range(len(x)):
        k[i,:]= kfunc(x[i], x, lth)[0]
    if np.any(merrors):
        kn= k + np.diagflat(merrors)
    else:
        kn= k + np.exp(lth[-1])*np.identity(len(x))
    try:
        L= linalg.cho_factor(kn)
    except linalg.LinAlgError as err:
        print np.exp(lth)
    return k, L

######

def gplml(lth, x, y, kfuncname, merrors= 0):
    """
    Gaussian process algorithm from Rasmussen & Williams chap 3. Returns negative of log marginal likelihood from input x and data y and covariance function kfuncname as a string. Hyperparameters are in log space.
    """
    k, L= kernelmatrix(lth, x, kfuncname, merrors)
    al= linalg.cho_solve(L, y)
    lL= np.log(L[0])
    return 0.5*np.dot(y, al) + np.trace(lL) + 0.5*len(y)*np.log(2*np.pi)

######

def gp(lth, x, y, kfuncname, merrors= 0):
    """
    Gaussian process algorithm from Rasmussen & Williams chap 3. Returns the predicted mean and variance from input x and data y and covariance function kfuncname as a string. Hyperparameters are in log space.
    """
    k, L= kernelmatrix(lth, x, kfuncname, merrors)
    # find mean prediction
    al= linalg.cho_solve(L, y)
    f= np.dot(k, al)
    # find variance of prediction
    v= linalg.cho_solve(L, k)
    vf= np.diag(k - np.dot(k, v))
    return f, vf

######
    
def jacgp(lth, x, y, kfuncname, merrors= 0):
    """
    Jacobian of negative log marginal likelihood with respect to hyperparameters following Rasmussen & Williams chap 5 from input x and data y and covariance function kfuncname as a string. Hyperparameters and deriviatives are kaken in log space.
    """
    kfunc= eval(kfuncname)
    k, L= kernelmatrix(lth, x, kfuncname, merrors)
    # find derivatives of kernel matrix wrt hyperparameters
    kjac= np.empty((len(x), len(x), len(lth)))
    if np.any(merrors):
        # measurement errors given
        for i in range(len(x)):
            kjac[i, :, :]= kfunc(x[i], x, lth)[1]
    else:
        # measurement error is a hyperparameter
        for i in range(len(x)):
            kjac[i, :, :-1]= kfunc(x[i], x, lth)[1]
        kjac[:, :, -1]= np.identity(len(x))*np.exp(lth[-1])  
    # calculate jacobian
    al= linalg.cho_solve(L, y)
    alal= np.outer(al, al)
    kninv= linalg.cho_solve(L, np.identity(len(x)))
    jgp= np.empty(len(lth))
    for i in range(len(lth)):
        jgp[i]= -0.5*np.trace(np.dot(alal - kninv, kjac[:,:,i]))
    return jgp

######

def optimizegp(x, y, kfuncname, b, noruns, stvals= 0, merrors= 0, tncmessages= 0):
    """
    Uses a bounded conjugate gradient optimization routine to find the hyperparameters of the Gaussian process from input x and data y and covariance function kfuncname as a string.

b stores the bounds [(lb, ub), ... of the hyperparameters and noruns is the number of optimizations tried from random initial conditions. If desired, initial values for the hyperparameters can be specified in stvals and merrors can be given as an array of the variance of the measurement errors.

Returns the best fit parameters, their negative log marginal likelihood, and a list of all best fit parameters for all runs and their corresponding negative log marginal likelihoods.
    """
    if kfuncname == 'nncovfn': 
        nohyps= 2
    elif kfuncname == 'sqexpcovfn':
        nohyps= 3
    elif kfuncname == 'lincovfn':
        nohyps= 2
    elif kfuncname == 'sqexplncovfn':
        nohyps= 4
    else:
        nohyps= -1
    if np.any(merrors):
        if nohyps != len(b):
            print '\n !!! b is not specified correctly for your covariance function !!!\n'
            return
    else:
        if nohyps != len(b)-1:
            print '\n !!! b is not specified correctly for your covariance function !!!\n'
            return
    if np.any(merrors):
        print ' Measurement errors (merrors) are set. Remember to include merrors in "gp" and "gppredict".'
    lmlml= np.empty(noruns)
    lthf= np.empty((noruns, len(b))) 
    tncsc= np.empty(noruns)
    lth= np.empty(len(b))
    # convert b into exponential base
    b= np.array(b)*np.log(10)
    # run optimization
    for i in range(noruns):
        if np.any(stvals):
            # initial values given for hyperparameters
            lth= stvals
        else:
            # choose random initial values for hyperparameters
            for j in range(len(b)):
                lth[j]= np.random.uniform(b[j][0], b[j][1])
        # run Gaussian process
        print ' Running fmin_tnc with ' + kfuncname + ' ...'
        fminout, nf, tncsc[i]= fmin_tnc(gplml, lth, args= (x, y, kfuncname, merrors),
                          fprime= jacgp, bounds= b, maxfun= 1000, messages= tncmessages)
        if tncsc[i] != 1:
            print ' Problem with fmin_tnc at run ' + str(i)
        else:
            print ' SUCCESS with fmin_tnc at run ' + str(i)
        lthf[i,:]= fminout
        lmlml[i]= gplml(lthf[i,:], x, y, kfuncname, merrors)
    # only process runs that did not converge
    if np.any(tncsc == 1):
        lmlml= lmlml[tncsc == 1]
        lthf= lthf[tncsc == 1]
        # find best choice
        lthb= lthf[lmlml.argmin()]
        lmlb= lmlml.min()
        # print warning
        for i in range(len(b)):
            if lthb[i] == b[i][1] or lthb[i] == b[i][0]:
                 print 'Warning: th[' + str(i) + '] is at a boundary.'
        return lthb, lmlb, lthf, lmlml
    else:
        print ' Disaster: none of the optimization runs converged. '
        return np.nan, np.nan, np.nan, np.nan
    

######

def gppredict(lth, xnew, x, y, kfuncname, merrors= 0, merrorsnew= 0, type= 'function'):
    """
    Gaussian process algorithm from Rasmussen & Williams chap 3 returns the predicted mean and covariance for a list of inputs xnew not in the original data set. Either 'function' values or 'data' values can be returned. Uses input x and data y and covariance function kfuncname as a string and hyperparameters are in log space.
    """
    kfunc= eval(kfuncname)
    k, L= kernelmatrix(lth, x, kfuncname, merrors)
    kknew= np.empty((len(xnew), len(x)))
    for i in range(len(xnew)):
        kknew[i,:]= kfunc(xnew[i], x, lth)[0]
    knew, Lnew= kernelmatrix(lth, xnew, kfuncname, merrorsnew)
    # find mean prediction
    al= linalg.cho_solve(L, y)
    fn= np.dot(kknew, al)
    # find variance of prediction
    v= linalg.cho_solve(L, np.transpose(kknew))
    cvn= knew - np.dot(kknew, v)
    if type == 'data':
        if np.any(merrors):
            cvn += np.diagflat(merrorsnew)
        else:
            cvn += np.exp(lth[-1])*np.identity(len(xnew))
    return fn, cvn


######

def gppredictgrad(lth, xnew, x, y, kfuncname, merrors= 0):
    """
    Gaussian process algorithm from Rasmussen & Williams chap 3 returns the predicted mean and covariance of the gradient of the function that fits the data. Uses input x and data y and the name of the covariance function as a string and hyperparameters are in log space.
    """
    # has not be thoroughly debugged (unlike gppredictfnandgrad)
    kfunc_grad= eval(kfuncname + '_grad')
    kfunc_hess= eval(kfuncname + '_hess')
    k, L= kernelmatrix(lth, x, kfuncname, merrors)
    grad= np.empty((len(xnew), len(x)))
    for i in range(len(xnew)):
        grad[i,:]= kfunc_grad(xnew[i], x, lth)[0]
        hess[i,:]= kfunc_hess(xnew[i], xnew, lth)[0]
    # find mean prediction
    al= linalg.cho_solve(L, y)
    gn= np.dot(grad, al)
    # find variance of prediction
    v= linalg.cho_solve(L, np.transpose(grad))
    gcvn= hess - np.dot(grad, v)
    return gn, gcvn


def gppredictfnandgrad(lth, xnew, x, y, kfuncname, merrors= 0):
    """
    Gaussian process algorithm from Rasmussen & Williams chap 3 returns the predicted mean and covariance of the function and the gradient of the function that fits the data.An array of length 2*N is returned with the first N values being the function and the second N values being the gradient. Uses input x and data y and the name of the covariance function as a string and hyperparameters are in log space.
    """
    kfunc= eval(kfuncname)
    kfunc_grad= eval(kfuncname + '_grad')
    kfunc_hess= eval(kfuncname + '_hess')
    Knewold= np.empty((len(xnew), len(x)))
    Knewnew= np.empty((len(xnew), len(xnew)))
    Jnewold= np.empty((len(xnew), len(x)))
    Jnewnew= np.empty((len(xnew), len(xnew)))
    Hnewnew= np.empty((len(xnew), len(xnew)))
    for i in range(len(xnew)):
        Knewold[i,:]= kfunc(xnew[i], x, lth)[0]
        Knewnew[i,:]= kfunc(xnew[i], xnew, lth)[0]
        Jnewold[i,:]= kfunc_grad(xnew[i], x, lth)[0]
        Jnewnew[i,:]= kfunc_grad(xnew[i], xnew, lth)[0]
        Hnewnew[i,:]= kfunc_hess(xnew[i], xnew, lth)[0]
    kj= np.bmat([[Knewold], [Jnewold]])
    kjhess= np.bmat([[Knewnew, np.transpose(Jnewnew)], [Jnewnew, Hnewnew]])
    # find mean prediction
    k, L= kernelmatrix(lth, x, kfuncname, merrors)
    al= linalg.cho_solve(L, y)
    fgn= np.dot(kj, al)
    # find variance of prediction
    v= linalg.cho_solve(L, np.transpose(kj))
    fgcvn= kjhess - np.dot(kj, v)
    return np.reshape(np.array(fgn), np.size(fgn)), np.array(fgcvn)
    
######

def plotsd(x, y, f, sd, datasymbol):
    """
    Plots data y at positions x with mean f plus standard deviation band above and below.
    """
    plt.plot(x, y, 'r'+datasymbol, x, f, 'b')
    plt.fill_between(x, f-sd, f+sd, facecolor='blue', alpha=0.2)

######
    
def estimateerrorbar(y, nopts):
    """
    Estimates measurement error for each data point of y by calculating the standard deviation of the nopts data points closest to that data point. If y is a matrix then each row should be a row of replicates.
    """
    y= np.array(y)
    ebar= np.empty(len(y))
    if y.size == y.shape[0]:
        onedim= True
    else:
        onedim= False
        nopts= round(nopts/y.shape[1])
    for i in range(len(y)):
        lower= round(min(max(0, max(i-nopts/2.0, i-nopts)), len(y)-nopts))
        upper= round(min(max(i+nopts/2.0, nopts), len(y)))
        if onedim:
            ebar[i]= np.std(y[lower:upper])
        else:
            ebar[i]= np.std(y[lower:upper,:])
    return ebar

######

def rejectionsample1D(x, y, nosamples):
    """
    Uses unadulterated rejection sampling to sample values of x from the probability distribution given by y.
    """
    s= np.empty(nosamples)
    ymax= max(y)
    for i in range(nosamples):
        gotone= False
        while not gotone:
            trialsample= np.random.randint(0, len(x))
            if np.random.uniform(0, ymax) <= y[trialsample]:
                gotone= True
                s[i]= x[trialsample]
    return s

######
