# Supplementary material for: Unmixing of fluorescence spectra to resolve quantitative time-series measurements of gene expression in plate readers
Source: BMC Biotechnol. 2014 Feb 3;14:11. doi: 10.1186/1472-6750-14-11 (PMC3917901; doi:10.1186/1472-6750-14-11)
Supplement: Additional file 1 — Python software that implements our correction methodology and the data from Figures 1 and 2. [file 1472-6750-14-11-S1.zip › genutils.py]

#####
def isfloat(s):
    try:
        float(s)
    except ValueError:
        return False
    return True

#####
def isnumber(s):
    try:
        float(s)
        return True
    except ValueError:
        return False

#####
def rmwhitespace(s):
    return ''.join(s.split())
