# Supplementary material for: Unmixing of fluorescence spectra to resolve quantitative time-series measurements of gene expression in plate readers
Source: BMC Biotechnol. 2014 Feb 3;14:11. doi: 10.1186/1472-6750-14-11 (PMC3917901; doi:10.1186/1472-6750-14-11)
Supplement: Additional file 1 — Python software that implements our correction methodology and the data from Figures 1 and 2. [file 1472-6750-14-11-S1.zip › platereader.py]

import numpy as np
import matplotlib.pyplot as plt
import gaussianprocess as gp
import pickle
import re
import csv
import genutils as gu

notstrains= ['media', 'water', 'WT']

######
def export(S, fname, condition= 'all', labels= 1, commentsymbol= '%'):
    '''
    Exports corrected fluorescence with errors into a tab delimited text file specified by fname. If condition is not given, a separate file will be created for all conditions.
    '''

    if condition == 'all':
        cs= S.keys()
    else:
        cs= [condition]
    for c in cs:
        f= open(fname + '_' + c + '.txt', 'w')
        if labels:
            # label columns
            f.write('%1s%10s\t' % (commentsymbol, ' time (hrs)'))
            for s in S[c].keys():
                if s not in notstrains:
                    f.write('%10s\t%10s\t' % (s, s + '_std'))
            f.write('\n')
        # export data
        t= S[c][S[c].keys()[0]]['t']
        for i in range(len(t)):
            f.write('%10f\t' % t[i])
            for s in S[c].keys():
                if s not in notstrains:
                    f.write('%10f\t%10f\t' % (S[c][s]['mg'][i], S[c][s]['sg'][i]))
            f.write('\n')
        f.close()


######
def ODcorrection(fname= 'dilutions/dilutiondata.txt', oname= 0):
    '''
    Uses a Gaussian process to fit serial dilution data to correct for non-linearities in the relationship between OD and cell density. The dilution data should be stored in fname, a text file with two columns and with measured OD in the first column and dilution factor in the second. If oname is specified, the parameters of the fit are exported into a pickle file. oname is usually 'corrODparams'.
    '''
    
    # load and plot data
    od, y= np.loadtxt(fname, unpack= True)
    y= y[np.argsort(od)]
    od= np.sort(od)

    # run Gaussian process
    kfuncname= 'sqexplncovfn'
    bs= [(-4, 2), (-3, 1), (-6, 1), (-3, 3), (-6, 1)]
    lth, lm, lthf, lmlml= gp.optimizegp(od, y, kfuncname, bs, noruns= 5)
    f, vf= gp.gp(lth, od, y, kfuncname)
    if oname:
        pickle.dump((lth, od, y), open(oname + '.pkl', 'w'))
    plt.figure()
    gp.plotsd(od, y, f, 2*np.sqrt(vf), '.')
    plt.xlabel('OD')
    plt.ylabel('relative cell density')
    plt.grid(True)
    plt.show()


######
def processoriginaldata(direc= 0, fname= 0, aname= 0, filetype= 'txt', scmin= 6, f585= True):
    '''
    Converts data exported as a .txt or .csv file from an excel spreadsheet into one .dat file for each gene in each condition with each file including wild-type data. Filetype should be 'csv' for a .csv file.
    The data file should be a tab delimited text file or a csv file. If fname is unspecifed, the data file is assumed to lie in direc and be called direc.txt.
    The annotation file should be a tab delimited text file and if aname is unspecified is called direc_contents_of_wells.txt and is assume to be in direc. Wells labelled "contaminated" or "empty" are not processed.
    '''

    if direc and not fname:
        fname= direc + '/' + direc + '.' + filetype
    else:
        filetype= fname.split('.')[-1]
    if direc and not aname:
        aname= direc + '/' + direc + '_contents_of_wells' + '.' + filetype

    #####  
    # open data file
    #####
    print ' Opening ' + fname
    if filetype == 'txt':
        reader= csv.reader(open(fname, 'rU'), delimiter= '\t')
    elif filetype == 'csv':
        reader= csv.reader(open(fname, 'rU'))

    # collect data into a matrix
    d= []
    for row in reader:
        sc= 0
        for el in row:
            if gu.isnumber(el):
                sc += 1
        if sc > scmin:
            # row has at least scmin numbers
            drow= []
            # get time
            drow.append(row[0].split('s')[0])
            # get data
            for r in range(1, len(row)):
                if row[r] == 'Overflow':
                    # measurement error at this time point
                    drow.append('nan')
                elif row[r] != '':
                    drow.append(row[r])
            d.append(drow)
    d= np.array(d, np.float)

    #####    
    # annotation
    #####
    labels= []
    if aname:
        # open annotation file
        print ' Opening ' + aname 
        if filetype == 'txt':
            reader= csv.reader(open(aname, 'rU'), delimiter= '\t')
        elif ftype == 'csv':
            reader= csv.reader(open(aname, 'rU'))

        # create an array of labels
        for row in reader:
            for e in row:
                if not e.isspace() and e != '':
                    labels.append(e)
        labels= np.array(labels)
        
    else:
        # no annotation
        rows= ['1','2','3','4','5','6','7','8','9','10','11','12']
        cols= ['A','B','C','D','E','G','H','I']
        for let in cols:
            for no in rows:
                labels.append(let + no)
             
    #####
    # create data structure
    #####
    S= {}
    
    # find where each distinct type of data is
    diffdata= np.nonzero(d[:,0] == 0)[0]
    nodata= d.shape[0]/len(diffdata)
    # time in hours
    t= d[:nodata,0]/3600.0

    # run through all wells
    condition= 'unknown'
    for colell, ell in enumerate(labels):
        if 'contaminated' not in ell and 'empty' not in ell:
            if 'in' in ell:
                ells= ell.split('in')
                strain= gu.rmwhitespace(ells[0])
                if len(ells) == 2:
                    # new condition
                    condition= gu.rmwhitespace(ells[1])
            elif '%' in ell:
                ells= ell.split()
                strain= gu.rmwhitespace(ells[0])
                condition= gu.rmwhitespace(''.join(ells[1:]))
            else:
                strain= gu.rmwhitespace(ell)
            if strain == 'Media':
                strain= 'media'
            elif strain == 'Water':
                strain= 'water'
            # extract OD, f25, and f85 if measured (note first column of d is time)
            if f585:
                dsub= np.zeros((nodata, 3))
            else:
                dsub= np.zeros((nodata, 2))
            dsub[:,0]= d[:nodata, colell+1]
            dsub[:,1]= d[nodata:2*nodata, colell+1]
            if f585:
                dsub[:,2]= d[2*nodata:, colell+1]
            # add to data structure
            if condition not in S.keys():
                S[condition]= {}
            if strain in S[condition].keys():
                S[condition][strain]['data']= np.append(S[condition][strain]['data'], dsub, axis= 1)
            else:
                S[condition][strain]= {'t' : t, 'data' : dsub}

    return S

######
def meanchar(S, c, s, char, pfileODparams= 'corrODparams.pkl'):
    '''
    Finds mean value of a time-series of a character over all replicates: 'od', 'odcorr', 'f25', 'f85'.
    '''

    noreps= S[c][s]['data'].shape[1]/3
    d= np.zeros((S[c][s]['data'].shape[0], noreps))
    if char == 'od' or char == 'odcorr':
        istart= 0
    elif char == 'f25':
        istart= 1
    elif char == 'f85':
        istart= 2
    if char == 'odcorr':
        # get parameters for OD correction
        lthODcorr, odcorr, ycorr= pickle.load(open(pfileODparams))
    for i, ii in enumerate(range(istart, 3*noreps, 3)):
        if char == 'odcorr':
            # get corrected OD 
            d[:,i], cvODcorr= gp.gppredict(lthODcorr, S[c][s]['data'][:,ii], odcorr,
                                            ycorr, 'sqexplncovfn')
        else:
            d[:,i]= S[c][s]['data'][:,ii]
    return np.mean(d, axis= 1)

    
######
def plotraw(S, dtype, conditions= 'all', strains= 'all', pfileODparams= 'corrODparams.pkl'):
    '''
    Plots raw data for specified strains in specified conditions in S, each on a separate figure, and where dtype is either 'od', 'odcorr', 'f25', or 'f85'. If no conditions or strains are specified, all are assumed.
    '''

    if dtype == 'odcorr':
        # get parameters for OD correction
        lthODcorr, odcorr, ycorr= pickle.load(open(pfileODparams))

    # default values
    if conditions == 'all':
        conditions= S.keys()
    else:
        # make sure conditions are iterable
        if not hasattr(conditions, '__iter__'): 
            conditions= [conditions]
            
    # draw all plots
    for c in conditions:
        if strains == 'all':
            strains= S[c].keys()
        else:
            # make sure strains are iterable
            if not hasattr(strains, '__iter__'): 
                strains= [strains]
        for s in strains:
            plt.figure()
            if dtype == 'OD' or dtype == 'od' or dtype == 'odcorr':
                irange= range(0, S[c][s]['data'].shape[1], 3)
            elif dtype == 'f25':
                irange= range(1, S[c][s]['data'].shape[1], 3)
            elif dtype == 'f85':
                irange= range(2, S[c][s]['data'].shape[1], 3)
            for i in irange:
                if dtype == 'odcorr':
                    d, cvODcorr= gp.gppredict(lthODcorr, S[c][s]['data'][:,i], odcorr,
                                            ycorr, 'sqexplncovfn')
                    plt.plot(S[c][s]['t'], d, '.-')
                else:
                    plt.plot(S[c][s]['t'], S[c][s]['data'][:,i], '.-')
            plt.title(dtype + ' of ' + s + ' in ' + c)
            plt.xlabel('time (hours)')
            plt.show()

######
def plotcorrected(S, conditions= 'all', strains= 'all', dejong= 0):
    '''
    Plots the corrected fluorescence per cell for all strains in all conditions in separate figures.
    '''

    # default values
    if conditions == 'all':
        conditions= S.keys()
    else:
        # make sure conditions are iterable
        if not hasattr(conditions, '__iter__'): 
            conditions= [conditions]
   
    for c in conditions:
        if strains == 'all':
            # find strains
            strains= []
            for key in S[c].keys():
                if key not in notstrains:
                    strains.append(key)
        else:
            # make sure strains are iterable
            if not hasattr(strains, '__iter__'): 
                strains= [strains]
        for s in strains:
            plt.figure()
            plt.plot(S[c][s]['t'], S[c][s]['mg'], '.-')
            plt.plot(S[c][s]['t'], S[c][s]['mg']+S[c][s]['sg'], 'k:', alpha=0.4)
            plt.plot(S[c][s]['t'], S[c][s]['mg']-S[c][s]['sg'], 'k:', alpha=0.4)
            if dejong:
                plt.plot(S[c][s]['t'], S[c][s]['dejong_all'], '.-')
                plt.plot(S[c][s]['t'], S[c][s]['dejong_od'], '.-')
                plt.plot(S[c][s]['t'], S[c][s]['dejong_media'], '.-')
                plt.plot(S[c][s]['t'], S[c][s]['dejong_none'], '.-')
                plt.legend(['ours', '', '', 'dejong_all', 'dejong_od', 'dejong_media', 'dejong_none'])
                plt.grid('on')
            else:
                plt.ylim(0)
            plt.xlabel('time (hours)')
            plt.ylabel('corrected fluorescence')
            plt.title('corrected ' + s + ' in ' + c)
            plt.show()

######
def mediacorrect(S, conditions= 'all', strains= 'all', figs= 0, noMCattempts= 10):
    '''
   Corrects OD and fluorescence for the OD and fluorescence of the media. Uses a Gaussian process to fit the time-series of measurements of all replicates of the media and subtracts this time series from the raw data.
    Returns a corrected structure with the original data in S[condition][strain]['odata'].
    '''

    # default value
    if conditions == 'all':
        conditions= S.keys()
    else:
         # make sure conditions are iterable
        if not hasattr(conditions, '__iter__'): 
            conditions= [conditions]
        
    if strains != 'all':
        # make sure strains are iterable
        if not hasattr(strains, '__iter__'): 
            strains= [strains]
        if 'WT' not in strains:
            strains.append('WT')

    # correct OD, f25, and f85
    dtype= ['od', 'f25', 'f85']
    for istart in range(3):
        
        for c in conditions:
            if strains == 'all':
                # find strains
                strains= []
                for key in S[c].keys():
                    strains.append(key)
            # d is data and x is time
            d= []
            x= []
            for i in range(istart, S[c]['media']['data'].shape[1], 3):
                d.append(S[c]['media']['data'][:,i])
                x.append(S[c]['media']['t'])
            d= np.array(d[0])
            x= np.array(x[0])
            d= d[np.argsort(x)]
            x= np.sort(x)
            # use Gaussian process to fit as a function of time
            errs= gp.estimateerrorbar(d, 10)**2
            print ' Performing media corrections for ' + dtype[istart] + ' in ' + c 
            lth, lm, lthf, lmlml= gp.optimizegp(x, d, 'sqexpcovfn',
                                                [(-3,4),(-4,-1),(-3,4)], noMCattempts, merrors= errs)
            if np.isnan(lm):
                # fit failed. try without specifying error bars
                lth, lm, lthf, lmlml= gp.optimizegp(x, d, 'sqexpcovfn',
                                                [(-3,4),(-4,-1),(-3,4),(-3,4)], noMCattempts)
                medcorr, vmedcorr= gp.gp(lth, x, d, 'sqexpcovfn')
            else:
                # fit succeeded
                medcorr, vmedcorr= gp.gp(lth, x, d, 'sqexpcovfn', merrors= errs)
            if figs:
                plt.figure()
                plt.plot(x, d, '.', x, medcorr)
                plt.xlabel('time (hours)')
                plt.title('media correction for ' + c)
                plt.show()
            # correct all tagged strains
            for s in strains:
                if istart == 0:
                    S[c][s]['odata']= np.array(S[c][s]['data'])
                for i in range(istart, S[c][s]['data'].shape[1], 3):
                    S[c][s]['data'][:,i] -= medcorr

######
  
def dejong(S, conditions= 'all', strains= 'all', pfileODparams= 'corrODparams.pkl'):
    '''
    Uses the method from de Jong ... Geiselmann (2010) to correct for autofluorescence and adds a new fields S[condition][strain]['dejong_all'] that contains the de Jong corrected fluorescence for each time point with media and OD corrections, S[condition][strain]['dejong_od'] with just OD corrections, and S[condition][strain]['dejong_media'] with just media corrections, and S[condition][strain]['dejong_none'] with just the de Jong correction only.
    '''

    # default value
    if conditions == 'all':
        conditions= S.keys()
    else:
        # make sure conditions are iterable
        if not hasattr(conditions, '__iter__'): 
            conditions= [conditions]

    # get parameters for OD correction
    lthODcorr, odcorr, ycorr= pickle.load(open(pfileODparams))

    # calculate corrections
    for c in conditions:

        if strains == 'all':
            # find strains
            strains= []
            for key in S[c].keys():
                if key not in notstrains:
                    strains.append(key)
        else:
            # make sure strains are iterable
            if not hasattr(strains, '__iter__'): 
                strains= [strains]

        # 1. with corrections for OD and media  
        
        # wild-type correction factor
        noreps= S[c]['WT']['data'].shape[1]/3
        d= np.zeros((S[c]['WT']['data'].shape[0], noreps))
        for i, ii in enumerate(range(0, 3*noreps, 3)):
            # get corrected OD 
            fODcorr, cvODcorr= gp.gppredict(lthODcorr, S[c]['WT']['data'][:,ii], odcorr,
                                            ycorr, 'sqexplncovfn')
            # f25WT/odWT
            d[:,i]= S[c]['WT']['data'][:,ii+1]/fODcorr
        wtcorr= np.mean(d, axis= 1)
        # correct strains
        for s in strains:
            noreps= S[c][s]['data'].shape[1]/3
            d= np.zeros((S[c][s]['data'].shape[0], noreps))
            for i, ii in enumerate(range(0, 3*noreps, 3)):
                # get corrected OD 
                fODcorr, cvODcorr= gp.gppredict(lthODcorr, S[c][s]['data'][:,ii], odcorr,
                                                ycorr, 'sqexplncovfn')
                # f25/od - f25WT/odWT
                d[:,i]= S[c][s]['data'][:,ii+1]/fODcorr - wtcorr
            S[c][s]['dejong_all']= np.mean(d, axis= 1)

        # 2. with corrections for OD

        # wild-type correction factor
        noreps= S[c]['WT']['odata'].shape[1]/3
        d= np.zeros((S[c]['WT']['odata'].shape[0], noreps))
        for i, ii in enumerate(range(0, 3*noreps, 3)):
            # get corrected OD 
            fODcorr, cvODcorr= gp.gppredict(lthODcorr, S[c]['WT']['odata'][:,ii], odcorr,
                                            ycorr, 'sqexplncovfn')
            # f25WT/odWT
            d[:,i]= S[c]['WT']['odata'][:,ii+1]/fODcorr
        wtcorr= np.mean(d, axis= 1)
        # correct strains
        for s in strains:
            noreps= S[c][s]['odata'].shape[1]/3
            d= np.zeros((S[c][s]['odata'].shape[0], noreps))
            for i, ii in enumerate(range(0, 3*noreps, 3)):
                # get corrected OD 
                fODcorr, cvODcorr= gp.gppredict(lthODcorr, S[c][s]['odata'][:,ii], odcorr,
                                                ycorr, 'sqexplncovfn')
                # f25/od - f25WT/odWT
                d[:,i]= S[c][s]['odata'][:,ii+1]/fODcorr - wtcorr
            S[c][s]['dejong_od']= np.mean(d, axis= 1)
                
        # 3. with corrections for media

        # wild-type correction factor
        noreps= S[c]['WT']['data'].shape[1]/3
        d= np.zeros((S[c]['WT']['data'].shape[0], noreps))
        for i, ii in enumerate(range(0, 3*noreps, 3)):
            # f25WT/odWT
            d[:,i]= S[c]['WT']['data'][:,ii+1]/S[c]['WT']['data'][:,ii]
        wtcorr= np.mean(d, axis= 1)
        # correct strains
        for s in strains:
            noreps= S[c][s]['data'].shape[1]/3
            d= np.zeros((S[c][s]['data'].shape[0], noreps))
            for i, ii in enumerate(range(0, 3*noreps, 3)):
                # f25/od - f25WT/odWT
                d[:,i]= S[c][s]['data'][:,ii+1]/S[c][s]['data'][:,ii] - wtcorr
            S[c][s]['dejong_media']= np.mean(d, axis= 1)
                
        # 4. with no corrections

        # wild-type correction factor
        noreps= S[c]['WT']['odata'].shape[1]/3
        d= np.zeros((S[c]['WT']['odata'].shape[0], noreps))
        for i, ii in enumerate(range(0, 3*noreps, 3)):
            # f25WT/odWT
            d[:,i]= S[c]['WT']['odata'][:,ii+1]/S[c]['WT']['odata'][:,ii]
        wtcorr= np.mean(d, axis= 1)
        # correct strains
        for s in strains:
            noreps= S[c][s]['odata'].shape[1]/3
            d= np.zeros((S[c][s]['odata'].shape[0], noreps))
            for i, ii in enumerate(range(0, 3*noreps, 3)):
                # f25/od - f25WT/odWT
                d[:,i]= S[c][s]['odata'][:,ii+1]/S[c][s]['odata'][:,ii] - wtcorr
            S[c][s]['dejong_none']= np.mean(d, axis= 1)

######

def checknegs(S, condition, field):
    ''' Prints strains with negative values of corrected fluorescence.
    '''
    print field, condition
    for s in S[condition].keys():
        if s not in notstrains:
            test= np.sum(S[condition][s][field] < 0)
            if test:
                print ' ', condition, s, test
    print

######

def gdistribution(g, f25, f85, r, merr25, merr85):
    """
    Probability distribution for GFP levels after integrating out autofluorescence.
    """
    gamma= 0.114
    return ( np.exp(-(f85 - f25*r + g*(r-gamma))**2/(2*(merr85 + r**2*merr25)))
            /np.sqrt(merr85 + r**2*merr25) )

######

def processfluorescence(S, conditions= 'all', strains= 'all', noWTattempts= 30, norsamples= 50,
                        nogsamples= 1000, noptsWTmerr= 20, noptsGFPmerr= 20, nogpts= 2000, figs= True,
                        pfileODparams= 'corrODparams.pkl', bWT= [(-3,5), (-3,5)]): 
    '''
    Corrects GFP fluorescence data using wild-type measurements and excitations at 525nm and 585nm. If the data structure does not contain processed wild-type data, these data will be processed and the code will exit. A second run with the structure created from the first run is needed to finish the analysis.

    S: data structure 
    conditions: list of media to be processed. Default is 'all'.
    strains: list of strains to be processed. Default is 'all'.
    noWTattempts: number of optimization attempts used to fit wild-type data
    norsamples: number of samples of r made to estimate the corrected GFP levels
    nogsamples: numbers of samples of g made given a particular r. These samples are averaged to estimate the corrected GFP levels.
    noptsWTmerr: number of neighbouring points used to estimate measurement errors from the wild-type fluorescence data
     noptsGFPmerr: number of neighbouring points used to estimate measurement errors from the fluorescence data of tagged strains
     nogpts: number of points used to discretize the range of GFP fluorescence levels
     figs: whether to display figures
     pfileODparams: pickled file for importing hyperparameters for correcting OD levels
     bWT: ranges for WT hyperparameters
     Returns a data structure with mean corrected fluorescence S[condition][strain]['mg'] with standard deviation S[condition][strain]['sg']
    '''

    # default value
    if conditions == 'all':
        conditions= S.keys()
        
    # run through all conditions
    for condition in conditions:
        
        if 'odw' not in S[condition]['WT']:

            ####
            # analyze wild-type data
            ####

            print ' Processing wild-type data for ' + condition
            # extract WT data
            odw= S[condition]['WT']['data'][:,0]
            for i in range(3, S[condition]['WT']['data'].shape[1], 3):
                odw= np.append(odw, S[condition]['WT']['data'][:,i])
            f25w= S[condition]['WT']['data'][:,1]
            for i in range(4, S[condition]['WT']['data'].shape[1], 3):
                f25w= np.append(f25w, S[condition]['WT']['data'][:,i])
            f85w= S[condition]['WT']['data'][:,2]
            for i in range(5, S[condition]['WT']['data'].shape[1], 3):
                f85w= np.append(f85w, S[condition]['WT']['data'][:,i])
            f25w= f25w[np.argsort(odw)]
            f85w= f85w[np.argsort(odw)]
            odw= np.sort(odw)
            findzeros= np.nonzero(f25w == 0)[0]
            if np.any(findzeros):
                f85w= np.delete(f85w, findzeros)
                f25w= np.delete(f25w, findzeros)
                odw= np.delete(odw, findzeros)
            yw= f85w/f25w
            merrWT= gp.estimateerrorbar(yw, noptsWTmerr)**2

            # run Gaussian process for WT data to find r
            lthWT, mWT, lthfWT, lmlmlWT= gp.optimizegp(odw, yw, 'nncovfn', bWT,
                                                    noWTattempts, merrors= merrWT)
            if np.isnan(mWT):
                print ' Fitting wild-type data failed !!!'
                return 
           
            # fit measurement errors to enable interpolation of r   
            ltherr, merr, lthferr, lmlmlerr= gp.optimizegp(odw, np.log(merrWT), 'sqexpcovfn',
                                                           [(-5,5),(-5,5),(-5,5),(-5,5)], 5)

            # store results
            S[condition]['WT']['odw']= odw
            S[condition]['WT']['yw']= yw
            S[condition]['WT']['merrWT']= merrWT
            S[condition]['WT']['lthWT']= lthWT
            S[condition]['WT']['ltherr']= ltherr
            
            # plot WT results
            if figs:
                fWT, vfWT= gp.gp(lthWT, odw, yw, 'nncovfn', merrors= merrWT)
                plt.figure()
                gp.plotsd(odw, yw, fWT, 2*np.sqrt(vfWT), 'o')
                plt.xlabel('OD')
                plt.ylabel('f85/f25')
                plt.title('fitting WT data for ' + condition)
                plt.show()
                
        else:

            ####
            # analyze data for tagged strains
            ####

            if strains == 'all':
                # find strains
                strains= []
                for key in S[condition].keys():
                    if key not in notstrains:
                        strains.append(key)

            # get parameters for OD correction
            lthODcorr, odcorr, ycorr= pickle.load(open(pfileODparams))
            
            # run through all strains 
            for strain in strains:

                noreps= S[condition][strain]['data'].shape[1]/3
                nodata= S[condition][strain]['data'].shape[0]
                mg= np.zeros((nodata, noreps))
                mg2= np.zeros((nodata, noreps))
                # find index for each replicate
                odi= range(0, 3*noreps, 3)
                f25i= range(1, 3*noreps, 3)
                f85i= range(2, 3*noreps, 3)

                # collect all fluorescence data to calculate error bars
                f25all= np.zeros((nodata, noreps))
                for i, fi in enumerate(f25i):
                    f25all[:,i]= S[condition][strain]['data'][:,fi]
                f85all= np.zeros((nodata, noreps))
                for i, fi in enumerate(f85i):
                    f85all[:,i]= S[condition][strain]['data'][:,fi]

                # estimate error bars from all the data
                merrGFP25= gp.estimateerrorbar(f25all, noptsGFPmerr)**2
                merrGFP85= gp.estimateerrorbar(f85all, noptsGFPmerr)**2

                # run over all replicates
                for ir in range(noreps):

                    print (' Processing replicate ' + str(ir+1) + ' of ' + str(noreps)
                           + ' replicates of ' + strain + ' in ' + condition)

                    # extract data
                    odg= S[condition][strain]['data'][:,odi[ir]]
                    f25= S[condition][strain]['data'][:,f25i[ir]]
                    f85= S[condition][strain]['data'][:,f85i[ir]]

                    # interpolate measurement errors of wild-type to OD values of strain
                    ferr, cverr= gp.gppredict(S[condition]['WT']['ltherr'], odg, S[condition]['WT']['odw'],
                                              np.log(S[condition]['WT']['merrWT']),'sqexpcovfn', type='data')
                    # use interpolated errors to find mean r function at odg
                    fr, cvr= gp.gppredict(S[condition]['WT']['lthWT'], odg, S[condition]['WT']['odw'],
                                          S[condition]['WT']['yw'], 'nncovfn',
                                          merrors= S[condition]['WT']['merrWT'], merrorsnew= np.exp(ferr))
                    if np.min(fr - np.sqrt(np.diag(cvr))) < 0:
                        print ' WT data looks problematic: samples of r are likely to be negative !'
                    # sample r correction curve
                    rs= np.transpose(np.random.multivariate_normal(fr, cvr, norsamples))

                    # get mean and variance of corrected OD 
                    fODcorr, cvODcorr= gp.gppredict(lthODcorr, odg, odcorr, ycorr, 'sqexplncovfn')
                    # get sample corrected ODs 
                    corrODs= np.transpose(np.random.multivariate_normal(fODcorr, cvODcorr, norsamples))
                    # check no negative corrected ODs
                    negcols= np.unique(np.nonzero(corrODs < 0)[1])
                    while np.any(negcols):
                        for k in negcols:
                            corrODs[:,k]= np.transpose(np.random.multivariate_normal(fODcorr, cvODcorr))
                        negcols= np.unique(np.nonzero(corrODs < 0)[1])

                    # find fluorescence per cell
                    maxg= max(np.concatenate((f25,f85)))
                    gs= np.arange(0, maxg + maxg/nogpts, maxg/nogpts)
                    for k in range(norsamples):
                        print ' ' + str(k) + ' sample of r'
                        for j in range(nodata):
                            # sample g (fluorescence) given the sampled r 
                            probgs= gdistribution(gs, f25[j], f85[j], rs[j,k], merrGFP25[j], merrGFP85[j])
                            ldata= gp.rejectionsample1D(gs, probgs, nogsamples)
                            # normalize by corrected OD
                            ldata= ldata/corrODs[j,k]
                            # find mean fluorescence and mean square of fluorescence
                            mg[j,ir] += np.sum(ldata)
                            mg2[j,ir] += np.sum(ldata**2)

                # average over no of samples of g, no of samples of r, and finally no of replicates
                mg= mg/(nogsamples*norsamples)
                mg2= mg2/(nogsamples*norsamples)
                S[condition][strain]['mg']= np.mean(mg, axis=1)
                S[condition][strain]['sg']= np.sqrt(np.mean(mg2, axis=1) - np.mean(mg, axis=1)**2)

    
    
    
