# Supplementary material for: Unmixing of fluorescence spectra to resolve quantitative time-series measurements of gene expression in plate readers
Source: BMC Biotechnol. 2014 Feb 3;14:11. doi: 10.1186/1472-6750-14-11 (PMC3917901; doi:10.1186/1472-6750-14-11)
Supplement: Additional file 1 — Python software that implements our correction methodology and the data from Figures 1 and 2. [file 1472-6750-14-11-S1.zip › processGAL.py]

import platereader as pr

nWT= 3
nr= 5

# extract data (files must be both either .txt or .csv)
S= pr.processoriginaldata(fname= 'GALdata.txt', aname= 'GALannotation.txt')
# correct OD and fluorescence for OD and fluorescence of the media
pr.mediacorrect(S, figs= 1)
# process WT data to find correction factor for autofluorescence
pr.processfluorescence(S, noWTattempts= nWT)
# process tagged strains
pr.processfluorescence(S, norsamples= nr)

pr.plotraw(S, 'od')
pr.plotcorrected(S)
